# Supplementary material for: Explainable artificial intelligence for precision medicine in acute myeloid leukemia
Source: Front Immunol. 2022 Sep 29;13:977358. doi: 10.3389/fimmu.2022.977358 (PMC9556772; doi:10.3389/fimmu.2022.977358)
Supplement: Supplementary file 1 [file DataSheet_1.xlsx]

## Sheet: Table Names
Table S1	Significant Individual Drug-Biomarker Associations
Table S2	Differentially Expressed Genes in Patients Having FLT3 Mut
Table S3	Differentially Expressed Genes in Patients Having Inv(16)
Table S4	Differentially Expressed Genes in Patients Having NRAS Mut
Table S5	Differentially Expressed Genes in Patients Having None of the above biomarkers
Table S6	Gene Ontology upregulated biological Processes for FLT3 Mut patients
Table S7	Gene Ontology downregulated biological Processes for FLT3 Mut patients
Table S8	Gene Ontology upregulated biological Processes for Inv(16) patients
Table S9	Gene Ontology downregulated biological Processes for Inv(16) patients
Table S10	Gene Ontology upregulated biological Processes for NRAS Mut patients
Table S11	Gene Ontology downregulated biological Processes for NRAS Mut patients
Table S12	Gene Ontology upregulated biological Processes for subgroup 4 patients
Table S13	Gene Ontology downregulated biological Processes for subgroup 4 patients

## Sheet: Table S1-Significant DBM Ass 
Drug Name	Biomarker	MutStatus	Nmut	MedianMut	MedianWT	DeltaScore	P.Value_Wilcoxon	Corrected P.value
Sorafenib	FLT3	Mut	103	-2.93452	-2.12864	0.805881	2.63609e-18	2.22575e-14
Quizartinib (AC220)	FLT3	Mut	103	-3.39425	-2.1798	1.21445	4.21335e-18	2.22575e-14
Erlotinib	FLT3	Mut	103	-2.68208	-2.30345	0.378626	3.09282e-17	1.08921e-13
Sunitinib	FLT3	Mut	103	-2.94634	-1.98411	0.962234	1.20816e-16	3.19111e-13
Foretinib (XL880)	FLT3	Mut	103	-3.12754	-2.32191	0.805637	2.83163e-15	5.98336e-12
KW-2449	FLT3	Mut	103	-2.94543	-1.9654	0.980026	1.43453e-14	2.52603e-11
Cabozantinib	FLT3	Mut	103	-3.08741	-2.18724	0.900167	5.0716e-14	7.65466e-11
Dovitinib (CHIR-258)	FLT3	Mut	103	-3.12472	-2.20758	0.917138	4.29581e-13	5.67327e-10
Gefitinib	FLT3	Mut	103	-2.47092	-2.38928	0.0816491	6.13319e-13	7.19985e-10
LY-333531	FLT3	Mut	103	-2.88242	-2.30045	0.581971	3.06089e-12	3.23391e-09
Regorafenib (BAY 73-4506)	FLT3	Mut	103	-2.82639	-2.44006	0.386336	8.01982e-12	7.70284e-09
Alisertib (MLN8237)	FLT3	Mut	103	-2.54617	-2.3045	0.241676	9.7937e-12	8.62273e-09
17-AAG (Tanespimycin)	FLT3	Mut	103	-3.00627	-2.38968	0.616587	2.27924e-11	1.85236e-08
Ibrutinib (PCI-32765)	FLT3	Mut	103	-2.59591	-2.11306	0.482852	3.46901e-11	2.61792e-08
Ponatinib (AP24534)	FLT3	Mut	103	-3.13952	-2.4529	0.68662	4.69313e-11	3.21484e-08
Barasertib (AZD1152-HQPA)	FLT3	WT	103	-2.27361	-2.27361	0	4.86856e-11	3.21484e-08
NVP-TAE684	FLT3	Mut	103	-2.88775	-1.96213	0.925621	1.32753e-10	8.25039e-08
Gilteritinib (ASP-2215)	FLT3	Mut	103	-2.82351	-2.2241	0.599415	2.63122e-10	1.46313e-07
Ibrutinib (PCI-32765)	NPM1	Mut	80	-2.65507	-2.13206	0.523005	9.72709e-10	1.08735e-07
Pelitinib (EKB-569)	FLT3	Mut	103	-2.82018	-2.39447	0.42571	9.32622e-09	4.4788e-06
Roscovitine (CYC-202)	FLT3	WT	103	-2.40636	-2.40636	0	1.96624e-08	8.30952e-06
Tozasertib (VX-680)	FLT3	Mut	103	-2.69463	-2.16966	0.52497	2.15534e-08	8.75834e-06
Lenvatinib	FLT3	Mut	103	-2.85837	-2.37471	0.48366	2.67238e-08	1.04572e-05
Pazopanib (GW786034)	FLT3	Mut	103	-2.56593	-2.13174	0.43419	4.13063e-08	1.52164e-05
Linifanib (ABT-869)	FLT3	Mut	103	-2.81076	-2.03448	0.776281	4.59793e-08	1.61927e-05
KW-2449	NPM1	Mut	80	-2.91692	-1.9654	0.951515	4.73549e-08	4.4788e-06
MGCD-265	FLT3	Mut	103	-2.63101	-1.97953	0.651477	4.83995e-08	1.64952e-05
Pazopanib (GW786034)	NRAS	WT	51	-2.13174	-2.27973	-0.147993	5.57719e-08	4.4788e-06
Vargetef	FLT3	Mut	103	-2.94766	-2.26294	0.684723	5.66657e-08	1.87089e-05
Gefitinib	NPM1	Mut	80	-2.40969	-2.38928	0.0204141	7.73192e-08	6.76423e-06
JNJ-7706621	NPM1	Mut	80	-2.65577	-2.43538	0.220392	9.1834e-08	7.6993e-06
Vandetanib (ZD6474)	FLT3	Mut	103	-2.34613	-2.28943	0.0566945	1.11184e-07	3.45496e-05
Cabozantinib	NPM1	Mut	80	-2.85024	-2.28534	0.564899	2.19307e-07	1.52164e-05
Erlotinib	NPM1	Mut	80	-2.56226	-2.30345	0.258809	5.15853e-07	3.14536e-05
SR9011	FLT3	Mut	103	-2.45425	-2.42765	0.0266014	5.1995e-07	0.000133143
Crenolanib	FLT3	Mut	103	-2.38524	-2.13436	0.250872	5.41885e-07	0.000133143
SU11274	FLT3	Mut	103	-2.65973	-2.20658	0.45315	5.9944e-07	0.000141226
NVP-ADW742	FLT3	Mut	103	-2.62681	-2.24301	0.383803	6.01519e-07	0.000141226
Dovitinib (CHIR-258)	NPM1	Mut	80	-2.88584	-2.27596	0.609882	6.49869e-07	3.73608e-05
Foretinib (XL880)	NPM1	Mut	80	-3.00306	-2.42647	0.576592	7.36459e-07	4.11628e-05
Sorafenib	NPM1	Mut	80	-2.72537	-2.25479	0.470581	7.9634e-07	4.33068e-05
Vatalanib (PTK787)	FLT3	Mut	103	-2.37401	-2.27278	0.101224	1.02712e-06	0.000221464
Quizartinib (AC220)	NRAS	WT	51	-1.9526	-2.6036	-0.651001	1.13881e-06	4.97978e-05
Quizartinib (AC220)	NPM1	Mut	80	-3.25949	-2.32867	0.93082	1.16437e-06	6.00738e-05
Entospletinib (GS-9973)	FLT3	Mut	103	-2.72911	-2.30913	0.419977	1.24053e-06	0.000262129
AZD1480	FLT3	Mut	103	-2.30043	-2.26199	0.0384311	2.3318e-06	0.000464831
Regorafenib (BAY 73-4506)	TP53	WT	26	-2.12791	-2.631	-0.503089	2.87562e-06	0.000122454
Selumetinib (AZD6244)	NRAS	Mut	51	-3.05739	-1.80014	1.25725	3.40919e-06	0.000133143
Vandetanib (ZD6474)	NPM1	Mut	80	-2.36992	-2.28943	0.0804832	4.30845e-06	0.000184452
Tivozanib (AV-951)	NRAS	WT	51	-1.49461	-2.57201	-1.0774	4.78745e-06	0.000172937
A-674563	FLT3	Mut	103	-2.86187	-2.49959	0.362287	4.8411e-06	0.000947174
Dovitinib (CHIR-258)	TP53	WT	26	-1.52303	-2.55478	-1.03175	5.62714e-06	0.000199687
Midostaurin	FLT3	Mut	103	-2.60652	-1.91476	0.691762	8.63402e-06	0.00162894
Regorafenib (BAY 73-4506)	NPM1	Mut	80	-2.7728	-2.49989	0.272915	9.68886e-06	0.000374911
CI-1040 (PD184352)	NRAS	Mut	51	-2.91079	-2.28976	0.621027	1.02427e-05	0.000333724
Tivozanib (AV-951)	FLT3	Mut	103	-2.98581	-2.09256	0.893254	1.02662e-05	0.00181791
PRT062607	FLT3	Mut	103	-2.7018	-2.28171	0.420096	2.04411e-05	0.00337446
Canertinib (CI-1033)	FLT3	Mut	103	-2.61997	-2.418	0.20197	2.13988e-05	0.0034782
PD173955	FLT3	Mut	103	-2.70024	-2.25245	0.447787	2.30213e-05	0.00368523
JAK Inhibitor I	FLT3	Mut	103	-2.79715	-2.15341	0.643738	2.62442e-05	0.00407759
Ponatinib (AP24534)	NPM1	Mut	80	-2.9188	-2.48958	0.429213	2.92657e-05	0.00107067
NF-kB Activation Inhibitor	FLT3	Mut	103	-2.33766	-2.04773	0.28993	3.14727e-05	0.00475024
Bosutinib (SKI-606)	FLT3	Mut	103	-2.62334	-2.2911	0.332233	3.88124e-05	0.00577552
Lenvatinib	NPM1	Mut	80	-2.78317	-2.40237	0.380795	5.17245e-05	0.00181791
Entospletinib (GS-9973)	NPM1	Mut	80	-2.72845	-2.3628	0.365654	5.42083e-05	0.00181791
Palbociclib	FLT3	Mut	103	-2.45188	-2.41704	0.0348391	6.40851e-05	0.00846342
KW-2449	NRAS	WT	51	-1.9654	-2.24664	-0.281238	6.49183e-05	0.00181791
SU11274	KRAS	WT	14	-2.12425	-2.39574	-0.271497	7.93161e-05	0.00323317
Gilteritinib (ASP-2215)	NPM1	Mut	80	-2.66536	-2.35428	0.311085	8.35728e-05	0.00275673
Lenalidomide	FLT3	Mut	103	-2.41306	-2.39154	0.021529	8.91864e-05	0.0110856
Sorafenib	TP53	WT	26	-1.8134	-2.4191	-0.605695	0.000108149	0.00297121
KI20227	FLT3	Mut	103	-2.57657	-1.73484	0.841723	0.000111908	0.0129927
Axitinib (AG-013736)	FLT3	Mut	103	-2.57928	-2.22101	0.358264	0.000130915	0.0136946
CYT387	FLT3	Mut	103	-2.79172	-2.42128	0.370439	0.000139763	0.0144767
VX-745	NPM1	Mut	80	-2.63085	-2.20122	0.429625	0.000156302	0.00455799
CHIR-99021	MLLT3-MLL	Mut	8	-2.37227	-2.34694	0.0253353	0.000158882	0.0187866
NF-kB Activation Inhibitor	TP53	WT	26	-2.04773	-2.04773	0	0.000159757	0.00406151
INK-128	FLT3	Mut	103	-2.96017	-2.36718	0.592994	0.000166818	0.0169469
RAF265 (CHIR-265)	FLT3	Mut	103	-2.88613	-2.44637	0.439762	0.000171611	0.0171048
Alisertib (MLN8237)	NPM1	Mut	80	-2.52269	-2.3045	0.218191	0.000221856	0.00611514
Alisertib (MLN8237)	IDH2	Mut	36	-2.62123	-2.3045	0.316732	0.000222809	0.0100018
Sunitinib	NPM1	Mut	80	-2.7229	-1.98411	0.738788	0.000226967	0.00617149
17-AAG (Tanespimycin)	TP53	WT	26	-2.0443	-2.64632	-0.602019	0.000256229	0.00606174
Barasertib (AZD1152-HQPA)	NPM1	WT	80	-2.27361	-2.27361	0	0.000260239	0.00680049
PI-103	FLT3	Mut	103	-2.78416	-2.43183	0.352331	0.000277152	0.0254624
BMS-345541	FLT3	Mut	103	-2.57652	-2.45344	0.123078	0.000298861	0.0269875
Cabozantinib	TP53	WT	26	-1.5743	-2.5289	-0.954598	0.000300377	0.00673218
A-674563	NPM1	Mut	80	-2.83946	-2.52302	0.316439	0.000304633	0.00785853
Neratinib (HKI-272)	FLT3	Mut	103	-2.77201	-2.55605	0.215957	0.000325406	0.0285881
Gefitinib	SGSM1	Mut	4	-2.95496	-2.38928	0.56568	0.000385457	0.0100411
GSK-1904529A	TBL3	Mut	4	-3.01873	-2.35557	0.663154	0.000394116	0.00634356
Crizotinib (PF-2341066)	KRAS	WT	14	-1.96685	-2.45151	-0.484662	0.000396007	0.0116894
Foretinib (XL880)	TP53	WT	26	-1.89251	-2.6621	-0.769594	0.000396316	0.00846342
Vargetef	KRAS	WT	14	-1.67852	-2.50801	-0.829492	0.000440644	0.0125734
Lapatinib	FLT3	WT	103	-2.37883	-2.37883	0	0.00045441	0.0372166
Ruxolitinib (INCB018424)	NPM1	WT	80	-2.37762	-2.37762	0	0.000474456	0.0111008
Cabozantinib	NRAS	WT	51	-1.9148	-2.53666	-0.621868	0.000500702	0.0100411
Vargetef	NRAS	WT	51	-2.02481	-2.58675	-0.561943	0.000524668	0.0103788
Gefitinib	WDR52	Mut	4	-2.86959	-2.38928	0.480315	0.000525576	0.0135618
Ruxolitinib (INCB018424)	FLT3	WT	103	-2.37762	-2.37762	0	0.000558885	0.0423953
MGCD-265	TP53	WT	26	-1.97953	-2.16669	-0.187162	0.000608916	0.0117863
Saracatinib (AZD0530)	TP53	WT	26	-2.09634	-2.41198	-0.315639	0.000628233	0.0120236
INK-128	CEBPA	WT	27	-1.71736	-2.71824	-1.00089	0.000630733	0.0236678
Axitinib (AG-013736)	CBFB-MYH11	Mut	16	-3.13181	-2.33724	0.794569	0.000631729	0.0195554
NF-kB Activation Inhibitor	NPM1	Mut	80	-2.25297	-2.04773	0.205241	0.000643683	0.0135618
GW-2580	TP53	WT	26	-2.17107	-2.26055	-0.0894845	0.000731598	0.0134761
Linifanib (ABT-869)	TP53	WT	26	-1.84973	-2.44989	-0.600158	0.000735773	0.0134761
Sunitinib	TP53	WT	26	-1.98411	-2.07543	-0.0913184	0.00077345	0.0135618
Erlotinib	NRAS	WT	51	-2.30345	-2.3358	-0.032347	0.000791753	0.0135618
LY-333531	TP53	WT	26	-2.09642	-2.49311	-0.396684	0.000799419	0.0136169
GDC-0879	NRAS	WT	51	-2.45794	-2.45794	0	0.000799835	0.0135618
Crizotinib (PF-2341066)	NRAS	WT	51	-2.0762	-2.499	-0.422794	0.000817529	0.0136169
Crizotinib (PF-2341066)	IDH2	Mut	36	-2.78409	-2.39718	0.38691	0.000846234	0.0265255
Lenvatinib	NRAS	WT	51	-2.00432	-2.57348	-0.569159	0.000945527	0.0152538
MK-2206	CBFB-MYH11	Mut	16	-2.97786	-2.01569	0.962167	0.00102777	0.0286856
Crenolanib	CEBPA	WT	27	-2.13436	-2.13436	0	0.0010554	0.0346966
SB-431542	SMC1A	Mut	6	-2.5871	-2.39264	0.194466	0.0010679	0.0388643
Tozasertib (VX-680)	NPM1	Mut	80	-2.52673	-2.23037	0.29636	0.00106839	0.0195554
NVP-TAE684	NRAS	WT	51	-1.96213	-2.30528	-0.343147	0.00107586	0.0170258
Foretinib (XL880)	KRAS	WT	14	-1.85232	-2.61391	-0.761583	0.00111117	0.0250313
Foretinib (XL880)	NRAS	WT	51	-2.15667	-2.68226	-0.525597	0.00116517	0.0180946
SU11274	NPM1	Mut	80	-2.72007	-2.29752	0.422546	0.00132916	0.0236678
Tivozanib (AV-951)	KRAS	WT	14	-1.49461	-2.47899	-0.984377	0.00138868	0.0289938
Barasertib (AZD1152-HQPA)	CCND3	Mut	4	-2.80466	-2.27361	0.531051	0.00151755	0.0313505
KW-2449	TP53	WT	26	-1.9654	-2.21181	-0.24641	0.00154189	0.0236611
Saracatinib (AZD0530)	CBFB-MYH11	Mut	16	-2.96052	-2.32113	0.639391	0.00164243	0.0411223
GSK-1904529A	AQR	Mut	4	-2.54726	-2.35557	0.191691	0.00171571	0.0491308
Trametinib (GSK1120212)	CBFB-MYH11	Mut	16	-3.69201	-3.03521	0.656797	0.00199394	0.0458753
NF-kB Activation Inhibitor	NRAS	WT	51	-2.04773	-2.04773	0	0.00199632	0.0278757
Tivozanib (AV-951)	TP53	WT	26	-1.49461	-2.5054	-1.01079	0.00203081	0.0285881
KW-2449	KRAS	WT	14	-1.9654	-2.17304	-0.207639	0.00205426	0.0393693
17-AAG (Tanespimycin)	RBM33	WT	4	-1.29762	-2.60561	-1.30799	0.00209391	0.0272991
Ibrutinib (PCI-32765)	TP53	WT	26	-2.08353	-2.22154	-0.13801	0.00218392	0.0299997
Alisertib (MLN8237)	TP53	WT	26	-2.3045	-2.3045	0	0.00224988	0.0306586
CHIR-99021	KRAS	WT	14	-2.34694	-2.34694	0	0.00234422	0.0423953
Lenvatinib	KRAS	WT	14	-1.7499	-2.54218	-0.792281	0.0024252	0.0430359
PHA-665752	KRAS	WT	14	-2.08522	-2.44062	-0.355406	0.00242992	0.0430359
NVP-TAE684	NPM1	Mut	80	-2.50606	-2.0882	0.417868	0.00254957	0.0388643
Foretinib (XL880)	RBM33	WT	4	-1.36574	-2.60433	-1.23859	0.00274873	0.0332965
Lapatinib	CCND3	Mut	4	-2.86588	-2.37883	0.487054	0.00281553	0.048216
Entospletinib (GS-9973)	KRAS	WT	14	-2.04514	-2.52595	-0.480813	0.00292211	0.0484141
Vandetanib (ZD6474)	TP53	WT	26	-2.28943	-2.28943	0	0.00299217	0.0388643
Trametinib (GSK1120212)	NRAS	Mut	51	-3.69201	-2.86776	0.824249	0.00323112	0.0397706
Masitinib (AB-1010)	NRAS	WT	51	-1.99996	-2.36848	-0.368517	0.00340712	0.0413247
Entospletinib (GS-9973)	NRAS	WT	51	-2.20892	-2.5372	-0.328279	0.00348551	0.0419691
KI20227	CELSR2	Mut	5	-3.92476	-2.0844	1.84036	0.00362539	0.0389757
Tozasertib (VX-680)	NRAS	WT	51	-2.13654	-2.32456	-0.188025	0.00387011	0.0440466
PI-103	RBM33	WT	4	-1.07103	-2.58093	-1.5099	0.00389058	0.0423953
BEZ235	RBM33	WT	4	-1.28516	-2.63373	-1.34857	0.00390849	0.0423953
Sunitinib	NRAS	WT	51	-1.98411	-2.08499	-0.100878	0.00397448	0.0449268
GDC-0941	RBM33	WT	4	-1.42926	-2.56266	-1.1334	0.00399143	0.0429401
CYT387	NRAS	WT	51	-2.18486	-2.59566	-0.410797	0.0042362	0.0472425
Flavopiridol	NRAS	Mut	51	-2.8418	-2.62284	0.218967	0.00427267	0.0473315
Lenvatinib	TP53	WT	26	-2.00561	-2.54818	-0.542575	0.00428255	0.048216
SU11274	TP53	WT	26	-2.12425	-2.39914	-0.274895	0.00436419	0.0484141
Idelalisib	TP53	WT	26	-1.97396	-2.04163	-0.0676621	0.00437753	0.0484141

## Sheet: Table S2-GeneDifEx-FLT3
Column1	logFC	AveExpr	t	P.Value	adj.P.Val	B
DAPL1	1.97469	-0.388437	10.461	1.40878e-21	3.21807e-17	38.0183
GLI2	2.79262	-2.61663	9.60158	7.36038e-19	8.40666e-15	31.9996
CYSLTR2	1.8208	3.39662	9.37503	3.68334e-18	2.80462e-14	30.4511
FAM47E	1.42523	-1.17102	9.27271	7.57785e-18	4.32752e-14	29.7575
PTBP3	0.444675	7.70285	8.73606	3.12512e-16	1.25109e-12	26.1823
DNAH3	1.71029	-3.72163	8.72869	3.28615e-16	1.25109e-12	26.134
BMP1	0.805266	4.13436	8.60164	7.79357e-16	2.31472e-12	25.3042
RP11-353N14.5	1.47347	-2.52965	8.59582	8.10653e-16	2.31472e-12	25.2664
TNFRSF14	-1.06083	5.74941	-8.51447	1.40397e-15	3.56343e-12	24.7387
GNG2	-1.33233	5.76687	-8.47863	1.78672e-15	4.0814e-12	24.5071
S100A1	1.86695	-0.363441	8.41992	2.6488e-15	5.50059e-12	24.1289
WDR66	0.948376	-0.93486	8.39797	3.06777e-15	5.83975e-12	23.9878
FAM92A1P1	2.10364	1.98235	8.32449	5.00737e-15	8.79872e-12	23.5172
CDC42BPA	-2.67995	0.206789	-8.2248	9.69762e-15	1.5823e-11	22.8825
RABEP2	0.532743	4.6763	8.12377	1.88621e-14	2.87244e-11	22.2437
SGPP1	-1.79536	2.90093	-8.05111	3.03501e-14	4.31032e-11	21.7871
FAM92A1	2.07506	0.570226	8.04263	3.20778e-14	4.31032e-11	21.734
MTND4P9	1.07649	-0.459912	8.02258	3.65568e-14	4.63927e-11	21.6085
C9orf117	1.07107	-2.36801	7.87736	9.37066e-14	1.1266e-10	20.7051
IL12A-AS1	2.86633	1.23277	7.83853	1.2032e-13	1.37423e-10	20.4653
CCDC24	1.11733	2.06414	7.82292	1.33016e-13	1.44689e-10	20.369
RP6-109B7.2	1.51269	-0.646633	7.72082	2.55583e-13	2.65377e-10	19.7425
APOL4	2.29866	0.658859	7.70733	2.78515e-13	2.76614e-10	19.6601
SLC8A1-AS1	1.02915	-2.54194	7.62343	4.74273e-13	4.51409e-10	19.1496
SESN3	-1.20349	4.82253	-7.56845	6.7093e-13	6.13042e-10	18.817
RGL4	-1.82612	3.88439	-7.49439	1.06807e-12	9.38381e-10	18.3713
HEATR6	0.426949	4.53559	7.43778	1.52097e-12	1.2868e-09	18.0324
TRIM15	1.56235	-1.3261	7.4309	1.58755e-12	1.29516e-09	17.9914
RP6-109B7.5	1.02112	0.618716	7.39795	1.94849e-12	1.53481e-09	17.795
WDR93	1.04263	-1.20819	7.38417	2.12252e-12	1.57209e-09	17.7131
SOCS2-AS1	1.93958	1.86833	7.37845	2.19905e-12	1.57209e-09	17.6791
FAM105A	-1.73617	4.78926	-7.37822	2.20229e-12	1.57209e-09	17.6777
COL6A3	-1.54923	-1.12571	-7.33053	2.95795e-12	2.02105e-09	17.3951
TRIM16	0.90385	1.99461	7.32781	3.00817e-12	2.02105e-09	17.3789
MIR155HG	1.32924	3.81169	7.30114	3.5458e-12	2.31419e-09	17.2214
RP11-388P9.2	2.44608	0.0943279	7.28638	3.88292e-12	2.46382e-09	17.1344
RYR3	-1.92307	-1.63206	-7.2767	4.12093e-12	2.54417e-09	17.0774
TRIB2	-1.36795	3.32329	-7.27079	4.27353e-12	2.56895e-09	17.0426
NQO1	1.02426	2.04377	7.24267	5.07813e-12	2.97435e-09	16.8773
MMP15	1.69704	1.21963	7.23411	5.35157e-12	3.05615e-09	16.8271
RP1-170O19.21	1.49436	0.0391109	7.20879	6.24795e-12	3.40713e-09	16.6788
WDR86	1.87322	0.143081	7.20836	6.26448e-12	3.40713e-09	16.6763
ICA1L	0.790195	2.13766	7.17634	7.61578e-12	4.04575e-09	16.4892
EIF4HP1	0.352615	7.92043	7.11824	1.08404e-11	5.51943e-09	16.1512
EIF3I	0.308959	8.19543	7.11543	1.10267e-11	5.51943e-09	16.1348
IQCK	0.964064	0.897525	7.11412	1.11147e-11	5.51943e-09	16.1272
RP11-46D6.1	-0.877769	0.893506	-7.10578	1.16907e-11	5.59136e-09	16.0789
SMKR1	1.10413	0.376411	7.10496	1.17491e-11	5.59136e-09	16.0741
HOXA6	2.74766	3.10248	7.09291	1.26372e-11	5.89124e-09	16.0043
MYO1B	1.70745	0.565356	7.08858	1.29725e-11	5.92662e-09	15.9793
SFXN3	0.895725	5.87747	7.07442	1.4131e-11	6.32932e-09	15.8974
FAM110A	-0.70037	4.74679	-7.05051	1.63231e-11	7.17055e-09	15.7594
RP3-395M20.7	-0.872454	0.463735	-7.02477	1.90575e-11	8.11694e-09	15.6111
ASAP1	-0.920729	5.89482	-7.02364	1.91882e-11	8.11694e-09	15.6046
CNTN1	2.08682	-2.31574	7.01992	1.96211e-11	8.14647e-09	15.5832
SNAP47	0.511156	3.21283	7.01698	1.99712e-11	8.14647e-09	15.5663
HOXA-AS3	1.41741	-1.54579	6.99363	2.29736e-11	9.20678e-09	15.4323
AF064858.8	1.45559	2.84179	6.99026	2.34433e-11	9.23304e-09	15.4129
LTBP2	-0.958856	-0.428058	-6.96702	2.69417e-11	1.0431e-08	15.2798
MAGED1	0.910275	5.39595	6.96278	2.76319e-11	1.05199e-08	15.2556
LRP6	-2.06394	0.639119	-6.94828	3.01323e-11	1.12838e-08	15.1727
SMC4	0.66862	6.63921	6.94434	3.08486e-11	1.13657e-08	15.1503
LINC00887	1.46045	-2.16158	6.94034	3.15936e-11	1.14554e-08	15.1274
RASGRF1	1.35111	-1.52884	6.91547	3.66374e-11	1.30767e-08	14.9857
TIMP3	-1.92156	1.48619	-6.90413	3.91953e-11	1.37744e-08	14.9212
FBLN5	-1.77683	0.710841	-6.88544	4.37954e-11	1.51578e-08	14.815
CCDC40	1.1882	-0.948446	6.87912	4.54688e-11	1.55021e-08	14.7792
RAB43P1	-1.05325	3.37738	-6.86271	5.01092e-11	1.6833e-08	14.6862
RP11-7O11.3	1.06338	1.7236	6.8602	5.08614e-11	1.68381e-08	14.672
CCDC113	1.01932	-0.0481554	6.83696	5.83495e-11	1.90411e-08	14.5406
KIF5A	-1.27519	-1.72992	-6.83295	5.97495e-11	1.92233e-08	14.5179
NDUFV2P1	0.332118	6.23641	6.82677	6.1968e-11	1.96602e-08	14.4831
FGF10	1.70585	-2.16864	6.80996	6.84246e-11	2.12752e-08	14.3883
LMX1B	1.63129	-2.83404	6.80873	6.89209e-11	2.12752e-08	14.3814
TCTN1	0.819904	2.52347	6.79258	7.57929e-11	2.30845e-08	14.2905
POU6F1	-0.914411	1.91976	-6.78813	7.78019e-11	2.33755e-08	14.2655
ENPP2	1.50587	1.75261	6.78597	7.87949e-11	2.33755e-08	14.2534
CCDC6	0.490457	5.91498	6.77991	8.16536e-11	2.34985e-08	14.2193
CCL1	2.26126	0.28498	6.77907	8.20542e-11	2.34985e-08	14.2146
KIRREL	-2.06139	-1.23623	-6.77857	8.22958e-11	2.34985e-08	14.2118
PCBD1	0.699805	5.70211	6.77177	8.56474e-11	2.41536e-08	14.1737
WNT9A	1.1928	-1.74714	6.76168	9.08694e-11	2.53138e-08	14.1171
SOCS2	1.93085	3.95166	6.75284	9.57007e-11	2.63384e-08	14.0676
RP11-218E20.3	1.11603	-2.37761	6.74144	1.02309e-10	2.7822e-08	14.0037
TTC5	0.541095	3.21809	6.73591	1.05673e-10	2.83988e-08	13.9728
PBX1	-1.80888	-1.51276	-6.7227	1.14156e-10	3.03217e-08	13.899
SDSL	1.0401	3.5584	6.71491	1.19465e-10	3.13672e-08	13.8556
AC007246.3	0.726843	0.678966	6.70173	1.29013e-10	3.34891e-08	13.7821
MREG	-1.25856	2.05785	-6.69285	1.35859e-10	3.487e-08	13.7327
RP11-344P13.6	1.09388	0.749131	6.68594	1.41437e-10	3.58984e-08	13.6942
RAB3IL1	-1.67824	0.429361	-6.67803	1.48096e-10	3.71753e-08	13.6502
SCHIP1	1.68606	0.705329	6.65977	1.64671e-10	4.08867e-08	13.5489
UNGP3	1.1293	-0.10354	6.65235	1.71908e-10	4.22247e-08	13.5078
SKIDA1	2.03934	0.832589	6.62281	2.03991e-10	4.95721e-08	13.3443
AF064858.11	1.16886	1.62833	6.61322	2.15617e-10	5.18457e-08	13.2913
GYPC	-1.34803	6.77958	-6.60824	2.21903e-10	5.28013e-08	13.2639
SLC18A2	-2.06506	0.599283	-6.60131	2.30968e-10	5.39205e-08	13.2256
FAM159A	-1.12066	1.26888	-6.60104	2.31327e-10	5.39205e-08	13.2242
GPR55	1.04492	1.12115	6.59675	2.37116e-10	5.40758e-08	13.2005
HOXA11	2.55218	-0.186048	6.59648	2.37482e-10	5.40758e-08	13.1991
HOXA3	2.54105	2.66181	6.5948	2.39795e-10	5.40758e-08	13.1898
GLT1D1	-2.08859	3.3295	-6.5936	2.41462e-10	5.40758e-08	13.1832
CFH	1.78582	1.37158	6.57443	2.6966e-10	5.98044e-08	13.0777
LCT	1.7131	-0.814393	6.57245	2.72744e-10	5.99067e-08	13.0668
RP11-129J12.1	1.43626	-0.329098	6.56668	2.81941e-10	6.13369e-08	13.0352
MRPL42P6	1.23474	-0.121443	6.55673	2.98533e-10	6.43338e-08	12.9806
MIR10A	1.47336	-1.27262	6.54476	3.19773e-10	6.8267e-08	12.9149
IGSF10	2.58181	2.53379	6.53718	3.33969e-10	7.02769e-08	12.8734
PRELID1P4	0.622371	-0.0913668	6.53647	3.35341e-10	7.02769e-08	12.8695
RP11-561I11.4	0.978638	-0.964013	6.53212	3.43807e-10	7.13962e-08	12.8457
SLAIN1	-1.4959	2.26539	-6.52822	3.51568e-10	7.23501e-08	12.8244
MMP19	1.87914	2.18011	6.52485	3.58422e-10	7.31022e-08	12.806
STOML3	1.25419	-1.6534	6.50564	4.00038e-10	8.08679e-08	12.7011
RAB43	-0.949621	0.775684	-6.5017	4.09159e-10	8.19861e-08	12.6796
C1orf127	1.04421	0.108204	6.48013	4.6273e-10	9.1125e-08	12.5621
ITGA11	1.2194	-1.66599	6.48012	4.62746e-10	9.1125e-08	12.5621
PIWIL3	0.935469	-2.52681	6.47702	4.70991e-10	9.1956e-08	12.5452
LPGAT1	-0.449964	5.96704	-6.47206	4.84495e-10	9.37908e-08	12.5182
RP11-64D22.2	1.2845	-1.02725	6.46098	5.16029e-10	9.90559e-08	12.458
ADAMTSL2	1.05245	-2.32286	6.45377	5.37611e-10	1.02192e-07	12.4189
C3orf80	2.08589	2.66903	6.45256	5.41312e-10	1.02192e-07	12.4124
RP11-1055B8.4	2.01564	3.20237	6.43289	6.0528e-10	1.13331e-07	12.3058
HOXA7	2.64299	3.63294	6.42337	6.38826e-10	1.1864e-07	12.2543
LINC00202-1	0.941116	-1.181	6.42194	6.44032e-10	1.18642e-07	12.2465
RP11-1055B8.6	2.16246	3.4914	6.40315	7.16265e-10	1.30893e-07	12.1451
UNC80	1.12192	-2.11579	6.38868	7.77254e-10	1.40911e-07	12.0671
ATP5C1	0.319936	7.73994	6.38636	7.87498e-10	1.41644e-07	12.0546
IGKV1-22	2.12302	1.07429	6.38062	8.13393e-10	1.45159e-07	12.0238
RP3-395M20.8	-0.985461	1.84211	-6.37116	8.57931e-10	1.5192e-07	11.9729
TMEM198B	0.596861	5.63406	6.35715	9.2835e-10	1.62116e-07	11.8976
SLC35B4	0.588464	3.97221	6.35689	9.29704e-10	1.62116e-07	11.8962
DNM1P35	0.866705	-0.954462	6.3537	9.46516e-10	1.63797e-07	11.8791
PITRM1	0.328372	5.97336	6.34365	1.00154e-09	1.72016e-07	11.8252
CTB-51J22.1	0.939798	-0.667644	6.33624	1.04406e-09	1.77981e-07	11.7856
COL17A1	-2.19633	1.50309	-6.31426	1.18095e-09	1.99825e-07	11.6681
ULBP3	1.08816	0.306937	6.31096	1.20296e-09	2.02053e-07	11.6505
PFKFB2	-1.32012	2.78385	-6.3012	1.27049e-09	2.10907e-07	11.5984
HOXB-AS3	2.68837	1.80103	6.30069	1.27414e-09	2.10907e-07	11.5956
RP11-129J12.2	2.37423	0.88607	6.29571	1.31008e-09	2.15297e-07	11.5691
TRIM16L	0.618977	1.4638	6.28929	1.35794e-09	2.21567e-07	11.5349
NEK11	0.921282	1.37064	6.26736	1.53458e-09	2.48613e-07	11.4183
IGKV2-23	2.2368	1.39538	6.26435	1.56049e-09	2.51029e-07	11.4023
SEL1L3	1.10088	4.89365	6.2597	1.60137e-09	2.55589e-07	11.3777
LRRC17	1.06982	0.0748933	6.2586	1.6112e-09	2.55589e-07	11.3718
MAP1A	1.5419	3.69898	6.2519	1.67243e-09	2.62613e-07	11.3363
C17orf64	0.787465	-0.225234	6.25125	1.67848e-09	2.62613e-07	11.3328
METTL8	0.48729	3.22091	6.24647	1.72362e-09	2.67841e-07	11.3075
BEND6	1.7086	0.0288031	6.2391	1.79572e-09	2.7716e-07	11.2685
FAM83G	0.938976	2.17703	6.23426	1.84463e-09	2.82798e-07	11.2428
TMEM67	0.71942	1.37967	6.23302	1.85735e-09	2.82849e-07	11.2363
BLVRA	-1.20333	4.96387	-6.22854	1.90411e-09	2.87466e-07	11.2126
HOXA5	2.61703	4.47795	6.22771	1.91283e-09	2.87466e-07	11.2082
DUSP16	-1.05256	2.71051	-6.22057	1.99005e-09	2.96512e-07	11.1705
CPT1A	0.492791	7.44733	6.21976	1.99899e-09	2.96512e-07	11.1662
LIPN	-1.55532	2.38806	-6.21694	2.0305e-09	2.99243e-07	11.1513
RP11-64C12.6	1.11393	-0.858617	6.21279	2.07766e-09	3.0423e-07	11.1295
HOXA4	1.69075	1.75404	6.21115	2.09667e-09	3.05059e-07	11.1208
S100A12	-2.09708	7.80146	-6.20782	2.13567e-09	3.08767e-07	11.1032
COMMD7	0.391296	6.95406	6.19783	2.25699e-09	3.24255e-07	11.0505
MGAT4A	-0.732556	3.96232	-6.1947	2.29631e-09	3.27841e-07	11.0341
AGTPBP1	-0.669726	6.70133	-6.18603	2.40896e-09	3.41788e-07	10.9884
RP5-1103G7.4	0.765102	3.46148	6.18082	2.47926e-09	3.49591e-07	10.961
TRPC2	1.07991	2.27959	6.16996	2.63213e-09	3.6887e-07	10.904
TBC1D9B	0.344141	6.37479	6.16761	2.66654e-09	3.71413e-07	10.8916
CTSC	0.570414	6.21449	6.15769	2.81608e-09	3.89865e-07	10.8396
PDGFD	1.50028	2.1384	6.14909	2.95253e-09	4.06294e-07	10.7946
RP11-25I15.3	1.01168	-1.18133	6.14626	2.99886e-09	4.10198e-07	10.7797
LRFN1	-0.705129	3.36493	-6.14316	3.0503e-09	4.1475e-07	10.7635
FAIM	0.828434	2.8858	6.14093	3.08787e-09	4.17374e-07	10.7519
KCNC4	0.595303	1.3844	6.13852	3.12906e-09	4.20454e-07	10.7392
FSTL3	-0.977589	4.51009	-6.13276	3.22951e-09	4.29361e-07	10.7091
PNMT	-1.5435	0.575882	-6.13257	3.23294e-09	4.29361e-07	10.7081
EEF1DP3	-0.948489	0.118865	-6.12599	3.35166e-09	4.42555e-07	10.6738
ENDOD1	-1.00602	3.96927	-6.11281	3.60267e-09	4.72964e-07	10.605
TC2N	-1.28662	2.98623	-6.10659	3.72741e-09	4.83897e-07	10.5725
HOXA11-AS	2.03524	-0.417454	6.10654	3.72831e-09	4.83897e-07	10.5723
FAM124A	1.53623	0.36739	6.10451	3.76997e-09	4.8398e-07	10.5617
CD55	-0.614476	6.78452	-6.10445	3.77133e-09	4.8398e-07	10.5614
IL2RA	1.68579	2.81447	6.09866	3.8926e-09	4.94558e-07	10.5312
TAS1R3	-0.646198	0.0996257	-6.09845	3.89705e-09	4.94558e-07	10.5302
RNF220	0.487196	6.34034	6.08253	4.25088e-09	5.3648e-07	10.4474
CDHR2	-0.820924	-0.095276	-6.0728	4.48249e-09	5.62602e-07	10.3969
LINC00925	1.19836	-0.0997286	6.0653	4.66947e-09	5.82867e-07	10.358
TSPAN14	-0.743143	5.38237	-6.06318	4.72361e-09	5.86421e-07	10.347
PBX3	1.24993	5.11755	6.05757	4.86996e-09	6.01322e-07	10.3179
SMAGP	-1.0466	1.52078	-6.04991	5.07723e-09	6.23544e-07	10.2782
VIM	0.525911	11.1047	6.04515	5.21002e-09	6.3643e-07	10.2537
ITGB4	-1.07268	0.817095	-6.04214	5.29588e-09	6.4117e-07	10.2381
NKX2-3	2.94169	1.15039	6.04172	5.30817e-09	6.4117e-07	10.2359
CEACAM3	-1.82014	2.17707	-6.04086	5.33303e-09	6.4117e-07	10.2314
AC108676.1	0.902715	-1.91615	6.03632	5.46593e-09	6.53708e-07	10.208
FBXL2	1.21737	-2.1683	6.03521	5.49906e-09	6.54245e-07	10.2022
SCD5	1.2138	1.92695	6.03273	5.57337e-09	6.5965e-07	10.1895
CLDN9	-1.17184	1.48421	-6.02934	5.67696e-09	6.68447e-07	10.1719
AMN	1.31268	2.36563	6.01011	6.29995e-09	7.37999e-07	10.0728
MMP2	2.27649	3.24161	5.99668	6.77419e-09	7.89504e-07	10.0037
RPS6KC1	0.400033	5.09799	5.99186	6.95291e-09	8.0622e-07	9.97895
CTD-2325M2.1	0.549724	0.494799	5.98888	7.06537e-09	8.15122e-07	9.96368
AC079807.4	-0.887728	-1.21797	-5.9877	7.11056e-09	8.16214e-07	9.95761
GPR114	1.28138	4.5105	5.97992	7.41535e-09	8.46944e-07	9.91766
SCARA3	1.84917	-0.717313	5.97024	7.81233e-09	8.87846e-07	9.86803
KB-1440D3.13	0.831153	1.0095	5.95735	8.37332e-09	9.46889e-07	9.80205
VSTM1	-2.06573	5.46905	-5.95623	8.42382e-09	9.47908e-07	9.79632
RP11-589C21.6	-1.20976	1.38743	-5.95051	8.68669e-09	9.72697e-07	9.76709
IGKV1D-22	1.32258	-0.167976	5.94896	8.75923e-09	9.76035e-07	9.75917
C4orf36	0.564381	1.76919	5.94608	8.89584e-09	9.86445e-07	9.74445
RP11-127L20.3	-1.23394	-0.0889613	-5.93741	9.3194e-09	1.02842e-06	9.7002
MDH1B	0.741015	-1.1334	5.93624	9.37818e-09	1.02993e-06	9.69421
RPAP2	0.475856	3.98734	5.93165	9.61156e-09	1.05051e-06	9.67083
RP11-326L17.1	0.833575	0.801096	5.92644	9.88405e-09	1.07515e-06	9.64423
GUF1	0.248366	5.23624	5.91242	1.06538e-08	1.15339e-06	9.57289
ARMC9	0.796367	0.0917012	5.90542	1.10601e-08	1.18901e-06	9.5373
SARDH	1.0672	0.957579	5.90496	1.10869e-08	1.18901e-06	9.53499
FOXO1	-1.14545	3.81224	-5.89992	1.13894e-08	1.2131e-06	9.50939
RABL5	0.703204	2.30208	5.89946	1.14178e-08	1.2131e-06	9.50702
MDGA1	1.65834	0.642768	5.89145	1.19161e-08	1.26019e-06	9.46639
KLHDC9	0.742858	-0.0771416	5.88836	1.21139e-08	1.2752e-06	9.45073
LINC00996	1.35881	1.54034	5.88463	1.23572e-08	1.29484e-06	9.43183
TP53I13	0.365914	5.40201	5.87906	1.27299e-08	1.32781e-06	9.40356
RP11-434H6.6	-1.23792	3.09805	-5.8715	1.32527e-08	1.37605e-06	9.36529
DLGAP1-AS3	1.03999	-0.606013	5.86897	1.34321e-08	1.38502e-06	9.35251
KCNA3	-1.16923	3.61853	-5.86796	1.3504e-08	1.38502e-06	9.34743
FOLR3	-1.8992	3.13914	-5.86773	1.35209e-08	1.38502e-06	9.34624
LGMN	-1.34837	1.35547	-5.86634	1.36208e-08	1.38902e-06	9.33924
IVNS1ABP	-0.753872	6.26854	-5.86261	1.38941e-08	1.41059e-06	9.32035
LTF	-2.478	6.67191	-5.85438	1.45146e-08	1.46706e-06	9.27881
ST6GALNAC3	-1.30432	-0.550228	-5.84765	1.50425e-08	1.51373e-06	9.24484
ACPL2	-0.739388	1.64802	-5.84532	1.52299e-08	1.52587e-06	9.23307
DLX4	0.872338	0.471119	5.84194	1.55047e-08	1.54661e-06	9.21607
STK36	0.595286	3.67077	5.83836	1.58021e-08	1.56942e-06	9.19801
HOXB3	2.38745	3.2031	5.82896	1.66086e-08	1.63817e-06	9.15069
PCGF5	-0.520269	5.04132	-5.82863	1.66377e-08	1.63817e-06	9.14902
TUBA4A	-1.1818	5.63917	-5.82598	1.68726e-08	1.65013e-06	9.1357
NME2P1	0.42793	3.57725	5.82563	1.69037e-08	1.65013e-06	9.13394
TNFRSF10C	-1.32319	3.76648	-5.82051	1.73679e-08	1.68823e-06	9.10819
RP11-111M22.2	0.717471	0.665537	5.81721	1.76735e-08	1.71066e-06	9.09161
GOLGA8J	0.70345	1.24106	5.81378	1.79965e-08	1.73458e-06	9.0744
PLCL2	-0.692913	5.09926	-5.8102	1.83405e-08	1.7603e-06	9.0564
ITPRIPL2	0.928844	3.51382	5.80372	1.89782e-08	1.81389e-06	9.02392
QPCT	-1.7764	4.07433	-5.8004	1.9314e-08	1.83309e-06	9.00725
RP11-284N8.3	-1.1511	3.58206	-5.80015	1.93396e-08	1.83309e-06	9.00599
ANKRD36BP2	-1.02349	0.0530661	-5.79762	1.95995e-08	1.85004e-06	8.9933
RAB38	1.09372	2.57885	5.7954	1.98296e-08	1.86406e-06	8.98221
LCA5L	0.741335	-1.12082	5.79176	2.02134e-08	1.89235e-06	8.96399
CEACAM1	-1.77234	3.62185	-5.7811	2.13809e-08	1.98614e-06	8.91063
FLT3	1.13257	7.74075	5.78103	2.13891e-08	1.98614e-06	8.91027
CLNS1A	0.412424	6.54136	5.77849	2.16766e-08	2.00469e-06	8.89758
ANKH	-1.23403	1.8397	-5.77469	2.21136e-08	2.03686e-06	8.87861
AHCY	0.435214	6.83751	5.77283	2.23316e-08	2.04868e-06	8.86929
MCU	-0.663725	4.69898	-5.77039	2.26196e-08	2.06652e-06	8.85712
IFT140	0.618066	3.40045	5.76965	2.27071e-08	2.06652e-06	8.85345
MAGI2-AS3	-1.62074	-1.55595	-5.7628	2.35398e-08	2.12485e-06	8.81923
FAM64A	-1.23201	0.414563	-5.76176	2.36685e-08	2.12485e-06	8.81405
ATP1B1	1.03754	4.86062	5.76141	2.37111e-08	2.12485e-06	8.81234
AF064858.7	0.837825	-1.21703	5.76134	2.372e-08	2.12485e-06	8.81198
WNT7B	1.41589	-2.37972	5.7596	2.39385e-08	2.13604e-06	8.80327
NUBPL	0.426167	1.7629	5.75845	2.40831e-08	2.14058e-06	8.79755
ZNF704	-1.69388	0.715669	-5.75642	2.43405e-08	2.15508e-06	8.78745
DPP7	0.365181	8.01852	5.75527	2.44883e-08	2.15979e-06	8.7817
RP11-37N22.1	0.853959	-0.575693	5.74657	2.56299e-08	2.25178e-06	8.73841
FLJ27365	0.934217	1.20059	5.73549	2.71607e-08	2.37713e-06	8.6833
GJA1	-2.02591	-0.533126	-5.73341	2.7459e-08	2.39407e-06	8.67292
C8orf46	0.663823	-0.58196	5.72807	2.82366e-08	2.4525e-06	8.6464
DEFA8P	-1.83397	0.970267	-5.72676	2.84297e-08	2.45736e-06	8.63993
TUFM	0.35353	8.31654	5.72624	2.85077e-08	2.45736e-06	8.63733
SLC20A2	0.313093	4.1034	5.71679	2.99501e-08	2.57199e-06	8.59045
RP11-44F14.1	-1.56711	1.15972	-5.71568	3.0124e-08	2.57724e-06	8.58495
XXbac-B444P24.8	1.73275	-0.23932	5.71175	3.07469e-08	2.62072e-06	8.56551
KIF3A	0.541448	2.39151	5.70902	3.11891e-08	2.64852e-06	8.55195
UGCG	-1.10005	5.04596	-5.70713	3.14969e-08	2.65929e-06	8.54262
MYO15A	0.570808	-1.11716	5.7064	3.16167e-08	2.65929e-06	8.53901
RETSAT	0.409146	4.92701	5.70611	3.16652e-08	2.65929e-06	8.53756
AOC3	-0.869555	0.301946	-5.7025	3.22667e-08	2.69988e-06	8.51969
SLC37A3	-0.988082	1.40903	-5.69198	3.40823e-08	2.84139e-06	8.46771
CTTN	-1.33262	0.644428	-5.68971	3.44877e-08	2.86161e-06	8.45648
CLIP2	0.893072	5.79534	5.68922	3.45753e-08	2.86161e-06	8.45407
AL163953.3	0.650306	0.529716	5.68789	3.48167e-08	2.87118e-06	8.44746
USP54	0.832237	2.58444	5.68409	3.55109e-08	2.90423e-06	8.42872
M1AP	-1.11456	2.23453	-5.68322	3.56714e-08	2.90423e-06	8.42444
WT1-AS	1.89859	1.24392	5.68296	3.57206e-08	2.90423e-06	8.42313
FAM35A	0.281885	5.19366	5.68293	3.5726e-08	2.90423e-06	8.42298
LRRC56	0.642758	2.61975	5.68079	3.61248e-08	2.92624e-06	8.41244
TTN	-1.01607	3.50299	-5.67961	3.63478e-08	2.93389e-06	8.4066
CTB-61M7.2	-1.76953	4.98232	-5.67417	3.73894e-08	3.00734e-06	8.37978
C3orf58	-0.611574	4.94531	-5.66944	3.83179e-08	3.07122e-06	8.35649
CCDC74A	1.35138	-1.04935	5.66071	4.00919e-08	3.1909e-06	8.31352
RP3-395M20.9	-0.70446	0.501509	-5.6604	4.01564e-08	3.1909e-06	8.312
CD48	-1.18937	6.09598	-5.66005	4.02303e-08	3.1909e-06	8.31025
AC009495.2	-1.08588	2.37384	-5.65281	4.17673e-08	3.30135e-06	8.27466
SNTB2	-0.877256	1.21759	-5.64747	4.2938e-08	3.38218e-06	8.24842
OTUD1	-0.931196	6.17718	-5.64228	4.41051e-08	3.44696e-06	8.22296
UBL3	-0.403458	5.60485	-5.6417	4.42366e-08	3.44696e-06	8.22014
CTD-2035E11.4	0.798397	0.372593	5.64155	4.42728e-08	3.44696e-06	8.21936
S100A8	-1.67689	10.0283	-5.64084	4.44352e-08	3.44696e-06	8.21589
IQCH	0.564598	-0.450619	5.64049	4.45149e-08	3.44696e-06	8.21419
FLT4	-1.31581	-0.276993	-5.63666	4.54062e-08	3.48545e-06	8.19537
ESYT3	0.82382	-2.69084	5.6361	4.55364e-08	3.48545e-06	8.19265
GRAP2	-1.14541	2.1419	-5.6358	4.56069e-08	3.48545e-06	8.19118
NEK8	0.554827	2.92533	5.63574	4.56223e-08	3.48545e-06	8.19086
ZDHHC2	-0.547657	5.57558	-5.63416	4.59948e-08	3.5022e-06	8.18314
PTPRB	-1.33365	-2.4894	-5.62898	4.72409e-08	3.58513e-06	8.15778
TRGV6	1.10968	0.40166	5.62657	4.78344e-08	3.61096e-06	8.14593
C15orf56	0.74958	-1.07404	5.62604	4.79643e-08	3.61096e-06	8.14335
TESK2	-0.466085	4.5186	-5.62567	4.80555e-08	3.61096e-06	8.14155
CCDC68	-0.998288	-1.81356	-5.616	5.05114e-08	3.78306e-06	8.09425
IPCEF1	-1.18609	2.62088	-5.61495	5.07852e-08	3.79113e-06	8.08912
FGD5	-2.03029	-1.04636	-5.60992	5.21194e-08	3.87806e-06	8.06451
GJB6	-1.84391	0.605899	-5.60029	5.47675e-08	4.05929e-06	8.01749
RP11-539L10.2	-0.826999	1.27157	-5.59978	5.49105e-08	4.05929e-06	8.01501
EEF2K	0.395027	5.01076	5.5982	5.53583e-08	4.07919e-06	8.00731
CSGALNACT1	-1.1834	3.58319	-5.59253	5.69944e-08	4.18625e-06	7.97967
FCAR	-1.80446	4.93775	-5.58733	5.85386e-08	4.27754e-06	7.95431
TMEM14A	0.819486	3.55168	5.58708	5.86118e-08	4.27754e-06	7.95313
HOXA9	2.36101	5.23481	5.57627	6.19541e-08	4.50706e-06	7.90051
CDA	-1.62257	5.93238	-5.57474	6.24426e-08	4.52818e-06	7.89306
NRP2	-1.27884	-0.728249	-5.57345	6.28583e-08	4.5439e-06	7.88677
UNC5B	0.894657	0.32702	5.56751	6.47996e-08	4.66945e-06	7.85792
TMEM38A	-1.27837	1.29809	-5.56588	6.53409e-08	4.69366e-06	7.85003
ECM1	1.24246	3.15744	5.56205	6.66366e-08	4.77068e-06	7.8314
RP11-1000B6.3	0.694333	3.28092	5.56148	6.68309e-08	4.77068e-06	7.82864
SLC44A2	-0.786433	6.00502	-5.56016	6.72811e-08	4.77696e-06	7.82227
LYRM1	0.467345	5.19442	5.55983	6.73977e-08	4.77696e-06	7.82063
SPATA17	0.852052	-2.07758	5.55897	6.76927e-08	4.77696e-06	7.81649
RP11-68I3.4	0.566102	2.16518	5.55855	6.78374e-08	4.77696e-06	7.81446
IRX3	2.17902	0.62378	5.55814	6.79814e-08	4.77696e-06	7.81245
RPL12P4	0.402763	10.3939	5.55759	6.81736e-08	4.77696e-06	7.80978
LPIN1	0.719356	4.59286	5.55404	6.9422e-08	4.83351e-06	7.79256
CTD-2033A16.3	0.624041	-0.108357	5.554	6.94349e-08	4.83351e-06	7.79239
GOLGA8N	0.76605	4.36685	5.55349	6.96154e-08	4.83351e-06	7.78993
DYNLL1P1	0.664068	0.101624	5.55146	7.03435e-08	4.85391e-06	7.78006
LA16c-380H5.5	-1.06159	1.63427	-5.55103	7.04972e-08	4.85391e-06	7.77799
PECR	-1.32744	1.46135	-5.5508	7.05795e-08	4.85391e-06	7.77688
RFTN1	0.582603	5.29733	5.5503	7.07591e-08	4.85391e-06	7.77447
CEACAM4	-1.09696	5.39693	-5.54752	7.17713e-08	4.9086e-06	7.761
WDR19	0.49424	3.151	5.54287	7.34977e-08	5.01166e-06	7.73846
S100P	-1.81909	5.2952	-5.53936	7.48263e-08	5.08708e-06	7.72147
GPR146	0.989494	2.21885	5.53547	7.63256e-08	5.17361e-06	7.70266
KAT2B	-0.443918	5.17817	-5.53488	7.65539e-08	5.17373e-06	7.69982
LINC00467	0.654091	3.17373	5.5337	7.70144e-08	5.1895e-06	7.69414
C5AR2	-1.36781	3.08561	-5.52945	7.87032e-08	5.2877e-06	7.67357
PEX11A	0.736467	1.70652	5.52511	8.04622e-08	5.39002e-06	7.65261
FAT4	-1.1175	-2.5325	-5.51816	8.3357e-08	5.56762e-06	7.6191
CLEC5A	-1.73277	4.05414	-5.51699	8.3855e-08	5.58455e-06	7.61345
FAM81B	1.12275	0.624027	5.5156	8.445e-08	5.6036e-06	7.60675
SNX33	0.820891	3.14886	5.51518	8.46317e-08	5.6036e-06	7.60471
FBXO9	-0.402823	5.19571	-5.51292	8.56096e-08	5.63852e-06	7.59382
C19orf38	-1.02967	6.33875	-5.51282	8.56527e-08	5.63852e-06	7.59334
C5AR1	-1.75283	6.11421	-5.51158	8.61947e-08	5.65789e-06	7.58736
QPRT	0.969097	3.93689	5.50403	8.95646e-08	5.83668e-06	7.551
CCDC147	-0.606934	0.0944074	-5.50382	8.96586e-08	5.83668e-06	7.55001
PAM	-0.80876	3.7544	-5.50377	8.9685e-08	5.83668e-06	7.54973
E2F2	-1.03006	3.7109	-5.50307	9.00001e-08	5.84054e-06	7.54641
RP11-333E1.1	0.534063	1.6687	5.50142	9.07608e-08	5.87323e-06	7.53843
KRT1	-1.38834	-0.420963	-5.49525	9.36473e-08	6.0429e-06	7.50875
INF2	0.493514	5.84214	5.4941	9.41936e-08	6.06103e-06	7.50324
PIP5K1B	-0.842372	3.65717	-5.49256	9.49306e-08	6.09129e-06	7.49585
TMEM5	0.40761	3.55606	5.49122	9.55785e-08	6.11568e-06	7.4894
KIAA0556	0.330261	4.04262	5.48884	9.67388e-08	6.17264e-06	7.47796
F5	-1.50889	3.59832	-5.48741	9.74393e-08	6.20002e-06	7.47112
SPATA24	0.555787	2.18288	5.4845	9.88877e-08	6.2747e-06	7.45714
EGLN1	-0.915135	4.85008	-5.48	1.01166e-07	6.40151e-06	7.43555
AFAP1	-1.10443	0.336424	-5.47834	1.02021e-07	6.43774e-06	7.42758
STIM1	-0.23219	6.41685	-5.47537	1.03563e-07	6.50485e-06	7.41336
HOXB4	1.89078	2.92439	5.4752	1.03654e-07	6.50485e-06	7.41252
FAM86B3P	0.62119	1.85489	5.47383	1.04376e-07	6.53223e-06	7.40594
DGAT2	-1.32465	1.69318	-5.47232	1.05175e-07	6.56423e-06	7.39872
PMM1	-0.935481	2.41613	-5.47081	1.05982e-07	6.5966e-06	7.39147
RP11-538D16.2	1.07757	-1.53922	5.46975	1.06552e-07	6.61403e-06	7.38639
ACVR1	0.62372	4.15865	5.46709	1.07992e-07	6.68524e-06	7.37367
CERK	-0.356407	6.27584	-5.46225	1.10664e-07	6.83213e-06	7.35051
HOXA2	1.52822	0.79335	5.46166	1.10995e-07	6.83411e-06	7.34768
TWISTNB	0.704551	5.80239	5.46085	1.11451e-07	6.84373e-06	7.3438
FAM83F	-1.33959	-1.89611	-5.45501	1.14784e-07	7.0295e-06	7.31587
DDX31	0.570902	3.38412	5.45294	1.15984e-07	7.06758e-06	7.30601
AGXT	1.46145	-2.3467	5.45288	1.16024e-07	7.06758e-06	7.30569
SEMA4B	-0.701347	3.41406	-5.4483	1.1873e-07	7.21317e-06	7.28384
PDE4B	-1.17326	4.56168	-5.44761	1.19147e-07	7.21401e-06	7.28052
LRGUK	0.72984	-0.287499	5.44721	1.19385e-07	7.21401e-06	7.27863
TRGJP2	1.49575	4.22027	5.4467	1.19691e-07	7.21401e-06	7.2762
HOXA10-AS	1.83663	3.04094	5.44568	1.20308e-07	7.23209e-06	7.27134
PEBP1P2	0.43026	4.59977	5.44159	1.22813e-07	7.36333e-06	7.25181
MAN1A2	0.223523	5.56822	5.43875	1.24581e-07	7.44975e-06	7.23827
RP11-556E13.1	1.28726	2.96502	5.43095	1.29569e-07	7.7278e-06	7.20108
NT5C	0.406876	6.46368	5.42957	1.30467e-07	7.76108e-06	7.19454
TMEM178A	1.03815	0.296606	5.42844	1.31212e-07	7.7851e-06	7.18914
LINC00899	1.31015	2.70348	5.42698	1.32178e-07	7.79703e-06	7.18219
PWP1	0.269911	6.10063	5.42688	1.32244e-07	7.79703e-06	7.18172
FGFR1	-1.3298	2.52416	-5.42659	1.32436e-07	7.79703e-06	7.18034
RP11-473O4.5	1.06016	-0.195703	5.42385	1.34272e-07	7.85526e-06	7.1673
RP11-112J1.2	0.970665	-0.936341	5.42365	1.34413e-07	7.85526e-06	7.16631
NR1I2	0.985505	1.22808	5.42358	1.34457e-07	7.85526e-06	7.166
CDC42EP4	-0.927489	3.23893	-5.42081	1.36343e-07	7.94513e-06	7.1528
LINC00907	0.6515	-2.05768	5.41927	1.37398e-07	7.96755e-06	7.1455
IKZF2	-1.31989	2.78469	-5.41923	1.37426e-07	7.96755e-06	7.14531
GOLGA8B	0.951531	4.06636	5.41639	1.39401e-07	8.03201e-06	7.1318
STXBP4	0.535389	1.50021	5.41638	1.39406e-07	8.03201e-06	7.13176
CTD-2165H16.3	-1.02774	0.155514	-5.41584	1.39782e-07	8.03201e-06	7.12921
DHRS3	-1.42474	2.92934	-5.41561	1.39944e-07	8.03201e-06	7.12811
ADAMTS3	-1.61972	-0.807678	-5.4103	1.43723e-07	8.22822e-06	7.10288
EIF4A1P10	0.350139	8.48973	5.40663	1.46393e-07	8.36013e-06	7.08544
MFSD11	-0.286094	3.41336	-5.4001	1.51257e-07	8.61638e-06	7.05448
PROC	0.961311	-0.435521	5.39391	1.56017e-07	8.86539e-06	7.02515
PTGER2	-0.748099	6.82801	-5.39164	1.57796e-07	8.94428e-06	7.0144
MORN1	0.452852	1.19619	5.3906	1.58625e-07	8.96348e-06	7.00945
RP3-395M20.12	-0.665606	3.41049	-5.38978	1.59272e-07	8.96348e-06	7.00559
KLF7	-0.538453	5.5885	-5.38973	1.59312e-07	8.96348e-06	7.00535
VDAC1P2	0.394523	4.63607	5.38664	1.61792e-07	9.08061e-06	6.99073
AKT1	0.231859	6.38515	5.38168	1.6585e-07	9.28559e-06	6.96727
GOLGA8I	0.850266	0.687839	5.38082	1.66567e-07	9.30289e-06	6.96318
ST7	-1.0481	3.1934	-5.37781	1.69087e-07	9.4206e-06	6.94897
MMP25	-1.66179	4.25324	-5.37681	1.69932e-07	9.4219e-06	6.94424
TGFBI	-1.75265	2.69565	-5.37681	1.69935e-07	9.4219e-06	6.94423
RHPN1	1.08774	5.36006	5.37552	1.71029e-07	9.45961e-06	6.93815
ELOVL5	-0.384255	7.07454	-5.37381	1.72496e-07	9.51768e-06	6.93007
VDAC1	0.347354	6.63257	5.37093	1.74993e-07	9.63219e-06	6.91646
C17orf99	-1.05846	-0.823316	-5.36968	1.76091e-07	9.66934e-06	6.91054
PSMG3	0.41938	5.13363	5.36709	1.78377e-07	9.77131e-06	6.89833
ST7-AS1	-1.3075	1.52368	-5.36661	1.78804e-07	9.77131e-06	6.89607
PLAGL2	-0.394944	5.67374	-5.36477	1.80453e-07	9.83792e-06	6.88737
RARB	0.791593	-2.58534	5.36399	1.81148e-07	9.85227e-06	6.88373
MAML2	-0.905014	3.17033	-5.36162	1.83308e-07	9.94607e-06	6.87251
LRFN4	0.457232	5.73655	5.3586	1.86077e-07	1.00724e-05	6.85832
LRRC63	0.934642	1.87156	5.35554	1.8894e-07	1.01824e-05	6.84386
MAMSTR	0.531342	0.0279801	5.35547	1.89e-07	1.01824e-05	6.84356
EPOR	-0.93431	3.34539	-5.35265	1.91675e-07	1.03022e-05	6.83026
TCTEX1D1	-1.30117	3.67402	-5.3477	1.96453e-07	1.05342e-05	6.80696
ANXA3	-1.65823	4.30845	-5.34718	1.96955e-07	1.05364e-05	6.80454
ADAMTS14	1.34895	1.39144	5.34592	1.98194e-07	1.05779e-05	6.7986
EVC	-1.55608	-1.07819	-5.34325	2.00839e-07	1.06941e-05	6.78605
WNT2B	0.93183	-1.41086	5.34256	2.01527e-07	1.07058e-05	6.78282
HTATSF1	0.290358	7.27929	5.34156	2.02535e-07	1.07343e-05	6.7781
SPRY1	-1.49721	3.84095	-5.34042	2.03681e-07	1.07472e-05	6.77276
RP11-501J20.5	-1.15095	-0.0608659	-5.34039	2.03717e-07	1.07472e-05	6.77259
BAI1	0.989937	1.79366	5.33935	2.04771e-07	1.07779e-05	6.7677
CEP164	0.300267	3.97773	5.33877	2.0536e-07	1.0784e-05	6.76499
RP1-151F17.2	-0.776147	1.547	-5.33653	2.07655e-07	1.08795e-05	6.75447
HNRNPLL	-1.17207	3.51806	-5.33584	2.08365e-07	1.08917e-05	6.75124
GLP1R	1.18641	-2.0132	5.3347	2.09546e-07	1.09085e-05	6.74589
ANKRD22	-1.33654	2.54225	-5.33461	2.09641e-07	1.09085e-05	6.74546
CYP4F3	-1.75191	3.1437	-5.33239	2.11962e-07	1.10042e-05	6.73504
DEGS2	0.921634	1.91315	5.3295	2.15029e-07	1.11381e-05	6.72144
POLR2H	0.357486	4.93967	5.32587	2.18931e-07	1.13146e-05	6.70442
CRYBG3	0.945428	3.22718	5.32498	2.19898e-07	1.13156e-05	6.70025
DHX34	-0.443837	4.77686	-5.32494	2.19942e-07	1.13156e-05	6.70006
ADCY2	1.83662	-1.9858	5.32049	2.24846e-07	1.15181e-05	6.67919
RAMP1	-1.9741	2.28204	-5.32045	2.24886e-07	1.15181e-05	6.67903
PRPF8	0.335383	7.84477	5.31933	2.26137e-07	1.15563e-05	6.67378
ARHGAP22	1.24747	2.66094	5.3133	2.32993e-07	1.188e-05	6.64552
RP11-266K4.9	0.997002	1.30706	5.31201	2.34475e-07	1.19282e-05	6.63952
UTP3	0.475891	6.41067	5.31158	2.34983e-07	1.19282e-05	6.63747
TRGC2	1.27065	6.66293	5.3106	2.3612e-07	1.19558e-05	6.6329
PTRH1	0.445651	1.67136	5.31021	2.36573e-07	1.19558e-05	6.63109
RP11-464F9.20	0.608521	1.94532	5.30887	2.38144e-07	1.20087e-05	6.62483
BIK	1.21854	2.96779	5.3078	2.39408e-07	1.20458e-05	6.61982
BTN2A3P	0.538406	1.88715	5.30598	2.41572e-07	1.21247e-05	6.61131
UCA1	-1.3775	-0.622377	-5.30559	2.42038e-07	1.21247e-05	6.60948
ATP1B2	-1.33394	-0.312114	-5.30332	2.44766e-07	1.22157e-05	6.59888
RP11-1055B8.3	0.939977	-0.484366	5.30319	2.44924e-07	1.22157e-05	6.59827
TRAF3IP1	0.346909	3.34618	5.30232	2.4599e-07	1.22422e-05	6.59416
SLA	-0.817101	5.70346	-5.30067	2.47997e-07	1.23152e-05	6.58647
PRRT4	-1.50547	3.2144	-5.29184	2.59047e-07	1.2836e-05	6.54523
TDRD9	-1.56099	1.63674	-5.28844	2.63425e-07	1.30247e-05	6.52938
CNN2	-0.50729	7.9324	-5.28717	2.65072e-07	1.30778e-05	6.52348
FAM208B	0.288579	5.04743	5.2851	2.67792e-07	1.31835e-05	6.51382
HOXA10	1.85948	4.32573	5.2788	2.76236e-07	1.357e-05	6.48446
LYVE1	-1.14499	-0.749356	-5.27525	2.81107e-07	1.37796e-05	6.46792
ADO	0.282977	5.02592	5.27361	2.83384e-07	1.38616e-05	6.46029
PACRGL	0.360612	2.78371	5.27264	2.84737e-07	1.3898e-05	6.45579
EPB41L4A	-0.855519	-1.09117	-5.26652	2.93436e-07	1.4292e-05	6.42733
FPR1	-1.71227	5.55313	-5.26381	2.97368e-07	1.44527e-05	6.41474
YWHAE	0.407311	8.26588	5.26015	3.02759e-07	1.46835e-05	6.39775
ARL2BP	0.257867	6.91642	5.25714	3.07266e-07	1.48705e-05	6.38377
RP11-48G14.1	0.568634	-0.505768	5.25472	3.10938e-07	1.50164e-05	6.37254
PLAG1	-1.18293	0.652572	-5.24854	3.20503e-07	1.54457e-05	6.34389
RP11-589C21.5	-0.768319	-0.523558	-5.24749	3.2216e-07	1.54929e-05	6.33901
EPHA4	-0.89229	-0.0430756	-5.24166	3.31492e-07	1.58912e-05	6.31201
NFASC	-1.04806	-3.43947	-5.24145	3.31834e-07	1.58912e-05	6.31104
CASC10	1.88451	0.898264	5.23912	3.3564e-07	1.60398e-05	6.30026
IFT80	0.612055	3.27255	5.23783	3.37768e-07	1.61078e-05	6.29428
CR1	-1.4283	3.67584	-5.23226	3.47103e-07	1.65185e-05	6.26851
TAOK3	0.28939	6.362	5.23117	3.48955e-07	1.65721e-05	6.26348
LINC01132	0.634998	-0.304569	5.22688	3.56346e-07	1.6888e-05	6.24366
DZANK1	0.422661	1.46645	5.2257	3.58413e-07	1.69508e-05	6.2382
PABPC1L	0.587864	4.88958	5.22122	3.66344e-07	1.72691e-05	6.21751
FAHD2B	0.610844	3.2433	5.22105	3.66656e-07	1.72691e-05	6.2167
TSPAN7	-1.7648	0.478801	-5.21972	3.69031e-07	1.73419e-05	6.2106
SCARB2	0.372019	6.13665	5.21934	3.6972e-07	1.73419e-05	6.20883
ELAC2	0.287157	5.56081	5.2188	3.70706e-07	1.73526e-05	6.20632
VDAC1P1	0.36184	5.69726	5.2182	3.7179e-07	1.73677e-05	6.20356
MARCO	-1.77248	2.28612	-5.21711	3.73766e-07	1.74244e-05	6.19855
HPR	-1.24317	-0.365473	-5.21048	3.86063e-07	1.7961e-05	6.16795
IFT81	0.644864	1.79986	5.2087	3.89414e-07	1.80436e-05	6.15978
RP5-1096D14.3	0.769858	0.567176	5.2087	3.89419e-07	1.80436e-05	6.15977
AC007880.1	0.832049	-0.0766249	5.20779	3.91159e-07	1.80875e-05	6.15556
BBS5	0.428408	0.321525	5.20574	3.9508e-07	1.82319e-05	6.14613
TSPAN18	-0.863644	0.620051	-5.20512	3.9628e-07	1.82504e-05	6.14326
FRMD6	-1.16109	-1.33007	-5.20029	4.05711e-07	1.86472e-05	6.12103
GNL3	0.359352	6.63843	5.19831	4.09636e-07	1.87898e-05	6.11194
B4GALNT4	-1.02856	-0.956547	-5.19552	4.15234e-07	1.90084e-05	6.09911
PIEZO2	1.95658	0.326093	5.19375	4.18815e-07	1.90887e-05	6.09099
RP11-118K6.3	0.734913	1.14641	5.19354	4.19257e-07	1.90887e-05	6.09
NECAB1	-0.98743	-2.59395	-5.19342	4.19494e-07	1.90887e-05	6.08946
SLC22A23	-1.02855	-0.328506	-5.19004	4.26452e-07	1.93667e-05	6.07392
CD226	-0.935148	1.72391	-5.18928	4.28023e-07	1.93994e-05	6.07044
LOXL3	-0.777975	3.97923	-5.18773	4.31261e-07	1.95075e-05	6.06332
TRPM6	-1.40688	-0.673342	-5.18668	4.33459e-07	1.9557e-05	6.05852
GCA	-0.760003	6.38807	-5.1864	4.34067e-07	1.9557e-05	6.05719
TERF2	0.275385	5.1938	5.18555	4.35864e-07	1.95728e-05	6.05329
IL1RAP	0.637524	5.32566	5.18542	4.36131e-07	1.95728e-05	6.05271
SUMF2	0.363717	6.6676	5.18038	4.46942e-07	2.00186e-05	6.02958
NCBP2	0.282776	5.91527	5.17976	4.48281e-07	2.00393e-05	6.02675
PRPH	0.838166	-2.30792	5.17737	4.53525e-07	2.02341e-05	6.01576
TRGVA	0.683287	-0.206152	5.17521	4.58283e-07	2.04065e-05	6.0059
EFCAB6	0.849834	-1.92719	5.17363	4.61826e-07	2.05243e-05	5.99862
RILPL1	-0.869187	0.900374	-5.17253	4.64277e-07	2.0593e-05	5.99362
RGL1	-1.23428	0.951581	-5.17187	4.65771e-07	2.0593e-05	5.99059
WBP2	-0.298497	6.30363	-5.17174	4.66077e-07	2.0593e-05	5.98997
FAM185A	0.449269	2.86281	5.17082	4.68148e-07	2.06446e-05	5.98578
ITPA	0.351067	5.64219	5.16716	4.76523e-07	2.09734e-05	5.96903
GLUD1	0.292335	6.98178	5.16411	4.8363e-07	2.12453e-05	5.95504
TOPORS-AS1	-0.373659	3.40366	-5.16206	4.88456e-07	2.14161e-05	5.94566
AC011513.4	-1.26572	0.500097	-5.16002	4.93307e-07	2.15874e-05	5.93633
LINC00671	-1.44467	1.00177	-5.15858	4.96748e-07	2.16964e-05	5.92976
LINC00890	1.38243	-0.997703	5.15741	4.99566e-07	2.17778e-05	5.92442
GOLGA8EP	0.816229	-1.49	5.1557	5.03725e-07	2.19173e-05	5.91659
TBC1D16	1.06023	2.00119	5.15404	5.07772e-07	2.20514e-05	5.90903
TNFRSF4	1.32804	3.10178	5.15233	5.11999e-07	2.21758e-05	5.9012
CMTM2	-1.30947	2.63577	-5.15209	5.12577e-07	2.21758e-05	5.90013
DYNC2H1	0.767061	0.839357	5.14873	5.20991e-07	2.24737e-05	5.88475
CHD5	0.987155	-0.261648	5.14855	5.21432e-07	2.24737e-05	5.88395
CD177	-2.04187	2.71813	-5.14806	5.22675e-07	2.24849e-05	5.8817
RUNX1	0.625497	7.25459	5.14609	5.27667e-07	2.26569e-05	5.87273
CTC-529P8.1	1.06503	-1.71908	5.14561	5.28887e-07	2.26667e-05	5.87054
STARD7-AS1	0.270667	3.58957	5.14494	5.30603e-07	2.26977e-05	5.86748
MYEF2	-1.50264	1.49278	-5.14451	5.31716e-07	2.27028e-05	5.86551
HOXB6	2.37281	1.32058	5.14281	5.36081e-07	2.28465e-05	5.85778
FAM221B	0.733802	-2.29852	5.13929	5.45288e-07	2.31956e-05	5.8417
MATR3	0.279172	7.29496	5.1382	5.48159e-07	2.32363e-05	5.83674
CTD-2292M16.8	0.561054	0.939666	5.13815	5.4828e-07	2.32363e-05	5.83653
APP	-1.92908	5.58664	-5.13673	5.5206e-07	2.33531e-05	5.83005
TRIM68	0.51376	3.60129	5.13513	5.56341e-07	2.34908e-05	5.82275
GAS8	0.554209	2.17745	5.13339	5.61014e-07	2.36444e-05	5.81485
HSD17B7	0.45306	2.62195	5.13216	5.64356e-07	2.37414e-05	5.80924
ABHD17A	-0.295725	5.23365	-5.13011	5.69959e-07	2.38954e-05	5.79991
SLC46A3	0.577022	4.28701	5.12997	5.70344e-07	2.38954e-05	5.79928
FAM227A	0.97097	-0.774815	5.12968	5.71156e-07	2.38954e-05	5.79793
DYNC2LI1	0.480209	2.78476	5.12511	5.83843e-07	2.43816e-05	5.77719
PNPLA4	0.484614	3.18882	5.12307	5.89627e-07	2.45782e-05	5.76788
DNAL1	0.4411	2.21669	5.12171	5.93492e-07	2.46942e-05	5.76171
TMC6	-0.360858	5.85806	-5.12111	5.95212e-07	2.47208e-05	5.75898
SSB	0.254927	6.26958	5.11967	5.99343e-07	2.48472e-05	5.75245
JAK3	-0.579329	6.08204	-5.11831	6.03276e-07	2.49649e-05	5.74627
ARG1	-1.91413	4.67584	-5.11551	6.11465e-07	2.52581e-05	5.73354
IL18RAP	-1.39904	3.41201	-5.11492	6.13204e-07	2.52841e-05	5.73086
NID2	-0.987834	-1.0369	-5.11355	6.17253e-07	2.54053e-05	5.72465
URAD	0.916707	0.993168	5.11238	6.20744e-07	2.5503e-05	5.71932
ATOH8	-0.900805	-1.48696	-5.112	6.21868e-07	2.55033e-05	5.71761
TSSC2	0.672752	-1.51435	5.10902	6.30835e-07	2.58247e-05	5.7041
GOLGA8T	0.619352	2.21699	5.10596	6.40165e-07	2.61261e-05	5.69024
WDR33	0.182805	4.83276	5.10575	6.40823e-07	2.61261e-05	5.68927
RP11-622K12.1	0.381195	6.48246	5.10549	6.41629e-07	2.61261e-05	5.68808
PYGB	0.34026	5.80802	5.10275	6.50115e-07	2.64245e-05	5.67568
URI1	0.292787	6.30055	5.09944	6.60539e-07	2.6795e-05	5.66066
MAP4	0.36526	5.97128	5.09895	6.62069e-07	2.6795e-05	5.65848
IFT43	0.368079	1.89097	5.09874	6.62748e-07	2.6795e-05	5.65751
CEACAM6	-2.02463	4.75178	-5.09819	6.64514e-07	2.68029e-05	5.655
SPTBN2	-1.32203	-0.132729	-5.09794	6.6529e-07	2.68029e-05	5.6539
GCNT4	-0.75706	-0.056892	-5.09726	6.67459e-07	2.68429e-05	5.65082
APOBEC3A	-1.51588	4.99315	-5.09665	6.69422e-07	2.68745e-05	5.64805
PKLR	-1.62894	0.14397	-5.095	6.74754e-07	2.70411e-05	5.64056
RP11-271K11.5	0.918958	1.07934	5.09434	6.76875e-07	2.70785e-05	5.6376
CLEC4D	-1.68126	3.17123	-5.08715	7.00624e-07	2.79433e-05	5.60505
RP11-341G23.4	0.898581	0.90767	5.08705	7.00936e-07	2.79433e-05	5.60463
SPRED1	-1.29097	0.353723	-5.08513	7.07403e-07	2.81519e-05	5.59596
MINA	0.599789	3.80715	5.08291	7.14986e-07	2.83901e-05	5.5859
KDR	-1.07083	-2.45013	-5.08245	7.16558e-07	2.83901e-05	5.58383
RDH13	0.474982	1.67153	5.08228	7.17117e-07	2.83901e-05	5.58309
CTA-963H5.5	0.621894	3.06364	5.08071	7.22536e-07	2.85552e-05	5.57599
MGP	-0.939514	-0.712591	-5.07963	7.26293e-07	2.86541e-05	5.57109
WDR83	0.237036	4.03945	5.07843	7.3047e-07	2.87257e-05	5.56568
AC093609.1	-0.680619	0.439695	-5.07838	7.30624e-07	2.87257e-05	5.56548
PIK3R6	0.76524	5.09057	5.07779	7.32719e-07	2.87586e-05	5.56278
AOC2	-0.714117	1.22525	-5.07095	7.57072e-07	2.96635e-05	5.53192
S100A9	-1.40671	11.2888	-5.0699	7.60874e-07	2.97614e-05	5.5272
GPATCH2	0.315465	3.08055	5.06679	7.72256e-07	3.0155e-05	5.51319
SLC16A6	-1.31917	1.71066	-5.06401	7.82561e-07	3.04667e-05	5.50068
AC022431.1	0.302059	10.534	5.06392	7.82908e-07	3.04667e-05	5.50026
RASSF8-AS1	0.984713	-0.245081	5.06337	7.84944e-07	3.04897e-05	5.49781
UTP14A	0.298787	4.91052	5.06305	7.86168e-07	3.04897e-05	5.49634
RP11-464F9.22	0.682298	0.75561	5.06058	7.95476e-07	3.07984e-05	5.48523
FANCF	0.5202	3.81307	5.06018	7.96987e-07	3.08047e-05	5.48344
RBP7	-1.42754	1.7398	-5.05874	8.02492e-07	3.09651e-05	5.47695
SRRM2	0.257633	9.27859	5.05292	8.25067e-07	3.17825e-05	5.45077
RP11-632K20.8	0.725973	0.758693	5.05105	8.32451e-07	3.20129e-05	5.44237
PLOD2	-1.40622	-1.61452	-5.05009	8.36239e-07	3.21046e-05	5.43808
SENP2	-0.248413	4.91755	-5.04865	8.42009e-07	3.22718e-05	5.4316
KLC2	0.562535	2.77734	5.0482	8.43834e-07	3.22876e-05	5.42955
CORO2A	-0.975271	4.03053	-5.04626	8.51655e-07	3.25324e-05	5.42085
SETBP1	-1.21899	1.77844	-5.04472	8.57893e-07	3.27159e-05	5.41397
TNXB	-0.849891	0.587542	-5.04402	8.60755e-07	3.27688e-05	5.41083
KRTCAP2	0.61336	2.80365	5.04367	8.62207e-07	3.27688e-05	5.40924
AC013474.4	-1.13222	1.74923	-5.04334	8.63583e-07	3.27688e-05	5.40773
VSIG10	0.771741	2.32947	5.04025	8.76358e-07	3.31658e-05	5.39388
C1orf216	0.539408	4.60556	5.0398	8.78228e-07	3.31658e-05	5.39187
FXYD6	-1.19969	2.17582	-5.03976	8.784e-07	3.31658e-05	5.39168
WASF3	-1.08807	-0.859494	-5.03848	8.83744e-07	3.33125e-05	5.38596
ITPR2	0.530089	5.70057	5.03527	8.97346e-07	3.37191e-05	5.37155
RASD1	-1.32641	2.80341	-5.03508	8.98162e-07	3.37191e-05	5.3707
CEP70	0.834641	3.89298	5.03489	8.9896e-07	3.37191e-05	5.36986
TNFAIP6	-1.35559	2.24621	-5.03429	9.01512e-07	3.37594e-05	5.36719
RP1-178F15.4	0.542823	1.96061	5.03128	9.14534e-07	3.4191e-05	5.35366
RP5-991G20.2	0.571275	-0.0729103	5.0287	9.25806e-07	3.45342e-05	5.3421
TRH	-2.26754	3.1269	-5.02848	9.26738e-07	3.45342e-05	5.34116
GOLGA8H	0.561134	3.45986	5.02461	9.4394e-07	3.5118e-05	5.32381
LYRM2	0.306552	3.81207	5.02332	9.49708e-07	3.52751e-05	5.31806
PPP1R26-AS1	0.942137	-0.282927	5.02254	9.53245e-07	3.5349e-05	5.31456
TMEM173	0.508387	7.84214	5.02215	9.5499e-07	3.53563e-05	5.31283
XKR6	-0.898134	-0.675101	-5.01957	9.66788e-07	3.57014e-05	5.30125
RP3-325F22.5	0.934968	0.168211	5.01904	9.69198e-07	3.57014e-05	5.29891
RP11-498E2.8	0.459423	1.89356	5.01858	9.71322e-07	3.57014e-05	5.29684
ARSD	0.602951	5.62058	5.01847	9.71809e-07	3.57014e-05	5.29637
HP	-1.61326	3.674	-5.0184	9.72127e-07	3.57014e-05	5.29606
GPR56	1.12224	4.16982	5.01727	9.77382e-07	3.58368e-05	5.29098
AP001171.1	-1.54898	2.06952	-5.01454	9.90072e-07	3.62391e-05	5.27881
C5orf42	0.440805	3.66404	5.01423	9.91525e-07	3.62391e-05	5.27743
SEPP1	1.85278	3.17414	5.01313	9.96746e-07	3.63717e-05	5.27248
KRT17P1	1.09934	-0.365973	5.01077	1.00794e-06	3.66967e-05	5.26195
P2RY13	-1.37795	4.97786	-5.01057	1.00887e-06	3.66967e-05	5.26108
CAMK2B	0.834854	-2.43199	5.01021	1.01058e-06	3.67005e-05	5.25948
RASGRP3	1.12093	3.49385	5.00939	1.01454e-06	3.67859e-05	5.25579
RP11-126L15.4	0.579334	0.365855	5.00818	1.02038e-06	3.69391e-05	5.25038
PARP1	0.508404	6.86899	5.0066	1.02801e-06	3.71564e-05	5.24335
C19orf59	-1.43432	5.05682	-5.00572	1.03231e-06	3.72528e-05	5.23942
TAGLN2P1	0.545717	8.06813	5.00532	1.03425e-06	3.72639e-05	5.23765
OLR1	-1.66118	2.89445	-5.00396	1.04095e-06	3.74462e-05	5.23156
GUCY1A3	1.42586	4.60977	5.00249	1.04817e-06	3.76401e-05	5.22504
PCBP3	-1.26828	1.15938	-5.0022	1.04963e-06	3.76401e-05	5.22373
CTD-3088G3.4	0.863545	0.33659	5.00147	1.05325e-06	3.76693e-05	5.22049
GPR155	-0.762837	1.05983	-5.00137	1.05374e-06	3.76693e-05	5.22004
MLLT3	-1.14846	2.72793	-5.00084	1.05643e-06	3.77062e-05	5.21764
STON2	1.31161	3.28214	4.99969	1.06217e-06	3.7756e-05	5.21253
SLC47A1	-1.23661	-0.848295	-4.99967	1.06228e-06	3.7756e-05	5.21243
LILRA3	-1.6633	4.23241	-4.99957	1.06278e-06	3.7756e-05	5.21199
NEDD4L	-0.973945	0.625713	-4.99798	1.0708e-06	3.79818e-05	5.2049
G6PC3	0.347055	4.79341	4.99619	1.07986e-06	3.82436e-05	5.19696
TRGV9	1.17103	2.09629	4.99544	1.08369e-06	3.83202e-05	5.19362
STAT5B	-0.30801	7.02234	-4.9921	1.10094e-06	3.88699e-05	5.17873
CCDC13	0.479758	0.198313	4.9914	1.10457e-06	3.89379e-05	5.17563
NEK5	0.860229	-0.408248	4.98939	1.1151e-06	3.91961e-05	5.16669
PLBD1	-1.86152	5.70989	-4.98909	1.11669e-06	3.91961e-05	5.16535
CEACAM8	-1.97486	5.4646	-4.98902	1.11705e-06	3.91961e-05	5.16504
PEBP1	0.450951	8.27495	4.98849	1.11985e-06	3.92344e-05	5.16268
YBEY	0.431446	4.08224	4.98802	1.12236e-06	3.92619e-05	5.16057
SCN2A	1.43806	-2.63673	4.98699	1.12781e-06	3.93924e-05	5.156
GOLGA8K	0.570314	2.35636	4.98572	1.13458e-06	3.95387e-05	5.15036
SLCO2B1	-1.21892	-2.04093	-4.98556	1.13546e-06	3.95387e-05	5.14963
ST8SIA6	1.40614	4.00413	4.9843	1.1422e-06	3.97127e-05	5.14405
EPS8L1	0.858542	0.81778	4.9836	1.14597e-06	3.97831e-05	5.14095
VASP	-0.443785	7.81869	-4.98231	1.15298e-06	3.99657e-05	5.1352
DCUN1D3	0.517519	3.51395	4.98066	1.16196e-06	4.0216e-05	5.12789
LEF1	-0.968736	2.56369	-4.97764	1.17863e-06	4.07315e-05	5.11445
MAPT	0.896161	-2.73322	4.97668	1.18397e-06	4.08541e-05	5.1102
ABCA13	-1.55763	2.26462	-4.97512	1.1927e-06	4.10932e-05	5.10327
WT1	1.64902	2.57177	4.97452	1.1961e-06	4.11484e-05	5.10059
PTGES3	0.298705	7.90993	4.97352	1.20173e-06	4.12799e-05	5.09616
TSPAN9	-1.09039	-0.431736	-4.96907	1.22714e-06	4.20893e-05	5.07644
SLCO4C1	-1.08025	3.26027	-4.96871	1.22923e-06	4.2098e-05	5.07483
TOP1MT	0.60297	5.87658	4.96686	1.23996e-06	4.24019e-05	5.06664
PHLDB1	0.876612	0.379779	4.96369	1.25861e-06	4.29586e-05	5.05258
WDR54	0.433333	3.48023	4.96345	1.26e-06	4.29586e-05	5.05153
RP11-34F13.2	-1.13916	-0.309885	-4.96296	1.26291e-06	4.29934e-05	5.04937
RP11-339B21.14	0.614816	2.82696	4.9622	1.26748e-06	4.30848e-05	5.04596
NBL1	-1.09559	0.0869644	-4.96017	1.27961e-06	4.34325e-05	5.03699
OLFM4	-2.01132	3.02611	-4.9598	1.28182e-06	4.34432e-05	5.03535
USP40	0.569137	3.63177	4.95931	1.28481e-06	4.34797e-05	5.03316
RP11-849F2.9	0.539453	0.648632	4.95602	1.30475e-06	4.40895e-05	5.01865
ACTR6	0.302728	3.74211	4.95412	1.31649e-06	4.43652e-05	5.01021
KIAA1522	0.682206	4.13049	4.95407	1.3168e-06	4.43652e-05	5.00999
CXADR	-1.05445	-1.92948	-4.95052	1.33891e-06	4.50436e-05	4.9943
ADCY1	1.16321	-2.48362	4.94835	1.35258e-06	4.54368e-05	4.98473
CTD-2035E11.3	0.623266	1.65007	4.94733	1.35908e-06	4.55882e-05	4.98021
USP48	0.290762	5.9528	4.94594	1.36798e-06	4.58194e-05	4.97406
ARL1	0.258503	4.99283	4.94428	1.37863e-06	4.61085e-05	4.96675
KCNJ15	-1.5201	0.345333	-4.94313	1.38612e-06	4.6291e-05	4.96165
POLR2A	0.291117	7.68253	4.94148	1.39686e-06	4.65819e-05	4.95437
TFPT	0.24421	5.63427	4.94035	1.40431e-06	4.67619e-05	4.94936
KLHL9	0.310561	5.22037	4.9399	1.40722e-06	4.67907e-05	4.94741
UBE2QL1	0.809079	-2.50772	4.93859	1.41587e-06	4.70099e-05	4.94164
LPXN	0.670916	6.33075	4.93801	1.41974e-06	4.70257e-05	4.93907
GNPTAB	0.392242	6.12974	4.9379	1.42047e-06	4.70257e-05	4.93859
GS1-279B7.2	-0.576719	0.937485	-4.9367	1.42847e-06	4.72048e-05	4.9333
SDR42E1	-0.777274	-0.850518	-4.93647	1.43001e-06	4.72048e-05	4.93228
WDR86-AS1	1.14824	0.999714	4.93568	1.43536e-06	4.73129e-05	4.92876
LILRA5	-1.51745	5.25924	-4.93142	1.46422e-06	4.81948e-05	4.91001
CD99	0.674461	9.1388	4.9311	1.4664e-06	4.81969e-05	4.90861
AC103801.2	0.598152	0.51966	4.9308	1.4685e-06	4.81969e-05	4.90726
CAMP	-1.84673	4.60634	-4.92946	1.47773e-06	4.84302e-05	4.90136
MAOB	-0.936108	-1.75569	-4.92839	1.48514e-06	4.86032e-05	4.89665
ZNF204P	-0.85965	-0.398166	-4.92763	1.49037e-06	4.86733e-05	4.89333
AP000704.5	0.602261	0.340044	4.92723	1.49317e-06	4.86733e-05	4.89157
ENAH	1.3258	-0.456302	4.92716	1.49367e-06	4.86733e-05	4.89125
NRG4	1.5364	1.9922	4.92639	1.4991e-06	4.87805e-05	4.88783
KIAA1161	0.601657	-0.110167	4.9247	1.51093e-06	4.90955e-05	4.88043
B4GALNT3	-0.98033	-0.389081	-4.92387	1.51685e-06	4.92179e-05	4.87675
ATG9A	-0.426207	4.68723	-4.92302	1.52284e-06	4.93421e-05	4.87303
TMEM205	0.336068	6.26082	4.92159	1.5331e-06	4.96043e-05	4.86671
APBB1	-0.949329	1.47751	-4.91915	1.55067e-06	5.01018e-05	4.85598
CTD-2619J13.3	0.674652	0.78959	4.91864	1.55431e-06	5.01485e-05	4.85377
ARHGAP29	-1.22038	-2.02657	-4.91803	1.55877e-06	5.01574e-05	4.85107
REN	1.18251	-1.12674	4.91779	1.56051e-06	5.01574e-05	4.85002
LPP	0.382576	4.74716	4.9177	1.56117e-06	5.01574e-05	4.84962
TOM1L1	1.4673	-0.646605	4.91601	1.57354e-06	5.0458e-05	4.84219
SPTY2D1-AS1	0.514604	-0.298656	4.91582	1.57495e-06	5.0458e-05	4.84134
RP11-308D16.4	0.49571	0.92011	4.91542	1.57784e-06	5.04797e-05	4.83962
BPI	-1.8178	5.9529	-4.91462	1.58379e-06	5.05992e-05	4.83607
TRBV7-5	1.18542	0.069871	4.91272	1.59783e-06	5.09767e-05	4.82776
LIMK2	-0.551446	4.98688	-4.91182	1.60461e-06	5.11213e-05	4.82377
CTD-2031P19.3	-0.594263	-0.651267	-4.90672	1.64322e-06	5.22099e-05	4.80138
ABL2	0.31165	4.22612	4.9067	1.64335e-06	5.22099e-05	4.80131
LRRK2	-1.49008	3.49385	-4.90173	1.68187e-06	5.33596e-05	4.77949
RP13-735L24.1	0.659758	-1.79001	4.90136	1.68471e-06	5.33757e-05	4.7779
RP11-713P17.3	0.778115	-1.7314	4.90046	1.69183e-06	5.3484e-05	4.77393
RP11-365O10.1	0.477216	1.56565	4.90033	1.69281e-06	5.3484e-05	4.77338
KRT18P38	0.816814	-0.989242	4.89718	1.71782e-06	5.41991e-05	4.75957
MAP10	0.820542	2.48282	4.89456	1.73892e-06	5.47893e-05	4.74808
FAM98A	0.375271	4.63335	4.89144	1.76434e-06	5.55136e-05	4.73441
KRT13	-1.30006	-1.57512	-4.89093	1.76852e-06	5.55684e-05	4.73219
C16orf86	0.43477	3.682	4.88596	1.80979e-06	5.6787e-05	4.71047
PKD1L3	0.623048	-1.80962	4.88506	1.8174e-06	5.69478e-05	4.70652
RP11-95P2.1	0.489057	2.31086	4.88387	1.82745e-06	5.71843e-05	4.70132
PLEKHA7	0.693091	0.255127	4.88271	1.8373e-06	5.73698e-05	4.69627
CACNA2D2	-0.870362	0.386905	-4.88258	1.83841e-06	5.73698e-05	4.6957
RP11-396F22.1	0.99848	1.0055	4.88092	1.85265e-06	5.76996e-05	4.68843
EFCAB5	0.388439	0.168033	4.88076	1.85403e-06	5.76996e-05	4.68774
DUSP13	-1.2019	-0.582686	-4.87897	1.86949e-06	5.81016e-05	4.67992
PRICKLE1	1.24328	2.02412	4.87327	1.91963e-06	5.95444e-05	4.655
CR1L	-0.889139	-0.398922	-4.8731	1.92112e-06	5.95444e-05	4.65427
LMLN	0.644033	1.96455	4.8728	1.92378e-06	5.95461e-05	4.65297
FIBP	0.227159	6.02426	4.87209	1.93014e-06	5.95884e-05	4.64986
CD58	-0.429787	6.18726	-4.87206	1.93037e-06	5.95884e-05	4.64975
MCCC1	0.332408	5.28589	4.86978	1.95085e-06	6.01393e-05	4.63982
IQSEC1	-0.729402	5.41194	-4.8694	1.95433e-06	6.01656e-05	4.63814
LINC00908	0.681939	-1.26333	4.86788	1.96815e-06	6.04953e-05	4.63151
DNAJC10	0.417052	5.5886	4.86757	1.97097e-06	6.04953e-05	4.63016
RP11-420K14.1	0.857372	-0.032038	4.86735	1.97299e-06	6.04953e-05	4.6292
GTPBP2	-0.23496	6.15472	-4.86577	1.98747e-06	6.08575e-05	4.62232
EXPH5	-0.825467	-1.23505	-4.8628	2.015e-06	6.16181e-05	4.60936
TTC30A	0.559015	1.04081	4.86142	2.02792e-06	6.18458e-05	4.60335
NAALADL2	1.03624	-0.815569	4.86134	2.02862e-06	6.18458e-05	4.60303
SUSD3	-1.03359	4.42664	-4.86107	2.03116e-06	6.18458e-05	4.60185
PPFIBP1	0.76247	3.39585	4.86085	2.03328e-06	6.18458e-05	4.60087
PRICKLE4	0.64227	2.96937	4.85911	2.04971e-06	6.22628e-05	4.59329
FAM136A	0.268522	6.38753	4.8588	2.05259e-06	6.22672e-05	4.59197
FAH	0.518124	4.07133	4.85804	2.05983e-06	6.24042e-05	4.58866
AFF2	-1.21458	3.41073	-4.85746	2.0654e-06	6.249e-05	4.58612
SETD4	0.314888	3.50512	4.85698	2.06996e-06	6.2545e-05	4.58404
FLG-AS1	0.909473	-2.13847	4.85574	2.08187e-06	6.28218e-05	4.57864
RP11-883A18.3	1.25806	-0.249782	4.85507	2.08831e-06	6.2933e-05	4.57574
HOXB8	2.02818	-0.623646	4.8509	2.12895e-06	6.40632e-05	4.5576
AGK	0.299399	3.87207	4.85065	2.13142e-06	6.40632e-05	4.55651
RP11-757G1.6	1.02003	1.56241	4.84929	2.14487e-06	6.43829e-05	4.55059
IMMP2L	0.599698	2.28346	4.8487	2.15072e-06	6.44735e-05	4.54803
A2M	-1.28255	-0.565626	-4.84354	2.20252e-06	6.59399e-05	4.52563
DNAH12	0.515299	-1.65473	4.84139	2.22445e-06	6.64943e-05	4.51631
TCTN3	0.417109	5.17772	4.84075	2.23106e-06	6.64943e-05	4.51352
DAPK2	-1.01837	1.84627	-4.84057	2.23287e-06	6.64943e-05	4.51276
ALPL	-1.71522	2.49725	-4.84036	2.23508e-06	6.64943e-05	4.51182
IL6ST	-0.716888	5.07789	-4.8403	2.23566e-06	6.64943e-05	4.51158
AC004540.4	1.57498	1.71811	4.83982	2.24067e-06	6.64943e-05	4.50947
FCGRT	-1.02488	5.97279	-4.83975	2.24141e-06	6.64943e-05	4.50916
LINC00094	0.574807	2.5229	4.83924	2.24662e-06	6.65622e-05	4.50698
RP11-105N14.1	-0.920225	1.53616	-4.83775	2.26213e-06	6.69351e-05	4.50051
DEFA4	-2.05055	6.33053	-4.83651	2.27512e-06	6.72323e-05	4.49512
RIBC1	0.398903	0.577454	4.83485	2.2926e-06	6.75846e-05	4.48792
TAGLN2	0.382515	10.1558	4.83476	2.29357e-06	6.75846e-05	4.48752
ACOT7	0.571143	3.5888	4.83453	2.29592e-06	6.75846e-05	4.48656
SMPDL3A	-1.51034	2.02848	-4.83418	2.2997e-06	6.76087e-05	4.48501
ARSG	-0.844632	1.00729	-4.83103	2.3333e-06	6.85085e-05	4.47136
GLMN	0.282641	4.05175	4.83043	2.33968e-06	6.86075e-05	4.4688
RP11-112J3.16	0.766471	1.25305	4.82886	2.35675e-06	6.90194e-05	4.46196
G3BP1	0.315214	6.08266	4.82766	2.36976e-06	6.92809e-05	4.45678
WDR46	0.26964	5.9353	4.82748	2.37174e-06	6.92809e-05	4.45599
PBX2P1	-0.280759	5.36625	-4.82686	2.37848e-06	6.93891e-05	4.45332
AQP3	0.888048	3.59238	4.82627	2.38491e-06	6.94879e-05	4.45078
S1PR3	-1.42173	1.14697	-4.82456	2.40377e-06	6.99481e-05	4.44338
PHC1P1	0.538067	5.11256	4.82365	2.41389e-06	7.01533e-05	4.43942
P4HTM	0.334256	3.86883	4.82074	2.44644e-06	7.09773e-05	4.42682
TMSB4X	-0.343072	10.265	-4.82056	2.44846e-06	7.09773e-05	4.42605
MMP8	-1.96789	5.9146	-4.81756	2.48237e-06	7.18692e-05	4.41311
DDIT4L	-1.76517	-0.0151552	-4.81594	2.50094e-06	7.23151e-05	4.4061
IFT74	0.306193	4.0925	4.8155	2.50608e-06	7.23371e-05	4.40417
COL11A2	-0.373973	0.250048	-4.81516	2.50995e-06	7.23371e-05	4.40272
CKAP4	-1.25389	5.76488	-4.81496	2.51227e-06	7.23371e-05	4.40185
RP11-398K22.12	0.550096	0.422868	4.81478	2.51437e-06	7.23371e-05	4.40106
FAM185BP	0.417911	3.04531	4.81368	2.52705e-06	7.26105e-05	4.39633
RP11-863P13.4	0.7828	-1.78253	4.81236	2.54245e-06	7.29612e-05	4.39062
KIAA0100	0.289255	7.41896	4.81145	2.55309e-06	7.31747e-05	4.38669
ANKRD34B	-1.33684	-0.861904	-4.81093	2.55923e-06	7.32587e-05	4.38443
LINC01150	1.20211	4.13815	4.80936	2.57763e-06	7.36931e-05	4.37769
ATXN1	-0.799153	3.9227	-4.80852	2.58768e-06	7.38879e-05	4.37403
CD177P1	-1.3521	0.0196211	-4.80769	2.59752e-06	7.40412e-05	4.37046
GOLGA8A	0.848386	5.01081	4.80752	2.59953e-06	7.40412e-05	4.36974
SELK	-0.45656	5.31874	-4.80717	2.60374e-06	7.40688e-05	4.36822
FAM134A	-0.2079	6.52775	-4.80359	2.64677e-06	7.51993e-05	4.3528
CCDC88A	0.262275	6.32759	4.80294	2.65475e-06	7.53322e-05	4.34997
ANKRD13A	-0.259654	6.47264	-4.80257	2.65926e-06	7.53666e-05	4.34837
RN7SL121P	0.729712	-0.364635	4.80153	2.67198e-06	7.55481e-05	4.34389
STX3	-0.58932	5.07744	-4.80118	2.67626e-06	7.55481e-05	4.34238
MYT1	-0.987483	-1.48799	-4.80099	2.67858e-06	7.55481e-05	4.34157
CCT6A	0.263892	7.21657	4.80096	2.67889e-06	7.55481e-05	4.34146
ALG1L10P	0.701423	0.173731	4.7984	2.71058e-06	7.63474e-05	4.3304
NMU	-1.0622	-0.571134	-4.79499	2.75324e-06	7.74534e-05	4.31572
AHNAK	0.737474	9.12971	4.79427	2.76235e-06	7.76143e-05	4.31261
RAB19	-0.984597	0.129792	-4.79341	2.77325e-06	7.78248e-05	4.30891
PGLYRP1	-1.84903	5.64625	-4.79257	2.78386e-06	7.80267e-05	4.30532
AC156455.1	0.885384	0.329486	4.78984	2.81885e-06	7.89104e-05	4.29357
ANKDD1B	0.482511	-0.198431	4.78915	2.82784e-06	7.89719e-05	4.29058
COL4A5	2.36883	0.873747	4.78914	2.82795e-06	7.89719e-05	4.29054
RP11-567M16.1	0.63177	-2.37268	4.78837	2.83792e-06	7.91533e-05	4.28723
PDCD2L	0.473572	2.68769	4.78785	2.84459e-06	7.92427e-05	4.28503
GAS2	0.935558	-1.31875	4.78587	2.87053e-06	7.98678e-05	4.27649
ADIPOR1	-0.401239	7.55851	-4.78461	2.88711e-06	8.00768e-05	4.27108
RP4-785G19.5	0.50597	-0.245456	4.78459	2.8874e-06	8.00768e-05	4.27098
CYP19A1	-1.01858	-2.64711	-4.7845	2.88856e-06	8.00768e-05	4.27061
ADPRH	0.702761	3.85124	4.78243	2.91599e-06	8.07392e-05	4.26172
ZNF19	0.338787	-0.266849	4.78216	2.91963e-06	8.07422e-05	4.26055
ST3GAL4	0.60137	5.16603	4.78164	2.92652e-06	8.0835e-05	4.25833
MAP6D1	0.512839	2.11277	4.78067	2.93953e-06	8.10961e-05	4.25416
TUBB6	0.998085	5.59142	4.7799	2.94991e-06	8.1276e-05	4.25085
FCN1	-1.51942	8.77291	-4.77966	2.95316e-06	8.1276e-05	4.24981
FTCDNL1	0.719926	2.56054	4.77722	2.98623e-06	8.20872e-05	4.23935
PFKP	0.560864	6.47516	4.77662	2.99445e-06	8.22143e-05	4.23676
EVC2	-1.16827	-1.47548	-4.77489	3.01821e-06	8.27669e-05	4.22933
PARD3	-1.2288	-0.0878448	-4.77455	3.02291e-06	8.27965e-05	4.22787
CD40LG	-0.850774	1.41098	-4.7715	3.06526e-06	8.3856e-05	4.21479
NHSL1	0.631959	1.41254	4.76637	3.13777e-06	8.57369e-05	4.19282
ACACA	0.378221	4.39942	4.76585	3.14519e-06	8.5837e-05	4.1906
U82695.10	-0.895264	1.9917	-4.763	3.18633e-06	8.6744e-05	4.17838
PHC1	0.51919	3.62667	4.76296	3.18689e-06	8.6744e-05	4.17822
PHYH	0.42414	3.97368	4.76256	3.19267e-06	8.6744e-05	4.17652
B3GALNT2	0.428006	3.03697	4.7625	3.19361e-06	8.6744e-05	4.17624
RP4-740C4.6	0.701675	1.20128	4.76222	3.19765e-06	8.67505e-05	4.17505
ATP10A	-1.17559	2.87646	-4.76178	3.20409e-06	8.68221e-05	4.17316
PTCD2	0.380421	2.43275	4.76088	3.21729e-06	8.70764e-05	4.1693
E2F5	0.64932	1.08061	4.75993	3.23119e-06	8.73493e-05	4.16524
NFIX	0.822237	5.19895	4.75904	3.24436e-06	8.76017e-05	4.16142
MIR503HG	-1.31763	1.00664	-4.75775	3.2634e-06	8.80117e-05	4.15592
SEPHS2	0.291462	6.9117	4.75623	3.28602e-06	8.8385e-05	4.14943
AIM1L	-0.717573	-1.69786	-4.75618	3.28684e-06	8.8385e-05	4.1492
TRIM46	0.674539	2.09652	4.75604	3.28892e-06	8.8385e-05	4.1486
RAB27A	-0.651017	6.61981	-4.75578	3.29272e-06	8.8385e-05	4.14752
ZC3HAV1L	0.736129	3.24535	4.75349	3.32733e-06	8.92093e-05	4.13769
SPCS1	0.230241	6.9607	4.75302	3.33438e-06	8.92934e-05	4.1357
TMEM53	0.550373	2.36097	4.75274	3.33864e-06	8.93028e-05	4.1345
GPR160	-0.92171	4.53169	-4.75201	3.3498e-06	8.93999e-05	4.13137
FPR2	-1.4638	2.47244	-4.75199	3.3501e-06	8.93999e-05	4.13128
NAT8L	0.853796	-0.280396	4.74979	3.38367e-06	9.01904e-05	4.12191
NEO1	-0.906322	1.02952	-4.74921	3.39264e-06	9.03242e-05	4.11943
MAP3K3	-0.375333	6.05058	-4.74894	3.39675e-06	9.03282e-05	4.11829
MGAM	-1.39153	4.01906	-4.74751	3.41896e-06	9.07287e-05	4.11216
PEX11G	0.561394	1.15895	4.74733	3.42176e-06	9.07287e-05	4.1114
MTA3	0.720708	2.06415	4.7472	3.42372e-06	9.07287e-05	4.11086
GGTA1P	-1.51882	1.91016	-4.7443	3.46922e-06	9.18279e-05	4.09845
RP11-351I24.1	-0.755903	-0.0150511	-4.73968	3.54271e-06	9.36645e-05	4.07876
HMGB3P32	0.67145	0.37415	4.73858	3.56045e-06	9.40248e-05	4.07406
MORN2	0.468919	3.27197	4.73819	3.56668e-06	9.40805e-05	4.07242
STON1	0.633154	0.592962	4.73594	3.60335e-06	9.48905e-05	4.06281
EXTL2	0.647012	3.12144	4.73571	3.60709e-06	9.48905e-05	4.06184
RABL2B	0.354194	4.19786	4.73554	3.60985e-06	9.48905e-05	4.06112
LCN2	-1.87683	4.87804	-4.73446	3.62763e-06	9.52483e-05	4.0565
LRIG1	-0.942923	1.60121	-4.73183	3.67119e-06	9.62813e-05	4.04529
AP1M2	-0.649103	-1.6541	-4.73034	3.69601e-06	9.68212e-05	4.03896
BCL6	-1.0251	6.09589	-4.72872	3.72326e-06	9.74232e-05	4.03206
AC007392.3	0.860829	-0.314132	4.72739	3.7457e-06	9.78322e-05	4.02642
SLC51A	-1.06812	-0.348095	-4.72729	3.74746e-06	9.78322e-05	4.02597
ADAM9	-0.851979	4.75155	-4.72701	3.75212e-06	9.78422e-05	4.02481
SKIL	-0.716025	4.25192	-4.7266	3.75913e-06	9.79132e-05	4.02305
XPNPEP2	-0.757639	-0.450426	-4.72579	3.77289e-06	9.81561e-05	4.01962
TTLL1	0.589015	4.27613	4.72555	3.77705e-06	9.81561e-05	4.01859
TTC19	0.275379	5.48067	4.72391	3.80528e-06	9.87774e-05	4.01159
CPB2-AS1	0.566177	-1.37291	4.72279	3.82449e-06	9.90949e-05	4.00686
ARAP3	-1.19745	3.13454	-4.72256	3.82855e-06	9.90949e-05	4.00587
DLG5	0.71251	2.77793	4.72239	3.83157e-06	9.90949e-05	4.00513
SLC29A3	0.546935	4.07793	4.7222	3.83487e-06	9.90949e-05	4.00432
KRT18P10	1.02405	-0.238151	4.72089	3.85759e-06	9.95126e-05	3.99877
ABI2	0.70213	3.75025	4.72077	3.85975e-06	9.95126e-05	3.99824
RP11-111M22.4	0.778948	1.66289	4.7205	3.86447e-06	9.9522e-05	3.9971
EIF1AXP1	0.400562	7.27068	4.71993	3.87438e-06	9.9665e-05	3.99469
C9orf47	-1.09412	-0.44385	-4.71886	3.89319e-06	0.000100036	3.99014
TSNAXIP1	0.533395	0.230126	4.71826	3.90383e-06	0.000100197	3.98758
RRBP1	0.345696	6.42967	4.71548	3.95314e-06	0.000101349	3.97579
GOLGA8M	1.00873	1.93464	4.71108	4.03246e-06	0.000103037	3.95713
AC138649.1	0.887745	-0.43453	4.71105	4.03315e-06	0.000103037	3.95697
LRRC4	-1.14987	3.15042	-4.71069	4.03968e-06	0.000103037	3.95545
AC013470.6	0.256483	4.15385	4.71063	4.04081e-06	0.000103037	3.95519
WNT6	0.959819	-0.0500262	4.71059	4.04154e-06	0.000103037	3.95502
PPIP5K1	0.377405	3.26321	4.70978	4.05623e-06	0.000103296	3.95161
RP11-558F24.4	0.938868	0.371679	4.70917	4.06737e-06	0.000103464	3.94904
PTGDR	-0.715727	0.641696	-4.70842	4.08125e-06	0.000103702	3.94584
FADS3	0.619433	3.23116	4.70665	4.11395e-06	0.000104417	3.93834
TIAM1	-0.979172	1.26195	-4.7064	4.11857e-06	0.000104418	3.93729
SYCP3	0.424316	-0.483995	4.70457	4.15278e-06	0.000104983	3.92952
ZNF283	0.440126	1.82314	4.70451	4.15395e-06	0.000104983	3.92926
CYP1B1	-1.71794	2.0201	-4.70447	4.15466e-06	0.000104983	3.9291
PIH1D2	0.528007	0.221129	4.70409	4.16178e-06	0.000105047	3.92749
RP11-3D4.2	0.654728	1.82949	4.70362	4.17071e-06	0.000105156	3.92547
NPHP1	0.787926	-1.98368	4.70227	4.19608e-06	0.000105679	3.91978
DGUOK-AS1	0.70211	1.07316	4.70178	4.20535e-06	0.000105796	3.91771
C1QBP	0.383744	7.68814	4.70066	4.22675e-06	0.000106186	3.91294
RCN1P2	0.554108	5.85628	4.70042	4.23134e-06	0.000106186	3.91192
RP11-146F11.5	0.483675	0.374386	4.70024	4.23478e-06	0.000106186	3.91116
JPH1	1.26038	-1.69836	4.69703	4.29642e-06	0.000107501	3.89759
HEMGN	-1.48897	4.06092	-4.69702	4.29665e-06	0.000107501	3.89754
ZNF721	-0.765829	3.68173	-4.69631	4.31032e-06	0.000107725	3.89456
HDAC11	0.445061	1.9335	4.69595	4.31735e-06	0.000107783	3.89303
ALOX15	-1.18141	-0.199689	-4.6953	4.32998e-06	0.00010798	3.89029
POLE	-0.465644	5.48001	-4.6949	4.33784e-06	0.000108058	3.88858
REEP6	0.706703	2.63387	4.69425	4.35065e-06	0.000108214	3.88582
TYRO3	0.752075	-0.281647	4.6941	4.35361e-06	0.000108214	3.88518
PTPN9	0.29913	5.66835	4.69386	4.35831e-06	0.000108214	3.88416
PTK2	-1.2172	1.30569	-4.69321	4.37109e-06	0.000108413	3.88141
CCDC170	1.17388	0.302073	4.69184	4.39814e-06	0.000108966	3.87562
KRT18P11	0.739621	-1.04001	4.69058	4.42306e-06	0.000109465	3.87032
CTD-2184D3.5	0.967967	-0.608447	4.68962	4.44219e-06	0.000109819	3.86627
RP5-1061H20.4	0.690437	0.555043	4.68903	4.45405e-06	0.000109993	3.86376
RP11-712B9.2	-0.486621	0.975428	-4.68875	4.45962e-06	0.000110012	3.86259
TCP11	0.719989	-0.792604	4.68724	4.49002e-06	0.000110642	3.85621
FAM86EP	0.554001	0.463526	4.68696	4.49581e-06	0.000110666	3.855
RP11-513D5.5	0.438432	0.674337	4.68582	4.51883e-06	0.000111113	3.85021
PLEKHA6	0.98828	0.480238	4.68407	4.55451e-06	0.00011187	3.84282
EWSR1	0.192009	7.28892	4.68086	4.62072e-06	0.000113374	3.82928
AC093698.2	0.358642	6.19647	4.67923	4.6548e-06	0.000114045	3.82238
NAA40	0.32816	4.90189	4.67907	4.65804e-06	0.000114045	3.82173
RP11-632K20.7	0.469777	4.717	4.67661	4.70998e-06	0.000115113	3.81132
PLSCR4	-1.3577	-0.570047	-4.67652	4.71174e-06	0.000115113	3.81097
CCDC41	0.395376	3.22518	4.67624	4.71768e-06	0.000115135	3.80978
MRPL39	0.282033	5.46083	4.67598	4.72321e-06	0.000115147	3.80868
GBP1	-1.08396	2.68469	-4.67492	4.7457e-06	0.000115571	3.80423
HNRNPCP2	0.295847	9.13406	4.67202	4.80786e-06	0.000116831	3.79201
PFN4	0.45199	0.057631	4.67178	4.8132e-06	0.000116831	3.79097
GOLGA8S	0.679964	-1.27584	4.67163	4.81629e-06	0.000116831	3.79037
NUDT6	0.502419	1.29532	4.67156	4.81786e-06	0.000116831	3.79006
HOXA13	1.26489	-2.40739	4.67104	4.82924e-06	0.000116982	3.78785
GPRASP1	-0.844136	1.77783	-4.67078	4.83484e-06	0.000116994	3.78676
BEX5	-0.887084	0.0339718	-4.67028	4.84568e-06	0.000117132	3.78466
PSMD3	0.171942	6.48153	4.66917	4.86991e-06	0.000117594	3.77998
ITGA1	-0.97819	-0.265488	-4.66876	4.87888e-06	0.000117613	3.77825
PFKFB4	-0.772522	3.64938	-4.66849	4.88481e-06	0.000117613	3.77711
AOX1	-0.985998	-0.245982	-4.66842	4.88616e-06	0.000117613	3.77685
ACTA2	0.791111	4.36728	4.66774	4.90129e-06	0.000117853	3.77395
CD276	1.32025	1.10411	4.66744	4.9079e-06	0.000117888	3.77268
PRKD3	-0.816112	4.23332	-4.66401	4.98382e-06	0.000119586	3.75828
ARTN	1.2565	2.29589	4.6616	5.03788e-06	0.000120756	3.74815
QRFP	0.774829	0.0454246	4.66121	5.04674e-06	0.000120841	3.7465
PLAT	-0.751645	-2.90098	-4.66086	5.05476e-06	0.000120875	3.74501
TTC30B	0.621511	1.8592	4.66068	5.05873e-06	0.000120875	3.74428
TMEM65	0.497595	5.07027	4.66035	5.06618e-06	0.000120927	3.7429
EFNA4	0.543426	2.70378	4.65746	5.13217e-06	0.00012227	3.73075
SYNE1	-0.645092	6.00269	-4.65742	5.13317e-06	0.00012227	3.73057
AC005062.2	0.700684	-1.273	4.65509	5.18692e-06	0.000123353	3.72079
CPNE4	-0.936897	-2.50588	-4.65499	5.18943e-06	0.000123353	3.72034
RSBN1	-0.278976	5.18419	-4.65466	5.19692e-06	0.000123403	3.71899
NLRP9P	-0.820755	-1.42649	-4.65412	5.20953e-06	0.000123574	3.71671
CLEC4E	-1.53044	2.94453	-4.65357	5.22243e-06	0.000123751	3.71439
RP11-345M22.1	0.732723	-1.47752	4.65169	5.26662e-06	0.000124669	3.70649
PSMG3-AS1	0.655094	2.08969	4.65125	5.27684e-06	0.000124781	3.70467
CLCF1	-0.948334	3.13295	-4.65102	5.2823e-06	0.000124781	3.7037
MDH2	0.239775	7.20051	4.64945	5.31947e-06	0.000125529	3.69712
NAP1L3	-1.025	-0.00720982	-4.64875	5.33629e-06	0.000125761	3.69416
TMEM9	0.477477	4.4319	4.64858	5.34027e-06	0.000125761	3.69346
VNN3	-1.39748	1.80363	-4.64728	5.37143e-06	0.000126364	3.688
ERCC2	0.371309	3.9888	4.64657	5.38853e-06	0.000126636	3.68502
CABIN1	0.271047	6.01063	4.64574	5.40847e-06	0.000126974	3.68155
SOCS3	-1.03099	6.72689	-4.64505	5.42517e-06	0.000127104	3.67866
GATA3	-0.99335	2.30843	-4.64486	5.42974e-06	0.000127104	3.67787
TAGAP	-0.589961	6.59676	-4.64472	5.43326e-06	0.000127104	3.67726
PLEKHG1	-0.826675	0.0463485	-4.6446	5.43626e-06	0.000127104	3.67674
XKR8	-0.48237	4.66372	-4.6431	5.47272e-06	0.000127825	3.67047
ECH1	0.267809	6.50722	4.64239	5.49003e-06	0.000127997	3.66751
PTGES3P1	0.402412	7.92408	4.64234	5.49128e-06	0.000127997	3.6673
RP11-80A15.1	0.651471	-0.298173	4.64088	5.52728e-06	0.000128672	3.66117
RP11-159N11.4	0.729299	0.52899	4.64071	5.53148e-06	0.000128672	3.66045
DPF3	-0.715969	-1.08258	-4.63931	5.56619e-06	0.000129347	3.65458
AD000090.2	0.506814	3.93126	4.63817	5.5944e-06	0.000129871	3.64984
ATP6V1C1	-0.387028	4.96888	-4.63716	5.61974e-06	0.000130327	3.6456
HSP90AB1	0.370783	10.5361	4.63429	5.69219e-06	0.000131818	3.63359
CCDC144CP	0.503729	0.383635	4.63416	5.6956e-06	0.000131818	3.63303
PSMD8	0.169517	7.01081	4.6337	5.70708e-06	0.00013195	3.63114
TNFRSF11B	0.762375	-1.98289	4.6313	5.76851e-06	0.000133236	3.62109
AC096559.1	0.653714	-2.21216	4.62935	5.8191e-06	0.000134268	3.61291
RP11-180N14.1	-1.03074	-0.843422	-4.62864	5.83752e-06	0.000134357	3.60994
SPATA12	0.610553	-1.82634	4.62856	5.83949e-06	0.000134357	3.60962
ZFP92	-0.858589	1.74228	-4.62852	5.84058e-06	0.000134357	3.60945
TIMM17B	-0.223734	5.22441	-4.62713	5.87671e-06	0.000135052	3.60366
CYB5A	0.484951	2.42148	4.62625	5.89988e-06	0.000135354	3.59997
PAPD7	-0.462167	5.12474	-4.62618	5.90168e-06	0.000135354	3.59969
DYNLL1-AS1	0.644815	2.40962	4.62556	5.91807e-06	0.000135593	3.59709
SORL1	-0.572801	7.21367	-4.62448	5.94653e-06	0.000136109	3.59259
NPM3	0.444226	6.00441	4.62317	5.98138e-06	0.000136728	3.58711
VDAC1P6	0.42771	2.97119	4.62301	5.98554e-06	0.000136728	3.58646
SLC11A2	-0.365211	4.08408	-4.62104	6.03842e-06	0.000137798	3.57821
IMP4	0.226806	5.79522	4.62005	6.06518e-06	0.000138261	3.57406
SETD6	0.361119	3.6836	4.61984	6.07082e-06	0.000138261	3.57319
RP3-460G2.2	1.27562	1.39571	4.61842	6.10909e-06	0.000138994	3.5673
RP3-406A7.7	1.09748	1.74239	4.61778	6.12668e-06	0.000139255	3.5646
CDKN2D	-0.637031	7.27553	-4.61658	6.15947e-06	0.000139774	3.55959
RP11-271K11.1	0.972893	0.744902	4.6165	6.16172e-06	0.000139774	3.55925
ATP2C2	-1.47488	-0.54082	-4.61575	6.18214e-06	0.000140076	3.55615
CAPN11	1.04456	2.12736	4.61556	6.18732e-06	0.000140076	3.55536
TCF15	0.825897	-0.460117	4.61532	6.19391e-06	0.000140087	3.55436
IQCG	0.453133	2.55774	4.61504	6.20183e-06	0.000140127	3.55317
AC012065.5	0.548742	0.276369	4.61436	6.22043e-06	0.000140408	3.55036
PAG1	-0.66237	5.02543	-4.61404	6.2294e-06	0.000140472	3.54901
NT5E	-1.41301	1.43834	-4.61206	6.2844e-06	0.000141573	3.54076
TP53BP1	0.383024	5.19908	4.61038	6.3316e-06	0.000142379	3.53375
CA4	-1.45732	1.29404	-4.60996	6.34321e-06	0.000142379	3.53203
DALRD3	0.320635	4.4378	4.60994	6.34385e-06	0.000142379	3.53194
AC009403.2	0.413172	3.48475	4.6099	6.34511e-06	0.000142379	3.53175
IFT88	0.285057	3.0561	4.60822	6.39259e-06	0.000143303	3.52476
FER1L6	0.813372	-2.32611	4.60538	6.47361e-06	0.000144977	3.51295
HNRNPLP2	0.195836	7.32711	4.60435	6.50331e-06	0.0001455	3.50866
C1QC	-1.51263	2.40986	-4.60294	6.54416e-06	0.00014627	3.50279
RP11-3D4.3	0.587091	1.54747	4.6026	6.55416e-06	0.000146351	3.50136
LDLRAD2	1.28087	2.85601	4.60127	6.59286e-06	0.000147071	3.49584
VSTM4	1.23448	-1.60434	4.599	6.65959e-06	0.000148415	3.48639
RP11-317N8.5	0.428682	-1.11203	4.59859	6.67156e-06	0.000148537	3.48471
RBM8B	0.230246	6.90396	4.59823	6.68234e-06	0.000148632	3.4832
BGN	-1.0003	-1.50158	-4.59702	6.71839e-06	0.000149288	3.47815
PFDN2	0.263963	6.90859	4.59651	6.73348e-06	0.000149478	3.47605
CACNG4	1.27727	-2.06121	4.59507	6.77666e-06	0.000149994	3.47006
ZFP36L1	-0.925979	5.94551	-4.59499	6.7789e-06	0.000149994	3.46975
FAM8A1	-0.403914	5.94979	-4.59492	6.78101e-06	0.000149994	3.46946
NRP1	-1.3255	-0.0430794	-4.5947	6.78781e-06	0.000149994	3.46852
HDLBP	0.257535	7.0029	4.59464	6.78956e-06	0.000149994	3.46827
GOLGA8Q	0.564721	3.65873	4.59252	6.8537e-06	0.000151235	3.45946
SMIM17	0.500042	0.410663	4.59234	6.85897e-06	0.000151235	3.45874
RP11-295M18.6	0.602564	-0.0242764	4.59112	6.89633e-06	0.000151912	3.45365
STAC3	0.58934	5.58843	4.59046	6.91653e-06	0.00015221	3.45091
EMBP1	0.55214	3.76272	4.59017	6.92539e-06	0.000152259	3.44971
TTLL9	0.586632	-1.10993	4.5898	6.93657e-06	0.000152358	3.4482
VSIG2	-0.629644	-1.52598	-4.58899	6.96141e-06	0.000152756	3.44484
RP11-651L5.2	-0.888002	0.450945	-4.58874	6.96932e-06	0.000152783	3.44378
RP11-1055B8.7	1.08398	6.22532	4.58772	7.00065e-06	0.000153295	3.43958
TNFRSF18	1.24288	2.36595	4.58755	7.00608e-06	0.000153295	3.43885
MTSS1	-1.01453	4.21938	-4.587	7.02325e-06	0.000153523	3.43656
MRPL9	0.236725	6.84577	4.58548	7.07057e-06	0.000154187	3.43026
SLC22A17	-0.840454	-0.0961529	-4.58534	7.07479e-06	0.000154187	3.4297
MMP27	-0.761029	-1.61182	-4.58527	7.07717e-06	0.000154187	3.42939
ZMYND12	0.568383	1.01951	4.58516	7.08059e-06	0.000154187	3.42893
IL12A	0.811403	3.09793	4.58443	7.10361e-06	0.000154541	3.42589
IL18R1	-1.03806	2.70186	-4.58268	7.15864e-06	0.00015559	3.41866
CLEC3B	0.964763	-0.259164	4.58164	7.19172e-06	0.00015616	3.41434
PTGFR	1.191	-1.8145	4.58048	7.2286e-06	0.000156717	3.40954
SURF2	0.26379	4.95042	4.58032	7.23387e-06	0.000156717	3.40886
STAB2	-1.00944	-2.75777	-4.58019	7.23793e-06	0.000156717	3.40833
CTD-3179P9.1	1.25485	0.294346	4.57898	7.27682e-06	0.000157262	3.40331
ITPRIP	-0.746922	6.44728	-4.57897	7.27689e-06	0.000157262	3.4033
MICB	-0.339558	5.17656	-4.57779	7.31496e-06	0.000157935	3.39841
MIAT	-0.845592	2.42111	-4.57662	7.3531e-06	0.000158474	3.39354
GOLGB1	0.20716	6.15759	4.5766	7.35378e-06	0.000158474	3.39345
NFE2L1	0.280092	6.90184	4.57494	7.40782e-06	0.000159488	3.38659
C1orf134	0.567317	2.71986	4.57451	7.42194e-06	0.000159642	3.38481
PIK3CD	-0.298438	6.97215	-4.57362	7.45101e-06	0.000160116	3.38114
TCEAL8	0.319566	6.63758	4.57303	7.47048e-06	0.000160384	3.3787
AMACR	0.377596	0.466452	4.57121	7.5306e-06	0.000161464	3.37119
CTD-2547E10.3	0.531234	0.0255798	4.57108	7.53495e-06	0.000161464	3.37065
GMDS	0.402663	4.81181	4.56992	7.5739e-06	0.000162147	3.36581
FBF1	0.357957	1.5056	4.56951	7.58742e-06	0.000162284	3.36414
AC008984.2	-1.31214	1.88498	-4.56847	7.62241e-06	0.00016288	3.35983
IRX5	1.62419	0.394997	4.56613	7.70141e-06	0.000164301	3.35017
MBOAT7	0.394341	7.7795	4.56601	7.70552e-06	0.000164301	3.34967
GPR65	-0.956936	4.64414	-4.56583	7.71179e-06	0.000164301	3.34891
RNF112	-0.652024	-0.955194	-4.56565	7.71766e-06	0.000164301	3.3482
TTC39A	0.769704	-2.02914	4.56456	7.75479e-06	0.000164937	3.3437
C19orf70	0.232374	4.84122	4.5641	7.7708e-06	0.000165124	3.34177
MT-TW	-0.559046	5.13627	-4.56261	7.82194e-06	0.000166056	3.33562
INSL3	-0.791605	2.17884	-4.56208	7.84012e-06	0.000166288	3.33345
RPL10AP6	0.379455	8.81626	4.55999	7.9126e-06	0.000167669	3.32482
TOMM70A	0.222134	5.72791	4.55893	7.94976e-06	0.000168301	3.32043
TMEM8B	0.673974	1.55433	4.55768	7.99367e-06	0.000169074	3.31527
HUWE1	0.294991	7.13607	4.55463	8.10181e-06	0.000171202	3.30268
FBXO5	-0.607086	3.98218	-4.55441	8.10953e-06	0.000171207	3.30179
BCL2L15	-0.930412	1.65649	-4.55406	8.12205e-06	0.000171313	3.30035
TNRC6C-AS1	-0.572108	4.23922	-4.55338	8.14652e-06	0.000171671	3.29753
MSANTD4	0.351716	3.56988	4.55192	8.19875e-06	0.000172612	3.29154
NOL6	0.283377	5.28805	4.55142	8.21706e-06	0.000172838	3.28945
SLC16A10	-0.776841	-0.991066	-4.55038	8.25451e-06	0.00017335	3.28519
DDX1	0.260937	6.27724	4.55033	8.25659e-06	0.00017335	3.28496
ARHGEF33	0.527169	-1.91216	4.54939	8.29079e-06	0.000173909	3.28108
B3GNT1	0.671576	2.84202	4.54766	8.35379e-06	0.000175069	3.27399
ATP8A1	-0.578492	5.18368	-4.54542	8.43651e-06	0.000176641	3.26476
PRDM5	-1.15746	-2.06676	-4.54434	8.4766e-06	0.000177318	3.26032
KAT2A	0.461616	6.35294	4.54398	8.49006e-06	0.000177322	3.25884
TACSTD2	-1.61467	2.11314	-4.54392	8.49232e-06	0.000177322	3.25859
CTGF	-1.51541	0.0451937	-4.54359	8.50479e-06	0.00017742	3.25721
TBC1D10C	-0.385024	5.97391	-4.54299	8.5272e-06	0.000177667	3.25475
AC007278.2	-1.34809	1.79593	-4.54276	8.53581e-06	0.000177667	3.2538
HMGXB3	0.264336	5.68233	4.54265	8.53995e-06	0.000177667	3.25335
CEBPD	-1.10354	7.15897	-4.54237	8.55047e-06	0.000177724	3.2522
SH2D4B	-0.697747	-1.89887	-4.5407	8.61331e-06	0.000178867	3.24534
DMWD	-0.697778	1.68543	-4.53884	8.68384e-06	0.000180168	3.2377
HIBCH	0.454311	2.68617	4.53763	8.73027e-06	0.000180885	3.2327
MICU3	-1.02523	0.613627	-4.53752	8.73423e-06	0.000180885	3.23228
C1QB	-1.49152	2.4069	-4.53667	8.76714e-06	0.000181402	3.22876
CNIH1	0.247618	7.06589	4.53444	8.85324e-06	0.000183018	3.2196
PIK3C3	0.256385	4.56092	4.53191	8.95197e-06	0.000184891	3.20922
TBC1D4	-0.7766	2.37306	-4.53115	8.98185e-06	0.000185341	3.2061
RAD23B	-0.252968	7.17337	-4.52972	9.03835e-06	0.000186338	3.20023
TAL1	-1.38041	2.68744	-4.52942	9.05007e-06	0.000186412	3.19901
TMEM150A	0.424426	3.73242	4.52898	9.06758e-06	0.000186604	3.1972
ARHGAP39	-0.889292	-1.81399	-4.52697	9.14796e-06	0.000188089	3.18894
DLGAP3	-0.8986	0.718737	-4.52606	9.18465e-06	0.000188673	3.18519
PADI4	-1.06905	6.42648	-4.52507	9.22428e-06	0.000188866	3.18116
TSIX	1.26604	-2.44989	4.52506	9.22475e-06	0.000188866	3.18111
CAPN5	0.726341	0.916072	4.52494	9.22953e-06	0.000188866	3.18063
GSS	0.207613	6.22578	4.5249	9.2313e-06	0.000188866	3.18045
PES1	0.246639	5.75315	4.5248	9.23537e-06	0.000188866	3.18003
BBS1	0.340869	-0.206884	4.52357	9.28497e-06	0.000189631	3.17502
AASS	-1.2879	-0.0674699	-4.52324	9.29869e-06	0.000189631	3.17364
ARL6IP5	0.421836	8.12891	4.52311	9.3037e-06	0.000189631	3.17313
GLUD1P2	0.687895	-0.760861	4.52306	9.30597e-06	0.000189631	3.1729
C20orf27	-0.57187	5.97468	-4.52169	9.36174e-06	0.000190446	3.16731
IDH1	0.640675	5.57087	4.52167	9.36262e-06	0.000190446	3.16722
REEP2	0.608503	-1.0407	4.52068	9.40338e-06	0.000191104	3.16315
LDOC1L	0.450773	4.6175	4.5194	9.45614e-06	0.000191952	3.15791
SLC39A6	0.277748	5.701	4.51926	9.46187e-06	0.000191952	3.15735
MAPKBP1	0.489311	4.21538	4.51707	9.55305e-06	0.000193618	3.14837
AGAP1	-0.847216	-0.270593	-4.51688	9.56097e-06	0.000193618	3.14759
ZNF500	0.3105	2.92009	4.51514	9.63396e-06	0.000194924	3.14047
ANKRD16	0.489264	2.99961	4.51453	9.65969e-06	0.000195167	3.13798
COPS4	0.171475	5.23975	4.51433	9.66823e-06	0.000195167	3.13715
ADRBK2	-0.478655	5.18122	-4.51425	9.67165e-06	0.000195167	3.13682
CTD-2619J13.23	0.639655	0.496692	4.51272	9.73641e-06	0.000196301	3.13057
ST8SIA1	-0.87878	-1.75766	-4.51186	9.77312e-06	0.000196689	3.12705
XPR1	0.244105	4.3958	4.51178	9.77638e-06	0.000196689	3.12673
CTTNBP2	-0.757819	-3.34176	-4.51166	9.78149e-06	0.000196689	3.12625
CYP2T2P	0.823204	1.06289	4.51139	9.7932e-06	0.000196751	3.12513
SLC9A9	-0.902465	2.29309	-4.51081	9.81792e-06	0.000197074	3.12277
NRGN	-1.22371	6.29375	-4.51014	9.84697e-06	0.000197484	3.12
FCGR3A	-1.17872	5.44681	-4.50852	9.91687e-06	0.000198711	3.11338
AF131215.2	-0.936998	0.567292	-4.50732	9.96869e-06	0.000199575	3.1085
SNX18P7	1.05199	0.09119	4.50655	1.00026e-05	0.000200078	3.10532
FSD1L	0.551007	2.39664	4.50534	1.00552e-05	0.000200954	3.10041
HS3ST1	-0.961945	-1.49001	-4.50395	1.01167e-05	0.000202006	3.09471
PPHLN1	0.169617	5.17857	4.5035	1.01364e-05	0.000202103	3.09288
ORAI1	0.432937	6.90186	4.50344	1.01392e-05	0.000202103	3.09262
DYNC1H1	0.235011	7.02677	4.5032	1.01495e-05	0.000202131	3.09168
WDR60	0.398239	3.92291	4.50293	1.01616e-05	0.000202196	3.09056
LA16c-425C2.1	0.458614	0.225672	4.50221	1.01938e-05	0.00020264	3.08759
RP11-889L3.1	0.268538	9.73877	4.50203	1.02016e-05	0.00020264	3.08688
EIF2S3	0.280937	7.93892	4.50106	1.0245e-05	0.00020332	3.08291
PKP2	-1.45887	-0.0185883	-4.50086	1.02537e-05	0.00020332	3.08212
RP11-390P2.4	0.677827	2.00034	4.49902	1.03365e-05	0.000204785	3.07458
RNF2	0.265005	4.90427	4.49864	1.03534e-05	0.000204941	3.07306
AC123768.3	0.751453	0.0817272	4.49787	1.03885e-05	0.000205458	3.06989
ARHGAP19	-0.399852	4.44	-4.49657	1.04475e-05	0.000206446	3.06459
DIRC2	-0.547069	4.34449	-4.49632	1.04586e-05	0.000206487	3.0636
LTBP4	0.677296	3.84143	4.49579	1.04827e-05	0.000206785	3.06144
CD80	0.837972	-0.200296	4.49557	1.04928e-05	0.000206805	3.06054
RP11-867G23.8	0.42127	0.17142	4.49537	1.05021e-05	0.00020681	3.05971
CHRNB4	0.718007	-2.65406	4.49457	1.0539e-05	0.000207201	3.05643
LRRC69	0.485183	0.515672	4.49429	1.05518e-05	0.000207201	3.05529
SUCO	-0.385525	5.69297	-4.49418	1.05568e-05	0.000207201	3.05485
RP11-588K22.2	1.27034	4.03595	4.49415	1.05582e-05	0.000207201	3.05472
TMEM232	0.663473	-1.88492	4.49328	1.05983e-05	0.000207808	3.05118
AC011330.5	0.505648	1.54262	4.49268	1.06261e-05	0.000208174	3.04873
FUT10	0.579036	2.40821	4.49183	1.06652e-05	0.000208605	3.04529
PEAR1	-1.32144	1.82846	-4.49181	1.06663e-05	0.000208605	3.04519
RP11-456K23.1	-0.730297	-0.791795	-4.49113	1.06978e-05	0.000209041	3.04244
MAP3K8	-0.678643	6.26597	-4.49049	1.07279e-05	0.000209452	3.0398
RP1-151F17.1	-0.592303	1.49788	-4.48841	1.08252e-05	0.000211171	3.03135
XPC	0.27347	5.57966	4.48774	1.08568e-05	0.0002116	3.02862
TNS3	0.809889	4.71214	4.48755	1.08658e-05	0.0002116	3.02785
CMKLR1	-1.01196	0.811164	-4.48685	1.08989e-05	0.000212065	3.025
MXD1	-0.668761	6.94837	-4.48625	1.09276e-05	0.000212441	3.02255
IL6STP1	-0.685804	2.10326	-4.48527	1.0974e-05	0.000213163	3.01858
LL0XNC01-116E7.2	0.671804	0.968283	4.48321	1.10731e-05	0.000214752	3.01017
DYNAP	-0.861822	-1.78484	-4.48318	1.10746e-05	0.000214752	3.01004
CCDC102A	0.818451	3.58429	4.48262	1.11014e-05	0.000215088	3.00778
SIPA1L1	-0.635211	4.45592	-4.48215	1.11241e-05	0.000215346	3.00586
SND1	0.284896	7.20022	4.48149	1.11562e-05	0.000215784	3.00317
WIPF3	-1.0135	-1.95174	-4.48097	1.11813e-05	0.000216087	3.00107
ARHGAP24	-1.1139	1.65709	-4.48075	1.11921e-05	0.000216113	3.00016
TRAPPC6A	0.368315	6.07706	4.47901	1.12768e-05	0.000217565	2.99311
RASSF8	0.92169	0.94732	4.47752	1.135e-05	0.000218694	2.98705
MXD3	-0.47847	3.92889	-4.47743	1.13545e-05	0.000218694	2.98668
RP5-1024N4.4	0.693983	-0.635592	4.47707	1.13726e-05	0.000218858	2.98519
SIK3	0.215864	5.64155	4.4766	1.13956e-05	0.000219116	2.9833
SH3TC2	1.04051	0.566418	4.47554	1.14483e-05	0.000219944	2.97899
ANKRD20A4	-0.90769	-1.38001	-4.47534	1.14582e-05	0.000219949	2.97818
MTMR3	-0.37289	6.03699	-4.47505	1.14724e-05	0.000220036	2.97702
ANKRD28	0.528147	6.88355	4.47157	1.16472e-05	0.000223202	2.96287
RN7SKP80	0.466623	1.47199	4.4712	1.16657e-05	0.000223369	2.96139
MS4A2	-1.28818	1.19046	-4.47024	1.17146e-05	0.000224117	2.95748
COQ4	0.304212	4.60014	4.46954	1.17504e-05	0.000224614	2.95462
HLCS	0.41696	3.27085	4.46893	1.17813e-05	0.000224993	2.95216
ARAP2	-0.662957	4.2777	-4.46873	1.17916e-05	0.000224993	2.95134
NOP14	0.278153	6.36445	4.46854	1.18012e-05	0.000224993	2.95058
CREB3L2	0.329846	6.05701	4.4681	1.1824e-05	0.000224993	2.94878
FAM109A	0.546439	3.43517	4.468	1.18287e-05	0.000224993	2.9484
GPR84	-1.15931	3.01852	-4.46799	1.18293e-05	0.000224993	2.94836
PPAPDC1A	-0.817212	-1.83841	-4.467	1.18804e-05	0.000225777	2.94433
PROX2	0.558578	-0.7703	4.46439	1.20158e-05	0.00022816	2.93373
HK3	-1.38666	6.17944	-4.46279	1.20992e-05	0.000229554	2.92726
STK24	-0.429936	6.33334	-4.46185	1.21484e-05	0.000230085	2.92346
RCN3	-1.06465	3.30135	-4.46177	1.21525e-05	0.000230085	2.92314
PPP2R5A	-0.284837	6.43977	-4.46168	1.21574e-05	0.000230085	2.92277
NUDT1	0.351119	5.59415	4.46032	1.22291e-05	0.000231249	2.91727
ZNF195	0.331058	4.34851	4.45864	1.23187e-05	0.000232648	2.91044
PREX1	-0.335849	7.42205	-4.45855	1.23234e-05	0.000232648	2.91008
AAGAB	0.188879	5.71164	4.45808	1.23485e-05	0.00023293	2.90818
KREMEN1	-1.05602	0.758758	-4.45587	1.2467e-05	0.000234971	2.89925
RP11-422P24.11	0.487903	1.82888	4.45542	1.24916e-05	0.00023524	2.8974
AFF1	0.336508	6.7984	4.45438	1.25478e-05	0.000236103	2.89321
RP3-417G15.1	0.287102	10.2198	4.45334	1.26043e-05	0.000236938	2.88901
SYDE2	-0.894764	-1.24224	-4.45318	1.26129e-05	0.000236938	2.88837
PRKACB	0.478585	6.27384	4.44972	1.28032e-05	0.000240314	2.87437
SNHG14	-1.09191	2.68296	-4.4486	1.28656e-05	0.000241287	2.86982
MFAP3L	-1.00318	0.30869	-4.44793	1.29025e-05	0.000241781	2.86714
SLC9B1	-0.418176	0.307422	-4.44726	1.29398e-05	0.000242282	2.86444
PBX2	-0.239375	7.14788	-4.44603	1.30092e-05	0.000243347	2.85944
KIF1B	-0.54777	4.19423	-4.44587	1.3018e-05	0.000243347	2.85881
TBCCD1	0.236708	4.29872	4.44563	1.30316e-05	0.000243401	2.85783
LSR	-0.795363	1.55862	-4.4453	1.30501e-05	0.000243548	2.8565
XX-C283C717.1	0.525379	0.417511	4.44189	1.32436e-05	0.000246958	2.84274
RP11-159F24.5	0.42553	0.295471	4.44055	1.33202e-05	0.000248056	2.83735
TADA3	-0.260725	6.30088	-4.44048	1.33242e-05	0.000248056	2.83707
RP11-274B18.2	-1.07592	1.85568	-4.43999	1.33524e-05	0.000248379	2.83509
FMNL3	-0.624411	3.83694	-4.43979	1.33644e-05	0.0002484	2.83425
LILRA6	-1.36108	3.70195	-4.43862	1.34316e-05	0.000249335	2.82956
SEC14L2	-0.953442	-0.683482	-4.43854	1.34365e-05	0.000249335	2.82922
FNBP1	0.326337	7.72577	4.43792	1.34727e-05	0.000249792	2.8267
LRRC7	-0.898404	-3.10782	-4.43774	1.3483e-05	0.000249792	2.82599
DSCR9	0.525188	-0.691462	4.43616	1.3575e-05	0.000251292	2.81963
RP1-35C21.1	1.28618	-0.380737	4.4358	1.35961e-05	0.000251478	2.81818
MTIF2	0.205149	5.784	4.43441	1.36781e-05	0.00025279	2.81256
GRTP1	-0.97234	-1.16278	-4.43244	1.37946e-05	0.000254736	2.80463
PPFIA1	-0.275477	4.77394	-4.43116	1.38712e-05	0.000255944	2.79945
GOLGA8R	0.561736	4.14974	4.42927	1.39846e-05	0.000257634	2.79184
DNAJC18	0.509632	2.33869	4.42925	1.39853e-05	0.000257634	2.79179
SALL2	-0.891504	-0.471006	-4.42869	1.40194e-05	0.000257948	2.78952
AP001619.2	0.468104	0.337662	4.42855	1.40277e-05	0.000257948	2.78896
CCDC93	-0.215877	5.32103	-4.42841	1.40362e-05	0.000257948	2.78839
AGTRAP	-0.738747	6.31474	-4.42642	1.41571e-05	0.000259959	2.78038
STK17A	-0.467002	4.79752	-4.42535	1.42225e-05	0.000260952	2.77607
DDN	-0.667851	0.169221	-4.4236	1.43301e-05	0.000262714	2.76903
THSD7A	-1.62957	-1.51123	-4.42339	1.43425e-05	0.000262731	2.76822
DENND2C	-1.03133	-0.735036	-4.42162	1.44521e-05	0.000264528	2.7611
MIR4420	-0.802555	2.80404	-4.42064	1.45133e-05	0.000265435	2.75715
BMS1P5	0.655401	1.43772	4.41882	1.46277e-05	0.000267312	2.74981
PAQR9	-0.979771	-1.84372	-4.41796	1.46817e-05	0.000268085	2.74637
ENKD1	0.348929	4.33316	4.41771	1.46972e-05	0.000268153	2.74538
RP11-266A24.1	0.78495	0.420859	4.4169	1.47488e-05	0.00026888	2.74211
CD14	-1.65499	5.80702	-4.41533	1.48487e-05	0.000270485	2.7358
SLC41A1	-0.897609	2.62866	-4.41377	1.49486e-05	0.000272088	2.72953
RP1-80N2.2	-0.769838	0.767515	-4.41306	1.49942e-05	0.000272701	2.72669
ZNF648	0.721107	-2.31963	4.41282	1.50097e-05	0.000272766	2.72572
ANKRD31	-0.634635	-1.80048	-4.41125	1.51113e-05	0.000274318	2.71942
ZSCAN9	0.505936	3.98722	4.41104	1.51246e-05	0.000274318	2.71859
PIK3C2B	0.654663	3.72671	4.41094	1.51312e-05	0.000274318	2.71819
BBS9	0.468533	2.68063	4.4097	1.52117e-05	0.000275559	2.71323
TSSC4	-0.236598	5.43767	-4.40846	1.52934e-05	0.00027682	2.70822
PTGFRN	1.15556	1.13681	4.40762	1.53482e-05	0.000277591	2.70488
CRISPLD2	-1.17741	2.86895	-4.40554	1.54861e-05	0.000279865	2.69652
NMT2	-0.737822	1.88618	-4.40442	1.55608e-05	0.000280993	2.69202
YWHAEP5	0.36554	2.4385	4.40401	1.55881e-05	0.000281264	2.69039
SMAD7	-0.91471	3.09	-4.40343	1.56267e-05	0.000281736	2.68808
TRAK2	0.372295	5.29318	4.40229	1.57029e-05	0.000282888	2.68353
C7orf57	0.569135	-1.40065	4.40133	1.57681e-05	0.000283839	2.67966
LPPR3	1.29327	5.82197	4.4	1.58585e-05	0.000285152	2.67432
Z95704.4	0.984726	0.294533	4.39988	1.58661e-05	0.000285152	2.67387
FAM160A1	-1.0315	-1.39259	-4.39949	1.58928e-05	0.000285407	2.6723
GOLGA8UP	0.469426	0.0981749	4.39897	1.59284e-05	0.000285682	2.67021
DEF8	-0.479076	4.413	-4.39876	1.59426e-05	0.000285682	2.66937
BMS1P1	0.689421	-0.0988157	4.39872	1.59456e-05	0.000285682	2.6692
LDB2	-0.648644	-2.52162	-4.39639	1.61051e-05	0.000288315	2.6599
POMGNT1	0.382309	4.46967	4.39417	1.62594e-05	0.000290744	2.65099
RHPN1-AS1	0.792224	1.58673	4.39407	1.62663e-05	0.000290744	2.6506
HECTD2	-0.65163	0.342758	-4.3934	1.63128e-05	0.000291347	2.64793
KRT18	1.55462	2.603	4.39256	1.63714e-05	0.000292165	2.64458
MAMDC2	1.64865	3.83431	4.39128	1.64618e-05	0.000293549	2.63944
TNC	-1.26545	-2.59517	-4.38739	1.67378e-05	0.000298239	2.6239
C12orf45	0.287828	4.15082	4.38695	1.67692e-05	0.000298565	2.62215
SPINK2	1.50701	6.16674	4.38394	1.69859e-05	0.000302188	2.61016
NQO2	-0.460804	5.36339	-4.38374	1.70006e-05	0.000302214	2.60935
KRBA2	0.626572	1.40088	4.3833	1.70327e-05	0.00030255	2.60759
BMX	-1.29708	1.93456	-4.38268	1.70783e-05	0.000303123	2.60509
FCRL1	-1.08448	1.76962	-4.38065	1.72265e-05	0.000305516	2.59702
SDAD1	0.369582	5.24006	4.37926	1.73295e-05	0.000307104	2.59146
XCL1	-0.819649	0.361474	-4.37867	1.7373e-05	0.000307464	2.58911
TRBV8-2	0.708718	0.572117	4.37862	1.73767e-05	0.000307464	2.58892
YWHAH	-0.347919	8.21487	-4.3779	1.74299e-05	0.000307963	2.58606
CCAR2	0.166393	6.50813	4.37788	1.74319e-05	0.000307963	2.58595
SMIM6	0.603474	0.624007	4.37705	1.74934e-05	0.000308811	2.58266
TBC1D29	0.814163	-0.184661	4.37648	1.75359e-05	0.000309322	2.5804
ABHD15	0.447096	4.88714	4.3763	1.75496e-05	0.000309325	2.57967
COL1A2	-1.15693	-2.82236	-4.37577	1.75891e-05	0.000309593	2.57757
RP11-95D17.1	0.389977	1.69613	4.37558	1.76033e-05	0.000309593	2.57681
SEMA6A	-1.17559	-1.45499	-4.37555	1.76055e-05	0.000309593	2.5767
C16orf46	0.458457	1.1882	4.37475	1.76662e-05	0.000310423	2.57348
LGALS1	0.735606	9.03907	4.37434	1.7697e-05	0.000310725	2.57186
PCOLCE2	-1.504	0.620999	-4.37407	1.77174e-05	0.000310844	2.57078
IL10RA	-0.886129	5.96327	-4.37297	1.78004e-05	0.000312061	2.56641
THBS4	-1.25661	1.18764	-4.37208	1.78686e-05	0.000313015	2.56285
TXK	0.72056	3.85018	4.37125	1.79317e-05	0.000313881	2.55955
DOK3	-0.517939	7.03324	-4.3701	1.802e-05	0.000315184	2.55497
PRG3	-1.66775	1.84309	-4.36985	1.80387e-05	0.000315271	2.55399
CASC1	0.451035	-0.836099	4.3682	1.8166e-05	0.000317253	2.54743
NMB	0.480785	3.52687	4.36681	1.82746e-05	0.000318566	2.54187
FHL2	-1.02186	-0.179848	-4.36652	1.82968e-05	0.000318566	2.54073
CCDC107	0.320135	4.93859	4.36652	1.82969e-05	0.000318566	2.54072
HINT2	0.302734	4.05498	4.36652	1.8297e-05	0.000318566	2.54072
TRIM65	0.343837	4.96203	4.3658	1.8353e-05	0.000319298	2.53787
LAMC1	-1.54114	2.1591	-4.36501	1.8415e-05	0.000320132	2.53472
RUFY3	0.539757	4.0647	4.3642	1.84785e-05	0.000320992	2.5315
LRRC23	0.366669	3.54961	4.36397	1.84968e-05	0.000321066	2.53058
RP11-395B7.4	0.716319	0.107242	4.36337	1.85437e-05	0.000321635	2.52822
SYNE2	-0.817288	3.6395	-4.36308	1.85671e-05	0.000321745	2.52704
TNIK	-0.809539	2.95186	-4.36294	1.85782e-05	0.000321745	2.52648
EIF3J	0.189831	6.42991	4.36029	1.87886e-05	0.000325143	2.51596
CTXN1	0.711994	0.278598	4.35984	1.88248e-05	0.000325523	2.51417
CHST15	-1.28745	4.04835	-4.35933	1.88657e-05	0.000325982	2.51214
RP11-141M1.3	0.655653	-0.934635	4.35838	1.89418e-05	0.000326935	2.50838
MKL2	0.382132	2.38498	4.35829	1.89494e-05	0.000326935	2.50801
RP11-339B21.15	0.571669	1.88224	4.35776	1.89917e-05	0.000327417	2.50593
VARS	0.277857	6.09419	4.35732	1.90276e-05	0.000327788	2.50417
CTD-2161E19.1	0.338051	7.88318	4.35653	1.90911e-05	0.000328635	2.50105
RP11-312J18.5	0.23727	6.68528	4.35615	1.91219e-05	0.000328918	2.49955
NFIA	-1.15113	0.279214	-4.3556	1.91669e-05	0.000329443	2.49735
HMGB3P22	0.545006	0.523672	4.35487	1.92267e-05	0.000330222	2.49445
ACTN1-AS1	-0.676915	0.787625	-4.35404	1.92943e-05	0.000331134	2.49117
RP11-298O21.2	0.815567	-0.45128	4.35376	1.93179e-05	0.00033129	2.49003
KARS	0.211449	7.38086	4.35036	1.95987e-05	0.000335853	2.47656
TMEM192	0.27834	4.26927	4.34985	1.9641e-05	0.000336327	2.47454
TMEM9B-AS1	0.523251	3.43002	4.34955	1.96658e-05	0.000336499	2.47336
IQCH-AS1	0.558424	2.23757	4.34889	1.97215e-05	0.000337199	2.47073
PTPRM	-1.25294	1.24025	-4.34843	1.97598e-05	0.000337602	2.46891
MCCC2	0.363367	4.98296	4.34692	1.98871e-05	0.000339522	2.46292
RCN1	0.407744	4.92724	4.34511	2.00406e-05	0.000341888	2.45574
GRID1	0.750874	-2.62718	4.34423	2.01157e-05	0.000342907	2.45225
OSBPL2	-0.249956	5.54139	-4.34405	2.01304e-05	0.000342907	2.45157
FAM178B	-1.3208	-0.707284	-4.34279	2.02387e-05	0.000344494	2.44657
GLUD2	0.224035	5.96953	4.34072	2.04168e-05	0.000347268	2.43839
TARM1	-1.3343	1.25135	-4.33951	2.0522e-05	0.00034854	2.43359
CCDC104	0.413612	4.4056	4.33951	2.05221e-05	0.00034854	2.43358
RP11-170N16.3	0.635591	0.149687	4.33918	2.05512e-05	0.000348774	2.43226
AC074138.3	0.453035	2.81098	4.33881	2.05833e-05	0.000349061	2.4308
TMSB4XP4	-0.472782	3.33467	-4.3383	2.06277e-05	0.000349555	2.42879
TADA2B	-0.594287	4.46114	-4.33702	2.074e-05	0.000351134	2.42373
TMEM231	0.585607	0.819457	4.33688	2.07518e-05	0.000351134	2.4232
RP5-1050D4.5	0.59274	2.59085	4.33671	2.07671e-05	0.000351134	2.42251
AC091878.1	-0.68683	-1.44617	-4.33515	2.09052e-05	0.000353207	2.41633
GNG11	-1.36699	0.727884	-4.33397	2.10096e-05	0.000354709	2.41168
WLS	-1.26857	0.0634044	-4.33345	2.10554e-05	0.000355105	2.40964
TTLL10	1.05142	-0.534641	4.33336	2.10641e-05	0.000355105	2.40926
PPP1R14BP3	0.423994	7.68086	4.33052	2.13189e-05	0.000359135	2.39804
PIGM	0.405445	3.90385	4.32878	2.1476e-05	0.000361515	2.39119
CARD9	0.755985	4.85912	4.32847	2.15041e-05	0.000361722	2.38997
P2RX6	0.585815	-0.947384	4.32771	2.15732e-05	0.000362617	2.38697
VWA9	0.231539	5.25089	4.32704	2.16353e-05	0.000363393	2.38429
CCAR1	0.175585	6.25626	4.32567	2.17603e-05	0.000365225	2.37891
CCDC74B	0.704943	-2.32819	4.32402	2.1913e-05	0.000367518	2.37239
AC011475.1	-0.532322	0.515328	-4.32302	2.20054e-05	0.000368796	2.36847
MAPK12	0.790384	3.30481	4.32192	2.21079e-05	0.000370242	2.36413
TNN	0.932243	-1.87921	4.32165	2.21339e-05	0.000370406	2.36303
MEIS1	1.62022	3.50144	4.3213	2.21662e-05	0.000370675	2.36167
ZNF713	0.365626	1.55184	4.32111	2.2184e-05	0.000370702	2.36092
SNX16	-0.295517	3.28242	-4.31876	2.24051e-05	0.000374122	2.35167
CTD-2530H12.2	-0.763435	-0.514339	-4.31768	2.25082e-05	0.00037557	2.34739
TFF3	-1.19305	-0.0921637	-4.31708	2.25652e-05	0.000376064	2.34503
SMCO2	0.58076	-0.429123	4.31702	2.25708e-05	0.000376064	2.3448
RP11-646I6.5	0.453076	1.60244	4.31582	2.2685e-05	0.000377693	2.34009
RP11-535K18.2	-0.533802	2.83923	-4.31492	2.27718e-05	0.000378861	2.33653
TOMM34	0.260315	5.93043	4.31309	2.2948e-05	0.000381515	2.32934
ZNF707	0.287301	2.80615	4.31268	2.29882e-05	0.000381905	2.3277
CT45A1	1.43805	-0.970517	4.31236	2.30187e-05	0.000382134	2.32647
WDR52	0.556192	2.72905	4.31181	2.30722e-05	0.000382743	2.3243
GRK5	-0.759833	3.70653	-4.31129	2.31228e-05	0.000382757	2.32226
KIAA1430	0.501487	4.84877	4.31117	2.31346e-05	0.000382757	2.32178
RP4-592A1.2	0.575351	7.65328	4.31114	2.31375e-05	0.000382757	2.32167
SLC10A3	-0.277538	6.04947	-4.31112	2.314e-05	0.000382757	2.32156
NIPAL2	0.617843	4.79847	4.31037	2.32129e-05	0.000383685	2.31863
C11orf49	0.443954	3.50217	4.30878	2.33692e-05	0.000385989	2.31237
C9orf40	-0.520533	2.93382	-4.30852	2.33946e-05	0.000386128	2.31136
VWA1	0.998052	0.83305	4.30773	2.3473e-05	0.000387143	2.30824
IAH1	0.216716	4.23022	4.3075	2.34952e-05	0.000387229	2.30736
OR14L1P	0.813813	-0.271179	4.3069	2.35546e-05	0.000387929	2.305
HTRA4	-1.09889	0.13217	-4.30646	2.35983e-05	0.000388244	2.30327
SETP14	0.310819	8.7497	4.30628	2.36166e-05	0.000388244	2.30255
RETN	-1.46691	5.05269	-4.3062	2.36247e-05	0.000388244	2.30223
CTD-2132N18.2	0.570435	1.91322	4.30551	2.36939e-05	0.000389101	2.2995
SPATA31C2	0.643608	-2.46027	4.30448	2.3796e-05	0.00039024	2.29549
SYNM	-0.727592	-0.232603	-4.30447	2.37974e-05	0.00039024	2.29544
RPS6KA6	-0.583679	-2.42441	-4.30414	2.383e-05	0.000390494	2.29416
TRGV7	0.893143	2.31833	4.30368	2.38769e-05	0.000390982	2.29232
SNRK	-0.288336	6.22779	-4.30322	2.39227e-05	0.000391452	2.29054
NUAK2	-1.02824	3.16513	-4.30251	2.39947e-05	0.000392349	2.28773
LYSMD4	-0.422288	2.2422	-4.30205	2.40412e-05	0.000392828	2.28593
STX11	-0.81181	6.96104	-4.30093	2.41551e-05	0.000394407	2.28152
ABHD14A	0.467281	3.67492	4.30071	2.41776e-05	0.000394492	2.28065
FBXO41	0.414088	4.94134	4.30023	2.42261e-05	0.000395001	2.27879
2005-09-01	-0.862695	4.11458	-4.29902	2.43502e-05	0.000396742	2.27402
CACNA1H	-0.989037	-0.783997	-4.29877	2.4375e-05	0.000396786	2.27307
FAM171A1	-1.48579	0.404474	-4.29865	2.43877e-05	0.000396786	2.27259
CFD	1.0558	9.21966	4.29829	2.44248e-05	0.000396966	2.27116
UBE2F	-0.438674	3.92646	-4.2982	2.44335e-05	0.000396966	2.27083
TMEM63B	-0.510822	3.69125	-4.29747	2.45087e-05	0.000397905	2.26797
RP11-353B9.1	0.461476	0.771145	4.29633	2.46269e-05	0.00039954	2.26348
AATK	-0.91181	2.96492	-4.29578	2.46843e-05	0.000400082	2.26131
ZFP41	0.397003	1.75566	4.2955	2.47128e-05	0.000400082	2.26024
CD3D	-0.874017	4.56065	-4.2955	2.47129e-05	0.000400082	2.26023
CACNA1F	0.566631	0.721724	4.29522	2.47424e-05	0.000400277	2.25912
SIGLEC10	-0.794376	5.11597	-4.29483	2.47832e-05	0.000400652	2.25758
RP11-1105G2.4	0.433106	-0.340336	4.29404	2.4865e-05	0.000401471	2.25451
S100A13	0.421724	2.16508	4.294	2.4869e-05	0.000401471	2.25436
CHI3L1	-1.61241	3.56622	-4.29348	2.49236e-05	0.000401811	2.25232
VCAM1	-1.25562	-1.33129	-4.29347	2.49252e-05	0.000401811	2.25225
CLCN4	-0.920576	-0.0562473	-4.29315	2.49582e-05	0.00040206	2.25102
YBX2	-0.757103	-2.27457	-4.29244	2.50327e-05	0.000402975	2.24824
SOS2	-0.229304	6.35037	-4.29132	2.51508e-05	0.000404591	2.24385
SRFBP1	0.237389	4.40551	4.2911	2.51745e-05	0.000404687	2.24298
RP11-164P12.4	-0.715088	0.115187	-4.29037	2.52516e-05	0.000405538	2.24012
ESM1	-0.720777	-1.78272	-4.29027	2.52629e-05	0.000405538	2.23971
CAMK2D	-0.980548	2.01767	-4.28933	2.53628e-05	0.000406855	2.23603
RP11-346D6.6	0.952374	0.684399	4.28811	2.54931e-05	0.000408659	2.23125
VWDE	-1.32211	-0.820477	-4.28623	2.56947e-05	0.000411601	2.22391
TRGV5	0.999891	1.96632	4.2857	2.57525e-05	0.000412238	2.22181
METTL2B	0.368244	3.01776	4.28484	2.58446e-05	0.000413424	2.21848
PPIAP29	0.324162	6.81782	4.28377	2.59612e-05	0.000414891	2.21428
RP11-284F21.7	0.71031	-0.134592	4.28336	2.60059e-05	0.000414891	2.21268
MMP9	-1.55135	5.85501	-4.28332	2.60107e-05	0.000414891	2.21251
TMEM246	-0.981457	-2.12437	-4.28322	2.60217e-05	0.000414891	2.21212
LIMK1	0.387761	4.48671	4.28317	2.60272e-05	0.000414891	2.21192
LILRB3	-1.16194	2.78469	-4.28243	2.6108e-05	0.000415889	2.20903
FAM35CP	0.289972	0.555691	4.28196	2.61594e-05	0.000416418	2.20719
NAA35	0.192616	4.61771	4.28175	2.61825e-05	0.000416496	2.20637
TMCC1-AS1	0.844953	2.79789	4.27995	2.6381e-05	0.000419361	2.19933
C19orf44	0.57206	1.93045	4.27856	2.65355e-05	0.000421238	2.19389
NTN4	-0.449824	-2.43473	-4.27844	2.6548e-05	0.000421238	2.19345
FAM179A	0.5638	0.415461	4.27839	2.65544e-05	0.000421238	2.19322
MYCT1	-1.44098	0.356208	-4.27659	2.67556e-05	0.000424134	2.18619
SDC3	-1.07793	0.562186	-4.27629	2.67883e-05	0.000424359	2.18505
MAGI2	0.6631	-0.738108	4.27586	2.68367e-05	0.000424831	2.18337
HOXB7	1.32827	0.742354	4.2742	2.70244e-05	0.000427506	2.17687
AC092299.8	-0.845304	0.432453	-4.27319	2.71388e-05	0.000429018	2.17293
SLC22A4	-0.710828	3.48556	-4.27268	2.71969e-05	0.000429639	2.17094
ADAM32	-0.716438	-1.86378	-4.27004	2.74997e-05	0.000434122	2.16062
RP11-807H22.6	-0.670609	-0.901841	-4.26974	2.75344e-05	0.000434355	2.15944
SIRPB1	-1.14483	4.79023	-4.26958	2.75525e-05	0.000434355	2.15883
VDAC1P3	0.442256	0.253718	4.26893	2.76268e-05	0.000435227	2.15632
AP000640.10	-0.545064	0.206499	-4.26844	2.76836e-05	0.000435821	2.15441
AP3M1	0.225586	5.89236	4.2676	2.77817e-05	0.000437064	2.15111
MBOAT4	0.653166	-1.0491	4.26714	2.78352e-05	0.000437404	2.14932
ACLY	0.299113	7.07204	4.26708	2.78416e-05	0.000437404	2.1491
CASC2	0.50261	-1.59778	4.26677	2.78785e-05	0.000437683	2.14787
AC025627.9	1.16234	0.472624	4.26542	2.80355e-05	0.000439845	2.14263
C5orf45	0.376668	3.09411	4.26521	2.80604e-05	0.000439935	2.1418
RP4-728D4.2	0.460654	4.88059	4.26474	2.81156e-05	0.000440498	2.13997
MT-TF	-0.555962	1.90931	-4.26399	2.82041e-05	0.00044158	2.13705
CTC-308K20.3	0.432477	5.10295	4.2635	2.82624e-05	0.00044219	2.13512
RP4-794H19.4	0.556884	0.224834	4.26287	2.83365e-05	0.000443034	2.13268
IRS2	-0.806715	5.98458	-4.26271	2.83551e-05	0.000443034	2.13207
DCTD	0.236999	6.21776	4.26069	2.85957e-05	0.000446488	2.1242
IL3RA	0.677438	6.66801	4.25981	2.87008e-05	0.000447823	2.12078
UBFD1	0.308464	4.58277	4.2587	2.88351e-05	0.000449368	2.11643
GTPBP1	-0.347236	5.43834	-4.25859	2.88484e-05	0.000449368	2.116
NELFCD	0.199899	5.77195	4.25838	2.8873e-05	0.000449368	2.1152
NDUFA5P11	0.317167	4.54403	4.25825	2.88888e-05	0.000449368	2.11469
PNPLA7	0.553703	2.59017	4.25817	2.88982e-05	0.000449368	2.11439
RP11-379K17.12	-0.779988	1.98369	-4.25756	2.89729e-05	0.000450223	2.11199
AP1S1	0.462835	5.19405	4.25647	2.91051e-05	0.000451969	2.10774
TTLL7	0.975839	-0.232274	4.25595	2.91679e-05	0.000452638	2.10573
CTNNAL1	-0.714265	4.09926	-4.25576	2.9191e-05	0.000452666	2.105
TEC	0.538075	5.68392	4.25561	2.92094e-05	0.000452666	2.10441
TRIM45	0.551403	1.96206	4.25524	2.9254e-05	0.000453051	2.10299
OLFML3	-0.793428	-0.103765	-4.25463	2.93292e-05	0.000453647	2.1006
WNT5B	-0.906014	-0.0853836	-4.2546	2.93323e-05	0.000453647	2.1005
BCAT2	0.426655	3.36868	4.25422	2.93788e-05	0.000454031	2.09902
ENPP7P11	1.00571	0.991481	4.25408	2.93968e-05	0.000454031	2.09845
SLPI	-1.38558	5.4348	-4.25367	2.94469e-05	0.000454497	2.09686
HAAO	0.548309	3.83974	4.25347	2.94712e-05	0.000454564	2.0961
AVEN	0.434457	4.40987	4.25297	2.95332e-05	0.000455214	2.09414
ZSWIM8	-0.203196	6.11173	-4.25277	2.95574e-05	0.00045528	2.09337
DENND3	-0.332	6.41039	-4.25244	2.95988e-05	0.00045561	2.09207
LRRC27	0.514308	1.77423	4.25133	2.97363e-05	0.000457419	2.08775
PPEF1	-0.709393	-1.3714	-4.24944	2.99705e-05	0.000460711	2.08044
MLF1	-0.947138	0.398148	-4.24822	3.01234e-05	0.00046275	2.0757
ERI1	0.320198	4.18208	4.248	3.01516e-05	0.000462872	2.07483
AQP9	-1.48481	4.81133	-4.24782	3.01743e-05	0.000462909	2.07413
TTC12	0.744917	1.23483	4.24697	3.02819e-05	0.000464249	2.07081
MTHFS	-0.358799	2.76919	-4.24667	3.03188e-05	0.000464501	2.06968
ERAL1	0.226255	6.01013	4.24596	3.04093e-05	0.00046534	2.0669
C11orf57	0.211911	5.11096	4.24585	3.04227e-05	0.00046534	2.06649
RP11-66B24.2	0.561922	-1.25274	4.24576	3.04346e-05	0.00046534	2.06613
KITLG	0.989752	-0.729282	4.24503	3.05278e-05	0.000466452	2.06328
ZDHHC1	0.569867	2.2631	4.24484	3.05514e-05	0.000466501	2.06256
LILRA2	-0.803009	6.66321	-4.24406	3.06502e-05	0.000467414	2.05955
PBRM1	0.28995	6.13076	4.24399	3.06596e-05	0.000467414	2.05927
ABCB6	-0.516438	-0.354792	-4.24389	3.06726e-05	0.000467414	2.05887
GOLGA8O	0.608538	3.85564	4.2437	3.06969e-05	0.000467446	2.05813
CTC-246B18.8	-0.546978	1.40169	-4.24355	3.07156e-05	0.000467446	2.05757
RP11-1029J19.4	-0.753218	-0.658804	-4.24223	3.08853e-05	0.000469716	2.05243
RP11-573D15.8	0.514567	-1.3319	4.2407	3.10833e-05	0.000472413	2.04648
BZW2	0.379026	6.29978	4.24046	3.11139e-05	0.000472562	2.04557
MRPS35	0.209344	6.57566	4.24015	3.11542e-05	0.000472861	2.04436
HSP90AB3P	0.381303	7.69275	4.23972	3.12101e-05	0.000473395	2.04269
NCKAP1	-0.738603	-1.05352	-4.2394	3.12515e-05	0.000473708	2.04145
ZNF663P	0.716517	-1.86823	4.23818	3.14108e-05	0.000475807	2.03672
EXOG	0.256358	3.24511	4.23785	3.14532e-05	0.000476134	2.03546
RP3-370M22.8	-0.559605	0.329564	-4.23592	3.17079e-05	0.000479672	2.02795
TFB2M	0.366148	5.11853	4.23412	3.19451e-05	0.00048294	2.02101
TRIT1	0.277277	4.63455	4.23394	3.19689e-05	0.00048298	2.02031
RP11-686D22.6	0.333408	2.22781	4.23261	3.21474e-05	0.000485356	2.01513
TRGV5P	0.974745	2.33761	4.23165	3.22751e-05	0.000486961	2.01144
MAF	-0.779354	2.41224	-4.22961	3.25507e-05	0.000490796	2.00352
NOB1	0.315771	6.69462	4.22926	3.25976e-05	0.000491178	2.00218
HOXB2	1.46488	3.73823	4.22727	3.28676e-05	0.00049492	1.9945
LNX1	0.773778	-1.45814	4.22659	3.29606e-05	0.000495994	1.99186
RP11-632C17__A.1	0.257492	10.5517	4.22635	3.29942e-05	0.000496173	1.99091
GS1-124K5.6	0.386397	0.769811	4.22601	3.30403e-05	0.000496539	1.98961
RP11-120M18.2	-0.535716	-0.696666	-4.22495	3.31867e-05	0.000498411	1.9855
PRMT7	0.342175	4.09712	4.22357	3.33774e-05	0.000500829	1.98016
JUNB	-0.498308	10.3723	-4.22346	3.33915e-05	0.000500829	1.97977
LRRN1	-1.04219	1.02763	-4.22067	3.37812e-05	0.000506341	1.96896
PDGFB	-0.790209	-0.70002	-4.21994	3.38839e-05	0.000507547	1.96614
RHOB	-0.717908	8.70363	-4.21973	3.3913e-05	0.00050765	1.96534
TPD52L1	-0.833449	-2.8304	-4.21876	3.405e-05	0.000509368	1.96158
CD46	-0.216879	6.3948	-4.21853	3.40817e-05	0.000509509	1.96072
RP11-420A23.1	0.559453	1.33309	4.21761	3.42128e-05	0.000510825	1.95714
ECE1	-0.840888	4.79027	-4.2176	3.42145e-05	0.000510825	1.9571
TMEM72-AS1	0.466859	-1.72734	4.21709	3.42857e-05	0.000511554	1.95516
CTC-559E9.6	0.49594	2.57816	4.21617	3.44179e-05	0.000513191	1.95158
GRPEL1	-0.388759	5.05585	-4.21586	3.44622e-05	0.000513516	1.95038
PPIL6	0.504831	0.0344152	4.21549	3.45148e-05	0.00051377	1.94896
BCAR1	-0.850188	-2.86285	-4.21542	3.45242e-05	0.00051377	1.94871
TMEM43	0.342912	6.92888	4.21513	3.45652e-05	0.000513974	1.9476
NDUFA10	0.185827	5.39304	4.21501	3.4583e-05	0.000513974	1.94712
MGST2	0.450509	5.19978	4.21455	3.46497e-05	0.000514631	1.94533
ZDBF2	-0.763378	-0.368286	-4.21424	3.46943e-05	0.000514959	1.94413
NCL	0.330139	8.83471	4.21384	3.47516e-05	0.000515231	1.9426
KIAA1671	-0.605266	-1.06786	-4.21379	3.47577e-05	0.000515231	1.94243
CATSPER3	0.396426	0.0818229	4.2127	3.49156e-05	0.000517235	1.93821
TFB1M	0.350191	3.41802	4.21028	3.52677e-05	0.000522112	1.92887
PTGES2	0.212743	5.23026	4.20979	3.53394e-05	0.000522835	1.92698
ZNF22	0.383614	6.73403	4.2084	3.55422e-05	0.000525496	1.92165
CAPRIN1	0.267521	7.78271	4.20785	3.56244e-05	0.000526369	1.91951
BTNL8	-1.07195	0.390835	-4.20735	3.56978e-05	0.000527114	1.91759
CCDC168	0.575537	-1.67152	4.20612	3.58798e-05	0.000529459	1.91285
RASGRP1	-0.710423	2.65155	-4.20555	3.59645e-05	0.000530366	1.91066
MUC4	1.11511	-3.4482	4.20531	3.59997e-05	0.000530542	1.90975
CXorf38	0.268398	4.76622	4.20424	3.616e-05	0.000532561	1.90561
PRSS33	-0.845924	-1.1818	-4.203	3.63457e-05	0.000534951	1.90085
NLRC4	-1.10259	3.37681	-4.20262	3.64035e-05	0.000535457	1.89937
SPNS3	0.827024	6.13099	4.20152	3.65682e-05	0.000537534	1.89516
CLN5	0.243492	3.77678	4.20125	3.66091e-05	0.000537618	1.89412
RNF182	-0.866047	-1.86822	-4.20105	3.66394e-05	0.000537618	1.89336
AMER1	0.385343	2.895	4.20102	3.66445e-05	0.000537618	1.89322
YWHAG	0.421227	7.46463	4.20038	3.67417e-05	0.000538697	1.89076
C5orf63	0.612078	1.65047	4.19984	3.68244e-05	0.000539563	1.88867
TRBJ2-3	-0.74378	1.45406	-4.19766	3.71576e-05	0.000544096	1.88028
KRT17P2	1.08557	-0.248526	4.19712	3.72404e-05	0.00054472	1.87821
RP11-692C23.1	0.56172	1.73239	4.19707	3.72479e-05	0.00054472	1.87803
MAST3	-0.524529	5.01258	-4.19533	3.75155e-05	0.000548284	1.87136
TENC1	0.565069	0.456656	4.19491	3.7581e-05	0.000548482	1.86974
ANTXRL	-0.697624	-1.6694	-4.19478	3.76008e-05	0.000548482	1.86925
MAPK13	-0.6038	3.60438	-4.19478	3.76011e-05	0.000548482	1.86924
DENND6B	0.511817	4.30297	4.19412	3.77034e-05	0.000549623	1.86671
RP11-283G6.4	0.654694	0.949087	4.19356	3.77913e-05	0.000550383	1.86455
RP3-404F18.5	0.481411	-0.0717244	4.19335	3.78245e-05	0.000550383	1.86373
RP11-149I2.5	0.536436	-0.480582	4.19333	3.78278e-05	0.000550383	1.86365
KRT18P29	0.891432	-0.346466	4.1929	3.7895e-05	0.00055101	1.86199
SCFD2	0.348956	4.54398	4.19127	3.81495e-05	0.000554356	1.85577
GRIN3A	-0.767877	-2.34851	-4.19067	3.82451e-05	0.000555393	1.85344
LGMNP1	-0.659324	-0.92611	-4.18972	3.83942e-05	0.000556632	1.84982
CCDC106	0.41605	4.19377	4.18954	3.84239e-05	0.000556632	1.8491
CTH	-0.673028	1.61251	-4.18951	3.84283e-05	0.000556632	1.84899
HIF1A-AS2	0.554777	0.203229	4.18949	3.84313e-05	0.000556632	1.84892
RP11-1105G2.3	0.485837	1.85306	4.18936	3.84523e-05	0.000556632	1.84841
RP13-216E22.4	0.47423	2.72901	4.1892	3.84778e-05	0.000556648	1.84779
EFHC1	0.408101	3.36006	4.189	3.85093e-05	0.000556751	1.84703
ADK	0.260113	5.25487	4.18796	3.86749e-05	0.000558793	1.84304
ITGA8	-0.758941	-3.00404	-4.18754	3.87419e-05	0.000559406	1.84143
APLF	0.428026	2.24148	4.18725	3.87872e-05	0.000559707	1.84034
SLITRK5	-1.29552	-0.406548	-4.18694	3.88368e-05	0.000560069	1.83915
RP11-67L2.2	-0.509631	3.51725	-4.18602	3.89852e-05	0.000561855	1.8356
FAM166B	0.791144	0.0484753	4.18536	3.90911e-05	0.000563026	1.83308
CLEC2L	-1.00575	-1.58991	-4.18481	3.91797e-05	0.000563946	1.83097
RP11-574O7.1	0.66581	-1.22609	4.18393	3.93224e-05	0.000565643	1.82759
FAM129A	-0.515677	6.37899	-4.18339	3.94099e-05	0.000566545	1.82552
LRRC25	-1.01841	5.90019	-4.1831	3.94572e-05	0.000566869	1.82441
AMDHD2	-0.352424	3.80994	-4.18237	3.95763e-05	0.000568115	1.8216
SFXN4	0.335454	5.38144	4.18226	3.95937e-05	0.000568115	1.82119
RP11-582J16.5	-0.439948	2.8052	-4.18203	3.96318e-05	0.000568305	1.8203
RPS6KA2	-0.877497	2.49688	-4.18124	3.97611e-05	0.0005698	1.81727
RP11-346D6.4	0.667851	-0.212593	4.18034	3.99077e-05	0.000571543	1.81384
TBPL1	-0.320061	3.59557	-4.18016	3.99381e-05	0.00057162	1.81314
PLIN1	0.512718	-1.18023	4.17924	4.00894e-05	0.000573173	1.80962
DOCK3	0.829694	-0.303091	4.17919	4.00968e-05	0.000573173	1.80945
NPM2	0.914109	3.0921	4.17902	4.01248e-05	0.000573215	1.8088
VSIG4	-1.49792	2.88053	-4.17698	4.04632e-05	0.000577689	1.80098
NLRC5	-0.414103	5.31992	-4.17647	4.05494e-05	0.000578557	1.799
ZNF334	1.14461	0.945168	4.1756	4.06935e-05	0.00058005	1.7957
MAP1B	-0.819301	-3.70474	-4.17549	4.07125e-05	0.00058005	1.79527
ITGB2-AS1	-0.82799	5.09231	-4.17538	4.07302e-05	0.00058005	1.79486
ADAM28	0.702492	4.58578	4.17478	4.08324e-05	0.000581142	1.79253
MCTP2	-0.770152	4.56482	-4.17294	4.11413e-05	0.000584909	1.78552
ERGIC1	0.327912	6.28259	4.1729	4.11482e-05	0.000584909	1.78537
FRAS1	-0.796718	-3.57975	-4.17206	4.1291e-05	0.000586239	1.78214
CTC-510F12.2	0.517095	-0.197934	4.17205	4.12931e-05	0.000586239	1.7821
GIPC2	-0.751496	-2.07588	-4.17133	4.14146e-05	0.00058754	1.77936
MRPL4	0.249809	5.3184	4.17116	4.14435e-05	0.00058754	1.77871
MRPS21	0.213397	6.82215	4.17105	4.14619e-05	0.00058754	1.7783
MEGF9	-0.732324	6.20812	-4.17082	4.1502e-05	0.000587744	1.7774
KLF5	-0.987143	2.95042	-4.17051	4.15549e-05	0.000588129	1.77622
FCHO2	-0.74181	3.61357	-4.16876	4.18552e-05	0.000592011	1.76952
KCNK5	0.964926	4.20854	4.1682	4.19508e-05	0.000592996	1.7674
MOK	0.715244	1.66045	4.16695	4.21672e-05	0.000595686	1.76261
MEF2A	-0.333502	5.94343	-4.16621	4.22949e-05	0.000597082	1.7598
FLCN	-0.348583	3.23261	-4.16601	4.23297e-05	0.000597082	1.75904
TRBJ2-2P	-0.724999	0.974492	-4.16593	4.23444e-05	0.000597082	1.75871
MVB12A	0.257569	3.83154	4.16432	4.26241e-05	0.000600359	1.75259
RP11-103G8.2	0.532575	2.73491	4.16429	4.26293e-05	0.000600359	1.75248
HEATR5B	0.320835	5.90286	4.16346	4.27752e-05	0.000602042	1.7493
ZFY-AS1	-0.772948	-0.625448	-4.16303	4.28514e-05	0.000602742	1.74764
KANK3	-0.715206	-0.3951	-4.16256	4.2933e-05	0.000603519	1.74587
MIR4772	-0.941867	0.677826	-4.1622	4.29971e-05	0.000604049	1.74449
IGKV1D-12	-0.831134	0.438227	-4.1619	4.30508e-05	0.00060443	1.74333
TBC1D25	-0.246332	4.66215	-4.16165	4.30948e-05	0.000604678	1.74238
EMC10	0.198789	6.9685	4.16044	4.33092e-05	0.000607312	1.73776
NIFK	0.239083	5.95709	4.16012	4.3365e-05	0.000607722	1.73656
DUSP18	0.391693	3.66334	4.15966	4.34476e-05	0.000608506	1.73479
RP11-229P13.20	0.906374	4.62995	4.15942	4.34905e-05	0.000608633	1.73388
AC109826.1	-0.625062	0.44211	-4.15931	4.351e-05	0.000608633	1.73346
PARD3B	-1.04808	-2.66632	-4.15878	4.3604e-05	0.000609576	1.73145
IMPACT	0.314542	5.14596	4.15754	4.38265e-05	0.000612311	1.72672
OCLN	1.01333	1.03703	4.15701	4.39231e-05	0.000613286	1.72467
RP11-244O19.1	0.535144	1.5333	4.1567	4.39788e-05	0.000613558	1.72349
NPTX1	1.03521	-1.78889	4.15645	4.40242e-05	0.000613558	1.72253
AREL1	-0.268569	5.24929	-4.15638	4.40354e-05	0.000613558	1.7223
RPGRIP1L	0.489944	0.911982	4.1563	4.405e-05	0.000613558	1.72199
RP11-638I2.4	0.393986	1.12737	4.15588	4.41263e-05	0.000614246	1.72038
CCER2	0.498377	1.92011	4.15501	4.42839e-05	0.000616064	1.71707
DYSF	-1.10881	5.46153	-4.15436	4.44021e-05	0.000617333	1.71459
IGKV2-30	-0.958789	1.65364	-4.15326	4.46021e-05	0.000619736	1.71041
EXOC4	0.279175	5.23821	4.14874	4.54355e-05	0.000630685	1.6932
MSI2	0.726096	6.13275	4.14869	4.54453e-05	0.000630685	1.69299
DBI	0.373476	7.36894	4.14837	4.55049e-05	0.0006308	1.69178
RP11-930O11.1	-0.710638	0.211336	-4.14835	4.55089e-05	0.0006308	1.6917
AMPD3	-0.539787	5.14216	-4.1469	4.57783e-05	0.00063415	1.68621
SNORA16	0.511487	2.24205	4.14664	4.58274e-05	0.000634446	1.68521
RP11-932O9.9	0.597358	3.28575	4.1461	4.59289e-05	0.000635466	1.68315
PTGIS	0.831707	-2.90472	4.14583	4.59805e-05	0.000635795	1.68211
NPM1P27	0.329115	10.1413	4.14494	4.61471e-05	0.000637712	1.67875
RP11-146I2.1	0.86049	-0.689007	4.14324	4.64695e-05	0.000641779	1.67228
PNPLA1	-1.01689	1.51887	-4.14268	4.65767e-05	0.000642871	1.67013
PARL	0.215678	6.72702	4.14031	4.70296e-05	0.00064873	1.66114
GDF10	-0.883957	-1.27485	-4.13925	4.7233e-05	0.000651143	1.65713
NKG7	-0.579264	8.35779	-4.13887	4.73076e-05	0.000651778	1.65566
HNRNPA1P10	0.342838	9.72211	4.13742	4.75879e-05	0.000654567	1.65017
CCNY	-0.230164	6.82669	-4.13741	4.759e-05	0.000654567	1.65013
KCNG2	-0.930541	0.973524	-4.13738	4.7596e-05	0.000654567	1.65001
SLC25A37	-0.547723	6.09054	-4.13713	4.76436e-05	0.000654827	1.64908
ADHFE1	0.443899	3.62158	4.13579	4.79054e-05	0.000658029	1.64399
RP11-612B6.2	0.562808	4.03456	4.13533	4.79958e-05	0.000658875	1.64223
AC139426.2	0.604126	-0.710978	4.13513	4.80345e-05	0.00065901	1.64149
IGKV3D-20	-0.999634	1.41018	-4.13494	4.80733e-05	0.000659146	1.64074
FAM211A	-0.666479	1.55783	-4.13412	4.8233e-05	0.000660939	1.63765
PIAS3	0.258725	4.64854	4.13389	4.82786e-05	0.000661168	1.63678
ALDH9A1	0.248608	5.87927	4.13355	4.83452e-05	0.000661597	1.63549
SLC7A6	0.389813	5.29907	4.13344	4.83679e-05	0.000661597	1.63506
SCML4	-0.603903	0.63263	-4.13248	4.85566e-05	0.000663782	1.63144
RAD50	0.361542	5.147	4.13153	4.87456e-05	0.000665967	1.62783
XRN1	-0.194481	5.37881	-4.13102	4.88483e-05	0.000666971	1.62587
GADD45G	-0.821125	3.20686	-4.13038	4.89759e-05	0.000668313	1.62345
TCN1	-1.4119	4.79893	-4.12864	4.93235e-05	0.000672609	1.61687
CYGB	-1.09076	-0.496632	-4.12851	4.93496e-05	0.000672609	1.61638
NME7	0.432923	2.80106	4.12671	4.97143e-05	0.000677176	1.60954
CTD-2587H19.1	0.470716	4.69312	4.1256	4.99387e-05	0.000679495	1.60535
CYBB	-1.19055	7.53764	-4.12556	4.99466e-05	0.000679495	1.60521
TAZ	-0.236776	5.42828	-4.12534	4.99921e-05	0.000679495	1.60436
PCMT1	-0.361164	6.33646	-4.12528	5.00035e-05	0.000679495	1.60415
MORN4	0.752424	0.337467	4.12407	5.02512e-05	0.00068207	1.59956
N4BP2L1	0.332972	4.85111	4.12406	5.02528e-05	0.00068207	1.59953
RP11-318E3.9	0.392067	2.98721	4.12336	5.03968e-05	0.000683619	1.59687
PYROXD2	0.426387	3.39325	4.12308	5.04541e-05	0.00068399	1.59581
SLAMF7	-0.810692	2.57869	-4.12286	5.04987e-05	0.000684164	1.59499
RP11-770J1.3	0.606691	1.0664	4.12273	5.05268e-05	0.000684164	1.59448
NDUFS8	0.196414	5.08706	4.12252	5.05699e-05	0.000684341	1.59368
TMSB10	0.315633	11.2406	4.12193	5.06913e-05	0.000685461	1.59146
PITPNA	0.242398	6.23074	4.12183	5.07126e-05	0.000685461	1.59107
FANK1	0.664687	0.146804	4.12098	5.08873e-05	0.000687416	1.58787
SMIM15	0.354659	5.64239	4.12067	5.09513e-05	0.000687873	1.5867
MPZL1	0.605635	4.8227	4.11985	5.11225e-05	0.000689777	1.58358
PRPF40B	0.423939	1.14839	4.11829	5.14477e-05	0.000693755	1.57769
DARC	-0.863525	-0.984521	-4.11716	5.16852e-05	0.000695727	1.57341
RP4-755D9.1	0.903484	-1.21924	4.1171	5.16974e-05	0.000695727	1.5732
C5orf54	0.616369	0.984894	4.11706	5.1707e-05	0.000695727	1.57302
ABHD5	-0.562609	4.86037	-4.11701	5.17158e-05	0.000695727	1.57286
HMGN2P15	-0.516522	1.25426	-4.11662	5.17991e-05	0.000696438	1.57137
IMMT	0.207032	6.54419	4.11622	5.18839e-05	0.000697167	1.56985
PGBD4	0.392922	3.26219	4.11545	5.20449e-05	0.00069892	1.56697
SLC27A5	0.386045	0.775233	4.11472	5.22014e-05	0.000700609	1.56418
RP11-486G15.2	0.7672	1.97596	4.11419	5.23126e-05	0.000701689	1.5622
KRT8P15	0.464597	-1.06013	4.11373	5.24101e-05	0.000702585	1.56047
RORB	-0.904065	-3.06986	-4.11342	5.24779e-05	0.000703081	1.55927
C4A	-0.368511	-0.112554	-4.11325	5.25142e-05	0.000703155	1.55863
APOOL	0.221242	4.00701	4.11069	5.30635e-05	0.000710094	1.54896
ZBTB3	0.362236	2.66824	4.11039	5.31271e-05	0.000710529	1.54785
RPL24P4	0.276665	9.79747	4.10961	5.32966e-05	0.000712378	1.54489
SLC19A2	-0.573372	3.17364	-4.10939	5.3343e-05	0.000712581	1.54408
LINC00032	0.594947	-1.68123	4.10869	5.34953e-05	0.000714198	1.54144
SLC6A8	-0.962791	1.05058	-4.10752	5.37499e-05	0.000716822	1.53703
FRZB	-0.645651	-2.39276	-4.10749	5.37568e-05	0.000716822	1.53691
PDZD4	-0.686235	1.13557	-4.10736	5.3786e-05	0.000716822	1.5364
SFRP4	0.734788	-1.47315	4.10697	5.38711e-05	0.000717538	1.53493
ITPR1	0.358548	5.36709	4.10667	5.39358e-05	0.000717981	1.53382
NCOA2	-0.306194	5.49836	-4.10523	5.42515e-05	0.000721763	1.5284
AC005351.1	0.386545	0.969957	4.1038	5.45674e-05	0.000725542	1.52301
TIGD6	0.35481	2.19342	4.10239	5.48822e-05	0.000729304	1.51766
DTX1	-0.740428	-0.0273623	-4.10172	5.50299e-05	0.000730842	1.51517
SBNO2	-0.29974	6.20538	-4.10137	5.51099e-05	0.000731479	1.51382
ZC3HC1	0.242263	3.98435	4.09975	5.54716e-05	0.000735853	1.50774
CTHRC1	-0.9212	-0.681503	-4.09941	5.55479e-05	0.000736437	1.50646
TMEM25	0.633205	1.87786	4.09908	5.56242e-05	0.000736833	1.50519
PIGS	0.186074	5.99545	4.09898	5.56458e-05	0.000736833	1.50483
ZFR	0.224758	6.77156	4.09885	5.56746e-05	0.000736833	1.50435
ASAH2B	-0.482104	-2.18438	-4.09782	5.59069e-05	0.000739095	1.50048
MEAF6	0.160187	6.1589	4.09778	5.59175e-05	0.000739095	1.50031
ZNF629	0.353505	4.71247	4.09767	5.59425e-05	0.000739095	1.49989
RP11-350J20.4	-0.524836	0.538796	-4.09729	5.60287e-05	0.000739805	1.49846
IGLV3-10	-1.02965	1.35407	-4.09679	5.61408e-05	0.000740858	1.4966
VAMP3	-0.23252	7.17672	-4.0963	5.62537e-05	0.000741919	1.49474
RGS6	-0.834423	-2.05979	-4.09615	5.62885e-05	0.000741949	1.49416
CDX2	0.62612	-1.862	4.09479	5.65998e-05	0.000745622	1.48904
RP13-383K5.4	0.291258	5.28228	4.09447	5.66724e-05	0.000746149	1.48785
SNURF	-0.595951	-0.554513	-4.0937	5.68481e-05	0.000747664	1.48498
CACNA2D4	0.877761	3.87846	4.09368	5.6853e-05	0.000747664	1.4849
OSBPL6	-0.86108	-1.78761	-4.09312	5.69828e-05	0.00074894	1.48278
WDR73	0.196381	4.05299	4.09263	5.70963e-05	0.00075	1.48093
BBS2	0.322571	3.94732	4.09108	5.74554e-05	0.000754284	1.47511
ASB13	0.432178	4.80451	4.09073	5.75376e-05	0.000754929	1.47378
AGBL2	0.473907	0.586035	4.09031	5.7635e-05	0.000755773	1.47221
RP11-295G20.2	-0.683723	2.35821	-4.08947	5.78316e-05	0.000757843	1.46905
ASAP3	-0.633943	-1.10915	-4.08935	5.78592e-05	0.000757843	1.46861
ABCD3	-0.334885	4.16213	-4.08904	5.79323e-05	0.000758366	1.46743
KIF21A	-0.732994	-0.0413853	-4.08849	5.80608e-05	0.000759612	1.46538
MPDZ	-0.978995	-3.38086	-4.0883	5.81051e-05	0.000759756	1.46467
RP11-23J9.4	0.453647	-2.17967	4.08689	5.84368e-05	0.000763657	1.45938
CD1B	-0.703728	-1.29371	-4.08563	5.87366e-05	0.000767136	1.45463
TCF7L2	-0.551906	4.4476	-4.08441	5.90263e-05	0.000770479	1.45006
RP11-1094M14.9	0.444456	-0.598119	4.08368	5.92024e-05	0.000772337	1.4473
FER1L4	-0.676228	-1.68766	-4.08337	5.92764e-05	0.000772407	1.44614
ACTG1	0.212074	11.2845	4.0833	5.92928e-05	0.000772407	1.44588
FGFRL1	0.614283	4.9578	4.08323	5.93092e-05	0.000772407	1.44562
MBOAT1	-0.329264	5.37169	-4.08224	5.95466e-05	0.000775056	1.44192
CTD-2012K14.2	0.448058	0.0709818	4.08186	5.96392e-05	0.000775643	1.44047
NYNRIN	0.930901	3.45289	4.08177	5.96597e-05	0.000775643	1.44016
MYO18B	-1.59054	-2.15426	-4.08131	5.97705e-05	0.000776643	1.43843
CT45A3	0.922879	-1.5094	4.08054	5.9957e-05	0.000778624	1.43554
ATP5F1P5	0.592952	0.463721	4.07992	6.01067e-05	0.000780123	1.43323
NFIB	-0.820271	-3.23592	-4.07948	6.02142e-05	0.000780973	1.43157
CYP21A1P	-0.543683	-0.425054	-4.07927	6.02651e-05	0.000780973	1.43078
PDK2	0.36727	3.92652	4.07923	6.02748e-05	0.000780973	1.43063
RP11-1136G11.6	0.242943	6.00833	4.07831	6.05e-05	0.000783447	1.42717
POLN	0.345609	-0.528623	4.07755	6.06857e-05	0.000785407	1.42433
MAGIX	-0.234293	0.389874	-4.07729	6.07494e-05	0.000785786	1.42335
LRP1	-1.40746	4.80423	-4.0748	6.13632e-05	0.000793277	1.41402
FAM86DP	0.374768	2.65617	4.0746	6.1413e-05	0.000793471	1.41327
IGKV2-24	1.23982	3.11238	4.07293	6.1827e-05	0.000798369	1.40703
RAPGEF6	-0.274022	2.48832	-4.0709	6.23364e-05	0.000804044	1.39941
C3orf18	0.460983	1.90727	4.0709	6.23369e-05	0.000804044	1.39941
RN7SL272P	0.517665	-0.356302	4.07074	6.23766e-05	0.000804101	1.39882
CT45A6	0.857025	-1.56008	4.07031	6.24844e-05	0.000805038	1.39721
SLC11A1	-1.17878	4.68348	-4.06985	6.26004e-05	0.000806077	1.39549
SGPL1	0.372787	4.60792	4.06864	6.29077e-05	0.000809125	1.39095
RP13-131K19.7	0.514752	1.07422	4.06864	6.29079e-05	0.000809125	1.39094
DDX52	0.19641	4.48703	4.06761	6.31697e-05	0.000812035	1.38709
RBX1	-0.278544	3.93926	-4.06723	6.32668e-05	0.00081236	1.38567
RBM28	0.330586	4.33007	4.06711	6.32964e-05	0.00081236	1.38523
ITGAE	0.580126	3.80007	4.06709	6.33017e-05	0.00081236	1.38515
HSD17B10	0.231376	6.6405	4.06647	6.34608e-05	0.000813944	1.38282
MACC1	1.05439	1.54482	4.066	6.35808e-05	0.000814627	1.38107
SPATA20	0.489031	5.20435	4.06598	6.35853e-05	0.000814627	1.381
AC008746.10	0.545266	-0.384677	4.06494	6.38509e-05	0.000817571	1.37714
RPS7P1	0.241097	10.2019	4.06368	6.4176e-05	0.000821273	1.37242
IGHA2	-1.36615	5.35202	-4.06354	6.42138e-05	0.000821297	1.37188
HOXB5	1.86581	2.04429	4.0624	6.4509e-05	0.000824515	1.36762
RP11-641D5.1	0.255761	10.2273	4.06229	6.45376e-05	0.000824515	1.36721
LAMB1	-0.910529	-2.2778	-4.06175	6.46767e-05	0.00082583	1.36521
FAM160B2	0.252987	4.38026	4.06145	6.47553e-05	0.000826371	1.36408
BBS12	0.548217	1.08998	4.0608	6.49257e-05	0.000828084	1.36165
AFMID	0.439053	3.79611	4.06008	6.51147e-05	0.00083003	1.35895
RP11-288H12.3	-0.830093	1.26328	-4.05991	6.51593e-05	0.000830136	1.35831
IL6	-1.22196	-0.36079	-4.05952	6.52607e-05	0.000830965	1.35687
AC009948.7	0.278732	4.64451	4.05935	6.5306e-05	0.000831078	1.35623
NPL	-0.977659	3.44619	-4.05792	6.5682e-05	0.000835397	1.3509
STAP2	-0.634731	-0.412284	-4.05763	6.57584e-05	0.000835856	1.34982
DMPK	-0.668177	1.25815	-4.05751	6.57912e-05	0.000835856	1.34936
AKT3	-0.979815	2.66985	-4.05638	6.60899e-05	0.000839183	1.34516
MYO10	-0.928957	-0.495338	-4.05612	6.61585e-05	0.000839588	1.34419
USP43	0.569686	1.71404	4.05518	6.6409e-05	0.000842299	1.34069
KLF12	-0.803964	2.43131	-4.05441	6.66158e-05	0.000844453	1.3378
G0S2	-1.60686	6.21539	-4.054	6.67254e-05	0.000845373	1.33628
EDA2R	1.02399	1.21024	4.05368	6.68111e-05	0.00084599	1.33509
PTER	0.334086	4.10948	4.05244	6.71438e-05	0.000849732	1.33048
ZFYVE20	-0.302992	4.01112	-4.0517	6.73445e-05	0.000851799	1.32771
GCNT1P3	0.620827	0.4932	4.04994	6.78239e-05	0.000856939	1.32113
CIAO1	0.163072	6.66208	4.04985	6.78469e-05	0.000856939	1.32081
ESYT2	0.339132	7.69883	4.04979	6.78634e-05	0.000856939	1.32059
DUSP3	0.367688	6.32575	4.04891	6.81053e-05	0.000859519	1.31729
MYOM1	-0.51589	1.89306	-4.04829	6.82734e-05	0.000861165	1.315
NCSTN	0.214303	7.49489	4.04723	6.85655e-05	0.000864371	1.31104
PCDHB5	-0.672596	-2.28756	-4.04683	6.86748e-05	0.000865272	1.30956
C1orf192	0.722975	0.245915	4.04663	6.87289e-05	0.000865476	1.30883
CTD-2086O20.3	0.389385	2.78189	4.0463	6.88219e-05	0.000865728	1.30758
DIO3OS	0.94594	-2.87158	4.04629	6.88247e-05	0.000865728	1.30754
RHOU	-0.987516	4.02431	-4.04493	6.91993e-05	0.000869961	1.3025
LAMA4	-0.887697	-3.70476	-4.0443	6.93768e-05	0.000871364	1.30013
RP11-20O24.4	0.255042	9.67225	4.04426	6.93872e-05	0.000871364	1.29999
EIF2AK4	0.225274	5.59031	4.04398	6.94658e-05	0.000871872	1.29894
CACNA1I	-0.716258	-0.429902	-4.04342	6.96225e-05	0.000873359	1.29685
FAM86B2	0.469592	-1.27522	4.04306	6.97213e-05	0.000873742	1.29553
CUBN	0.535388	1.13127	4.04303	6.97296e-05	0.000873742	1.29542
RP11-297N6.4	0.396978	0.894835	4.04272	6.9818e-05	0.000874371	1.29425
FBXO2	-0.516002	-0.742764	-4.04234	6.9923e-05	0.000875206	1.29285
IFT20	-0.366919	5.05214	-4.042	7.00194e-05	0.000875932	1.29158
DLG4	0.451361	4.9316	4.04128	7.02223e-05	0.000877558	1.28889
RP11-1348G14.4	0.418226	1.26001	4.04126	7.02262e-05	0.000877558	1.28884
DIDO1	0.230161	5.58986	4.04105	7.02852e-05	0.000877816	1.28806
MYRF	1.00171	0.719048	4.04063	7.0405e-05	0.000878832	1.28648
USP44	1.16094	-0.788738	4.04038	7.04761e-05	0.000879238	1.28554
FLT1	-0.882488	-1.35693	-4.03991	7.06073e-05	0.000880394	1.28382
WDR35	0.65344	3.23195	4.03959	7.06991e-05	0.000881058	1.28261
CCT3	0.322797	7.24429	4.03936	7.07642e-05	0.000881389	1.28176
RP11-60I3.5	0.469432	0.249337	4.03909	7.08401e-05	0.000881853	1.28077
THBD	-1.04928	3.57177	-4.03886	7.09059e-05	0.000882191	1.27991
RP11-290F5.1	-0.541054	0.0784778	-4.03847	7.10165e-05	0.000883086	1.27846
CKM	0.952003	1.25558	4.03815	7.11091e-05	0.000883756	1.27725
POLD2	0.377578	6.00915	4.0379	7.11803e-05	0.000884161	1.27632
TSPAN3	0.318182	6.21928	4.03602	7.17157e-05	0.000890328	1.26937
SAMSN1	-0.599036	6.46102	-4.03524	7.19422e-05	0.000892654	1.26645
STOM	-0.562685	7.69364	-4.03482	7.20615e-05	0.000893649	1.26491
AC004453.8	0.277172	9.85052	4.03457	7.21358e-05	0.000894084	1.26396
EIF4G1	0.253076	7.73215	4.03301	7.25862e-05	0.00089918	1.25818
ZNF143	-0.275873	4.27671	-4.03235	7.2778e-05	0.000900763	1.25574
MRPL41	0.37085	6.70338	4.03228	7.27982e-05	0.000900763	1.25548
CT45A4	0.861294	-1.81096	4.03209	7.28557e-05	0.000900763	1.25475
EMR3	-1.09072	2.33683	-4.03203	7.28717e-05	0.000900763	1.25454
FAM86JP	0.509737	0.568258	4.0318	7.29404e-05	0.000901123	1.25367
RP11-399K21.10	0.520468	-0.0541217	4.03135	7.307e-05	0.000902237	1.25202
RP5-1139B12.2	0.561222	-0.214957	4.03108	7.31494e-05	0.000902675	1.25102
EIF3A	0.229915	8.1561	4.03096	7.31846e-05	0.000902675	1.25057
EIF3B	0.232221	6.50373	4.03069	7.32647e-05	0.000903176	1.24956
IGF1R	-0.864666	3.7732	-4.02925	7.36878e-05	0.000907902	1.24422
SV2B	1.2091	-1.0008	4.02823	7.39895e-05	0.000911128	1.24043
MTF1	-0.393822	5.12164	-4.0278	7.41158e-05	0.000912192	1.23885
LINC00271	0.461447	-1.39834	4.02764	7.41628e-05	0.000912278	1.23826
RPL12P8	0.323069	6.00593	4.02729	7.42681e-05	0.000912747	1.23694
DTX4	-0.967138	2.93222	-4.02724	7.42808e-05	0.000912747	1.23678
MRPS30	0.21143	4.98337	4.02655	7.44859e-05	0.000914775	1.23423
SDK2	-1.23	1.03694	-4.02629	7.45632e-05	0.000915232	1.23327
RP11-403I13.4	0.533394	-0.672899	4.02525	7.48751e-05	0.000918567	1.2294
AC008984.7	-0.864026	0.324671	-4.02506	7.49309e-05	0.000918758	1.22871
HPGD	-1.22735	1.98173	-4.02432	7.5154e-05	0.000920551	1.22595
ZNF584	0.389821	2.50964	4.02431	7.51577e-05	0.000920551	1.2259
DYNLT1	-0.380634	5.48562	-4.02407	7.52299e-05	0.000920942	1.22501
INSC	-0.582971	-1.80501	-4.02375	7.5326e-05	0.000921624	1.22383
PXN	-0.498969	6.34875	-4.02334	7.54476e-05	0.000922212	1.22233
SERHL	0.470189	-0.430649	4.02332	7.54548e-05	0.000922212	1.22225
ZNF358	0.617158	4.51214	4.02304	7.55397e-05	0.000922755	1.2212
SIGLEC6	0.937145	1.72689	4.02269	7.56442e-05	0.000922904	1.21992
TYW1	0.210937	4.60294	4.02267	7.56505e-05	0.000922904	1.21984
RP11-498E2.7	0.335201	2.93998	4.0226	7.5673e-05	0.000922904	1.21957
ADIRF-AS1	0.660644	1.32537	4.02085	7.62029e-05	0.00092887	1.2131
SRSF8	-0.653368	3.44784	-4.02058	7.62864e-05	0.000929392	1.21208
CYP4F26P	0.957166	-0.097187	4.0203	7.6371e-05	0.000929927	1.21106
KIAA0020	0.264321	5.60262	4.01831	7.69792e-05	0.000936833	1.2037
RAB33A	-0.742485	3.12106	-4.01802	7.7068e-05	0.000937414	1.20263
ZNF703	-1.11843	2.21556	-4.01758	7.72035e-05	0.000938563	1.201
RP11-234A1.1	0.285736	10.5988	4.01697	7.73914e-05	0.000940346	1.19875
AC016739.2	0.271682	10.3307	4.01523	7.79328e-05	0.0009464	1.19229
TMEM242	0.242673	4.16806	4.0151	7.79725e-05	0.0009464	1.19182
AIFM1	0.23091	5.44698	4.01441	7.81881e-05	0.000948513	1.18926
PRMT1	0.298966	6.38806	4.01372	7.8404e-05	0.000950628	1.1867
S100A3	-0.507029	-1.0543	-4.01352	7.8464e-05	0.00095085	1.18599
AIMP2	0.340898	5.46292	4.0127	7.87218e-05	0.000953468	1.18295
LINC01002	-0.669068	1.51184	-4.01248	7.87923e-05	0.000953817	1.18212
KRT18P17	0.786139	-0.405641	4.01201	7.89396e-05	0.000955094	1.18039
HLA-AS1	0.467731	1.28028	4.01133	7.91527e-05	0.000956716	1.17789
GPR4	-0.592191	-1.94911	-4.01132	7.91574e-05	0.000956716	1.17784
NVL	0.180347	4.44941	4.01057	7.93927e-05	0.000959052	1.17509
AC104820.2	-0.551615	-0.951408	-4.00963	7.96908e-05	0.000962145	1.17161
AGAP10	0.42191	-1.23907	4.00769	8.03088e-05	0.000969094	1.16445
CCDC136	0.855627	1.6775	4.00698	8.0537e-05	0.000971335	1.16182
IDI1	-0.321952	6.40031	-4.00666	8.06401e-05	0.000972065	1.16064
TIMD4	-0.941514	0.579104	-4.00555	8.09985e-05	0.000975869	1.15653
IGKV3D-11	-0.942047	1.14368	-4.00534	8.10658e-05	0.000976166	1.15576
PPIAP22	0.337851	10.3557	4.0052	8.11106e-05	0.000976191	1.15525
AC007278.3	-1.26342	2.94023	-4.00492	8.1199e-05	0.000976342	1.15424
CTD-2651B20.3	0.472722	-0.523587	4.0047	8.12716e-05	0.000976342	1.15341
C19orf12	0.285166	3.84471	4.00465	8.12886e-05	0.000976342	1.15321
TSEN2	0.421883	2.72718	4.00463	8.12941e-05	0.000976342	1.15315
NUDC	0.218977	6.70327	4.00398	8.15045e-05	0.000978354	1.15076
TNRC6C	-0.346248	2.93998	-4.00358	8.16353e-05	0.00097941	1.14927
MDFI	1.47821	2.29838	4.00281	8.18847e-05	0.000981885	1.14644
AEBP1	0.939355	3.4787	4.00195	8.21669e-05	0.000984753	1.14326
CTD-2308N23.2	-0.561089	-1.08682	-4.00158	8.22874e-05	0.00098568	1.1419
RP11-166O4.5	0.461418	1.17315	4.00139	8.23478e-05	0.000985886	1.14122
SIGLEC5	-0.842369	2.44042	-4.00096	8.24904e-05	0.000987076	1.13961
BTBD3	0.335836	4.97549	3.99996	8.28202e-05	0.000990503	1.13592
CTD-2616J11.2	-0.498801	0.9093	-3.99913	8.30925e-05	0.00099324	1.13287
ADRB1	1.27597	1.42028	3.9982	8.33996e-05	0.00099639	1.12946
PJA1	0.331609	4.19307	3.99794	8.3486e-05	0.000996901	1.1285
RP11-173E2.1	0.325473	3.02788	3.99753	8.36221e-05	0.000997567	1.12699
RN7SL449P	0.667669	0.411444	3.99742	8.36598e-05	0.000997567	1.12657
TRAM1	0.220333	8.03284	3.99738	8.36728e-05	0.000997567	1.12643
ZNF57	0.530176	2.87148	3.99713	8.37575e-05	0.000998055	1.12549
CCDC97	0.229862	6.17614	3.99685	8.38493e-05	0.000998629	1.12447
KIAA0368	0.189216	6.47287	3.99622	8.40583e-05	0.0010006	1.12217
CBX7	-0.474955	3.0616	-3.99592	8.41606e-05	0.00100129	1.12104
CRYM-AS1	0.552721	-0.0720576	3.99572	8.42255e-05	0.00100154	1.12033
DFFA	0.318714	5.07012	3.9955	8.43012e-05	0.00100192	1.11949
CLSTN3	0.427023	5.19582	3.99425	8.47216e-05	0.00100632	1.11488
PCSK4	0.594581	2.20826	3.99413	8.47594e-05	0.00100632	1.11447
ZSWIM1	0.289233	4.5742	3.99347	8.49838e-05	0.00100846	1.11202
LINC01125	0.375563	1.64892	3.99189	8.55189e-05	0.00101428	1.10621
LAMTOR2	0.321564	6.33214	3.99097	8.583e-05	0.00101692	1.10284
ALS2CR12	0.436786	1.09606	3.99097	8.58307e-05	0.00101692	1.10283
HIVEP3	0.557479	3.71573	3.9904	8.6024e-05	0.00101869	1.10075
LRRC26	0.683393	-0.485389	3.9893	8.64032e-05	0.00102258	1.09668
PRRC1	0.253829	5.10711	3.98918	8.64419e-05	0.00102258	1.09626
RP3-355L5.5	0.461011	0.265031	3.98695	8.7213e-05	0.00103116	1.08803
FUZ	0.280291	4.2257	3.98678	8.72713e-05	0.0010312	1.08742
HIGD2A	0.263531	7.78457	3.98668	8.73064e-05	0.0010312	1.08704
CYP4F10P	-0.536695	-1.04324	-3.98569	8.76498e-05	0.00103472	1.08341
NRG1	-1.15135	-1.88117	-3.98545	8.77309e-05	0.00103493	1.08255
SEMA3A	0.848545	-1.33502	3.98538	8.7758e-05	0.00103493	1.08226
RPL3P4	0.267731	11.0786	3.98513	8.78425e-05	0.00103539	1.08137
PITPNC1	-0.478408	3.60116	-3.98409	8.82047e-05	0.00103912	1.07756
SPTLC3	1.06864	0.536115	3.98374	8.83282e-05	0.00104004	1.07626
UBE2C	-0.772996	4.61394	-3.98313	8.85432e-05	0.00104204	1.07401
AP000330.8	0.613932	-2.09975	3.98255	8.87475e-05	0.00104355	1.07188
EFCAB12	-0.502868	-0.110707	-3.9825	8.87629e-05	0.00104355	1.07172
CLEC1A	-0.803359	-0.825292	-3.98237	8.88094e-05	0.00104356	1.07123
AF131215.9	-0.714196	-0.354458	-3.98029	8.95448e-05	0.00105129	1.06359
C6orf183	0.540159	-0.32237	3.98022	8.957e-05	0.00105129	1.06333
LDOC1	-1.01631	0.967091	-3.98012	8.96056e-05	0.00105129	1.06296
WDFY4	0.355982	5.53197	3.97947	8.98349e-05	0.00105344	1.0606
CTB-11I22.1	-0.570521	-0.627051	-3.97911	8.99645e-05	0.00105442	1.05926
CPNE8	1.26489	3.33411	3.97873	9.01014e-05	0.00105548	1.05785
HARS	0.211267	4.80832	3.97788	9.04025e-05	0.00105826	1.05476
LGR6	-0.662509	-0.0115358	-3.9778	9.0431e-05	0.00105826	1.05447
RBM27	0.177108	5.69271	3.97767	9.04789e-05	0.00105827	1.05398
IVD	0.335459	5.00437	3.97642	9.09276e-05	0.00106298	1.0494
RBM45	0.225314	3.07782	3.97496	9.1456e-05	0.00106861	1.04403
CHIT1	-1.19579	0.282882	-3.97426	9.17086e-05	0.00107101	1.04148
SLC34A1	-0.725992	-2.30867	-3.97395	9.18204e-05	0.00107177	1.04035
CHSY1	-0.326563	6.72004	-3.97207	9.25058e-05	0.00107922	1.03347
SOGA2	0.867795	0.0959844	3.97155	9.26977e-05	0.00108091	1.03155
HERC2P7	0.57068	-0.153259	3.97135	9.27706e-05	0.0010812	1.03082
IGHA1	-1.36889	7.58363	-3.97111	9.28572e-05	0.00108166	1.02995
MTMR9LP	0.808311	0.408951	3.97089	9.29382e-05	0.00108205	1.02915
NEK10	0.972632	-1.27927	3.97065	9.30264e-05	0.00108215	1.02827
ZSCAN20	0.403469	0.938246	3.97061	9.30414e-05	0.00108215	1.02812
ABTB1	-0.392413	5.77457	-3.96972	9.33722e-05	0.00108545	1.02483
ROBO1	-1.24442	-2.1486	-3.96897	9.36475e-05	0.00108809	1.02211
MKRN7P	0.52779	-1.35096	3.96882	9.37049e-05	0.00108821	1.02154
PEX26	0.179538	5.11294	3.96812	9.39624e-05	0.00109053	1.019
IGLV3-25	-1.07153	2.04052	-3.96802	9.40006e-05	0.00109053	1.01862
NARF	-0.271495	5.12022	-3.96775	9.4102e-05	0.00109115	1.01762
SPATA18	0.877129	-1.76179	3.96749	9.41959e-05	0.00109169	1.0167
STOML2	0.242547	7.05143	3.96684	9.44376e-05	0.00109393	1.01433
FTO	0.660902	3.47935	3.96616	9.46943e-05	0.00109635	1.01181
N4BP1	-0.237958	5.30204	-3.96454	9.5302e-05	0.00110283	1.00589
IDS	0.296211	6.38367	3.96374	9.56027e-05	0.00110575	1.00297
BRICD5	-0.432392	2.91902	-3.96063	9.67849e-05	0.00111885	0.991598
EPPK1	-0.785034	-0.924081	-3.96028	9.69183e-05	0.00111983	0.990322
C1orf21	-0.854687	2.399	-3.95918	9.7338e-05	0.00112411	0.986322
RP5-1091N2.9	0.588396	3.65884	3.95892	9.74408e-05	0.00112473	0.985345
SCARB1	0.489715	4.62359	3.95821	9.77142e-05	0.00112732	0.982751
MSR1	-1.42457	1.14313	-3.95797	9.78035e-05	0.00112753	0.981905
USP27X	0.458631	2.73115	3.95781	9.78672e-05	0.00112753	0.981303
PIF1	-0.65655	0.543729	-3.95777	9.78812e-05	0.00112753	0.98117
CTA-109P11.4	-0.724446	-0.709647	-3.95527	9.88527e-05	0.00113815	0.972028
GYG1	-0.42732	6.41075	-3.95427	9.92419e-05	0.00114206	0.968391
THEM4	0.517423	3.97115	3.95333	9.9609e-05	0.00114517	0.964973
EMC6	0.190893	6.21522	3.95333	9.96125e-05	0.00114517	0.96494
EGOT	0.744736	-0.309921	3.95253	9.99246e-05	0.00114781	0.962045
ZNF667-AS1	-1.13545	1.58453	-3.95247	9.99492e-05	0.00114781	0.961817
GOT2P2	0.360455	-0.683758	3.95236	9.99931e-05	0.00114781	0.961411
RP11-89C3.4	0.755337	-0.706751	3.95123	0.000100438	0.00115234	0.9573
RAB4A	0.209268	5.50833	3.95105	0.000100509	0.00115258	0.956647
MTMR6	-0.384615	5.09278	-3.94966	0.00010106	0.00115831	0.951589
SERPINB10	-1.26643	4.38097	-3.94919	0.000101248	0.00115971	0.949864
AHDC1	0.4519	4.70944	3.9491	0.000101284	0.00115971	0.949543
PLEKHG3	-0.838143	3.46114	-3.94894	0.000101347	0.00115985	0.948964
RP11-443J23.1	0.356513	-1.15861	3.94857	0.000101497	0.00116099	0.94759
SRD5A3	0.371078	4.23979	3.94795	0.000101744	0.00116323	0.945343
TMED10	0.285528	7.12368	3.94721	0.000102042	0.00116606	0.942635
[truncated: 1 more rows]

## Sheet: Table S3-GeneDifEx-Inv(16)
Column1	logFC	AveExpr	t	P.Value	adj.P.Val	B
MYH11	6.51908	-1.60072	18.7795	3.61886e-50	8.26657e-46	100.801
LINC00674	-2.20606	4.44783	-12.9227	8.68469e-30	9.91922e-26	56.1257
APLN	4.48106	-0.594063	11.6618	1.61413e-25	1.22905e-21	46.6996
SLC40A1	-4.59758	5.74381	-10.7334	1.85447e-22	1.05904e-18	39.935
TANC2	-3.03137	3.48934	-10.2684	5.83994e-21	2.53637e-17	36.6219
LRP4	4.50086	-0.562102	10.2505	6.6621e-21	2.53637e-17	36.4954
RP11-1260E13.4	3.53817	-1.6234	10.1644	1.25304e-20	4.08902e-17	35.8887
RAB3IP	-2.7424	2.48276	-9.89215	9.09945e-20	2.59824e-16	33.9844
XPNPEP2	2.99241	-0.450426	9.80095	1.75905e-19	4.46467e-16	33.3514
CLIP3	4.56897	2.14761	9.45246	2.12876e-18	4.86273e-15	30.9567
MEGF10	4.05243	-1.1483	9.32883	5.10427e-18	1.05997e-14	30.1169
FLT4	4.23828	-0.276993	9.23237	1.00604e-17	1.91508e-14	29.4653
ARC	3.85963	-0.0930257	9.1707	1.5498e-17	2.72324e-14	29.0504
FLNC	4.40172	-1.99703	9.0885	2.75045e-17	4.48775e-14	28.4996
RARRES2	3.93979	-0.965996	9.03007	4.12901e-17	6.28793e-14	28.1095
TREM2	3.67368	-0.219119	8.82067	1.7516e-16	2.50073e-13	26.7222
ABCA5	-2.66525	2.52058	-8.69131	4.23998e-16	5.69728e-13	25.8737
SSC5D	2.99265	-0.183435	8.66585	5.04161e-16	6.39809e-13	25.7075
ACP6	-2.82748	2.11048	-8.54589	1.13606e-15	1.36584e-12	24.9278
HSPA12B	2.38158	-2.29521	8.4878	1.67993e-15	1.91873e-12	24.5524
MSLN	7.11228	0.255354	8.42121	2.62611e-15	2.85658e-12	24.1238
TTC8	-2.31186	3.24592	-8.30068	5.86629e-15	6.09108e-12	23.3527
NRP1	4.69873	-0.0430794	8.21868	1.00979e-14	1.00289e-11	22.8318
MGP	3.03429	-0.712591	8.20681	1.09209e-14	1.03944e-11	22.7567
DNAJC6	-3.77549	1.65345	-8.02296	3.64663e-14	3.20822e-11	21.6005
RUNX3	-2.53966	6.30777	-8.02276	3.6516e-14	3.20822e-11	21.5992
SPATA6	-3.71797	2.00535	-7.89178	8.53817e-14	7.1435e-11	20.7849
CEACAM19	-3.30003	1.08476	-7.88788	8.7562e-14	7.1435e-11	20.7608
CROCC	-1.7239	3.5868	-7.87099	9.76333e-14	7.69047e-11	20.6564
ZDHHC8P1	2.53449	-1.95202	7.84797	1.13235e-13	8.62211e-11	20.5143
SLC2A12	2.79563	-2.55683	7.82042	1.35167e-13	9.9601e-11	20.3447
MYBPH	3.85419	-0.258418	7.81403	1.40831e-13	1.00531e-10	20.3053
AK5	4.75648	0.962212	7.7956	1.58496e-13	1.09713e-10	20.1921
GFRA3	2.68397	-1.64801	7.78495	1.69679e-13	1.14e-10	20.1268
CD1B	2.65888	-1.29371	7.76337	1.9481e-13	1.27144e-10	19.9944
IRX1	4.36982	-1.20441	7.74139	2.24162e-13	1.38961e-10	19.8599
CLIP2	-2.48554	5.79534	-7.74075	2.25082e-13	1.38961e-10	19.856
ZNF358	-2.35195	4.51214	-7.70705	2.79013e-13	1.67724e-10	19.6502
EPN3	2.14805	-2.61963	7.65005	4.00731e-13	2.34716e-10	19.3034
ST18	5.26906	-1.0123	7.64525	4.13099e-13	2.35911e-10	19.2743
GPR12	4.65971	-1.36644	7.54399	7.82555e-13	4.35998e-10	18.6624
JMY	-2.50804	3.99589	-7.52182	8.99447e-13	4.89192e-10	18.5291
NT5E	4.57616	1.43834	7.38211	2.14973e-12	1.13222e-09	17.6949
CHST12	-2.20511	6.01456	-7.3798	2.18087e-12	1.13222e-09	17.6811
AF001548.5	-1.69878	4.31114	-7.36221	2.4319e-12	1.23449e-09	17.5768
DNMT3B	-3.09477	4.69556	-7.30078	3.55362e-12	1.76468e-09	17.2139
LCN6	3.92571	-0.691318	7.22936	5.50944e-12	2.6777e-09	16.7943
FOXD4L1	2.1696	-1.20403	7.22342	5.71347e-12	2.71902e-09	16.7595
PARD6B	-1.53555	0.771544	-7.20657	6.33336e-12	2.95251e-09	16.661
RP11-346C20.3	2.24148	-1.1538	7.19552	6.77544e-12	3.09543e-09	16.5964
CAPRIN2	-1.61659	3.23296	-7.17942	7.47422e-12	3.34772e-09	16.5025
TBC1D22B	-0.814486	5.45939	-7.17189	7.82535e-12	3.43759e-09	16.4586
COLEC12	3.49826	-0.794024	7.09171	1.27294e-11	5.48637e-09	15.9933
MLK4	-2.55127	1.10337	-7.01037	2.07795e-11	8.79013e-09	15.5248
USP49	-1.02522	3.39594	-6.92752	3.41029e-11	1.41639e-08	15.0513
SOSTDC1	3.10838	-1.89614	6.91196	3.7411e-11	1.52603e-08	14.9628
CBFB	-0.762493	6.38382	-6.88446	4.40519e-11	1.7162e-08	14.8067
SOX15	2.99188	0.462913	6.88404	4.41605e-11	1.7162e-08	14.8043
AADAT	3.86595	0.165807	6.88341	4.43269e-11	1.7162e-08	14.8007
AC104809.4	5.20376	1.36277	6.86136	5.05133e-11	1.92312e-08	14.6759
ARL5C	2.43163	-0.606084	6.85774	5.16063e-11	1.93253e-08	14.6555
ATP8B1	2.89406	-2.12646	6.83893	5.76787e-11	2.12509e-08	14.5492
ENPP4	-2.52917	4.6084	-6.83202	6.00774e-11	2.17833e-08	14.5103
RP1-249H1.4	-4.95565	3.18237	-6.82689	6.1926e-11	2.21027e-08	14.4813
RHBDL3	3.44675	-0.742756	6.79731	7.37148e-11	2.59056e-08	14.3149
FAM171A1	4.78347	0.404474	6.77979	8.1711e-11	2.82807e-08	14.2165
AC004840.9	-2.6934	4.0531	-6.76966	8.67155e-11	2.93528e-08	14.1598
MMP14	4.37511	2.75817	6.76837	8.73786e-11	2.93528e-08	14.1525
AXL	3.68594	-0.481126	6.75393	9.50972e-11	3.13118e-08	14.0716
CD59	-3.00574	5.01352	-6.7524	9.59516e-11	3.13118e-08	14.0631
NISCH	-0.662537	5.96963	-6.72212	1.14545e-10	3.68529e-08	13.894
AC006126.4	3.12338	0.409665	6.71622	1.18557e-10	3.76138e-08	13.8611
RECK	-2.05897	2.77528	-6.69568	1.33638e-10	4.18177e-08	13.7468
CD81	-1.42608	5.40723	-6.68483	1.42357e-10	4.3944e-08	13.6865
OTUD7B	2.06618	0.276586	6.6655	1.59288e-10	4.85148e-08	13.5792
EXOC3L2	3.4821	0.422691	6.64311	1.81371e-10	5.45138e-08	13.4553
AP000344.3	2.31967	-0.429848	6.63341	1.91854e-10	5.69157e-08	13.4017
GCLM	-1.46843	3.39035	-6.59844	2.3482e-10	6.87691e-08	13.2088
CYP7B1	-4.2934	1.78924	-6.53178	3.44475e-10	9.96056e-08	12.8432
TSPAN32	-1.78979	6.14326	-6.52944	3.49138e-10	9.96921e-08	12.8304
LCN10	2.97255	-1.75011	6.51683	3.7527e-10	1.05831e-07	12.7616
PPL	3.56578	-1.78703	6.49828	4.17229e-10	1.16229e-07	12.6605
BCAM	-2.80112	0.948266	-6.47203	4.84574e-10	1.33363e-07	12.5178
RP11-1055B8.6	-4.64554	3.4914	-6.43037	6.13983e-10	1.66967e-07	12.2921
STK10	-0.783127	6.80413	-6.38392	7.98437e-10	2.14573e-07	12.0417
KIRREL	4.1614	-1.23623	6.33115	1.07431e-09	2.85353e-07	11.7589
CTSF	-2.53394	3.90262	-6.32787	1.09431e-09	2.87325e-07	11.7413
DUSP27	4.21024	0.0447244	6.30451	1.24718e-09	3.23744e-07	11.6167
FUT7	-1.96238	5.16231	-6.29593	1.30851e-09	3.33365e-07	11.571
RP11-1105G2.3	-1.50354	1.85306	-6.29525	1.31344e-09	3.33365e-07	11.5674
RP1-179N16.6	-1.62351	1.94271	-6.26435	1.5605e-09	3.91719e-07	11.4032
CACNB4	2.65968	1.59093	6.2299	1.88979e-09	4.69223e-07	11.2209
RP11-1134I14.2	4.24665	-0.272181	6.20401	2.18113e-09	5.35738e-07	11.0844
KCNJ5	2.01764	-1.61379	6.16244	2.74358e-09	6.6672e-07	10.866
TCFL5	-0.976331	4.03407	-6.14431	3.03121e-09	7.21403e-07	10.7711
PRX	2.6375	2.19673	6.14427	3.03177e-09	7.21403e-07	10.7709
IGDCC4	2.11627	-2.29179	6.12979	3.28263e-09	7.73041e-07	10.6953
ADARB1	-1.44169	3.71636	-6.12585	3.35438e-09	7.81879e-07	10.6747
LSAMP	3.66777	-3.26326	6.09617	3.94597e-09	9.07753e-07	10.5201
PMP22	3.7168	1.11663	6.09488	3.97388e-09	9.07753e-07	10.5134
RP11-1D12.2	-4.32075	3.416	-6.07813	4.35415e-09	9.84771e-07	10.4265
SYN1	2.85478	0.54634	6.07609	4.40288e-09	9.8603e-07	10.4159
TAF8	-0.588809	4.36147	-6.06822	4.59574e-09	1.01923e-06	10.3751
C1QTNF2	1.7836	-1.95772	6.05471	4.94636e-09	1.08644e-06	10.3052
RPS6KL1	3.33807	0.134771	6.05065	5.05681e-09	1.10012e-06	10.2842
LRRC8A	1.08566	5.35124	6.04316	5.26676e-09	1.13499e-06	10.2455
NMT2	2.09917	1.88618	6.03099	5.62635e-09	1.20115e-06	10.1827
FBLN2	3.1441	0.00501892	6.01461	6.14831e-09	1.30042e-06	10.0983
C1orf204	-1.65199	0.783228	-5.99826	6.71656e-09	1.40309e-06	10.0143
SOX8	2.04678	-1.53135	5.99717	6.75653e-09	1.40309e-06	10.0086
C20orf112	-1.25531	5.1882	-5.97537	7.59931e-09	1.56388e-06	9.89687
USP20	-1.04643	5.83444	-5.97274	7.70791e-09	1.57207e-06	9.88338
ITGA11	2.42922	-1.66599	5.96654	7.96956e-09	1.61105e-06	9.85165
TJP2	-1.95169	3.95478	-5.95769	8.35793e-09	1.67474e-06	9.80642
HS3ST3A1	1.8539	-1.17884	5.93247	9.56964e-09	1.90086e-06	9.67774
RP5-906A24.2	1.75289	-0.226373	5.92429	9.99809e-09	1.95526e-06	9.63612
LPAR1	2.75931	0.872191	5.92398	1.00147e-08	1.95526e-06	9.63455
PDE2A	2.96987	-0.10006	5.91719	1.03856e-08	2.0105e-06	9.59999
PIP4K2C	-1.23803	4.92616	-5.90929	1.08335e-08	2.07959e-06	9.55986
AIG1	-2.21815	3.16933	-5.89336	1.17955e-08	2.24537e-06	9.47903
PIEZO2	-4.68585	0.326093	-5.88946	1.20435e-08	2.27363e-06	9.45927
HTRA3	-3.53527	3.67751	-5.88609	1.22618e-08	2.29588e-06	9.4422
C20orf203	-2.54062	0.120386	-5.87775	1.28191e-08	2.38071e-06	9.39998
RANBP17	-3.23156	-0.626639	-5.87291	1.31536e-08	2.42313e-06	9.3755
SNX20	-1.16022	5.57439	-5.85316	1.46091e-08	2.66973e-06	9.27582
SEC11C	-1.14913	4.60508	-5.84105	1.55784e-08	2.80413e-06	9.21481
ST3GAL4	-1.54158	5.16603	-5.84016	1.56521e-08	2.80413e-06	9.21032
DAGLA	2.60432	1.00833	5.83943	1.57129e-08	2.80413e-06	9.20664
RP11-774O3.3	-1.39198	1.87801	-5.83399	1.61719e-08	2.86369e-06	9.1793
TRIM32	-2.15821	1.84053	-5.8285	1.66491e-08	2.9255e-06	9.15168
SCNN1D	-1.45015	2.79393	-5.82059	1.7361e-08	3.02731e-06	9.11192
RP5-902P8.10	-1.44199	2.46899	-5.78145	2.13421e-08	3.69331e-06	8.91592
EXOC6B	-1.50377	1.87276	-5.77609	2.19523e-08	3.77034e-06	8.88916
CLEC10A	4.31197	1.55177	5.77024	2.26377e-08	3.85906e-06	8.85997
ENHO	3.15652	0.185387	5.76048	2.38278e-08	4.03185e-06	8.81134
KANK3	2.05431	-0.3951	5.74258	2.61714e-08	4.39583e-06	8.72231
NAALADL2	-2.57693	-0.815569	-5.74085	2.64099e-08	4.40351e-06	8.7137
METRN	1.69928	1.66102	5.7355	2.71595e-08	4.49568e-06	8.68714
RP5-1024N4.4	-1.8597	-0.635592	-5.73301	2.75161e-08	4.52195e-06	8.67476
GLCCI1	-1.55445	3.40708	-5.72708	2.83829e-08	4.63108e-06	8.64533
EPAS1	2.62328	1.51742	5.72482	2.87205e-08	4.65292e-06	8.63412
ABCA10	-1.39302	-1.1206	-5.72148	2.92259e-08	4.69434e-06	8.61756
NUDT14	-1.82272	2.93203	-5.72014	2.94306e-08	4.69434e-06	8.61094
SLC9A3R2	3.03624	3.15449	5.71887	2.96258e-08	4.69434e-06	8.60467
RIPK3	-1.12978	4.22477	-5.71776	2.97982e-08	4.69434e-06	8.59917
C11orf21	-1.46221	6.74951	-5.70773	3.13995e-08	4.90335e-06	8.5495
SHANK1	3.31406	1.68524	5.70679	3.15542e-08	4.90335e-06	8.54484
PVR	-2.13337	4.07139	-5.70047	3.261e-08	5.03317e-06	8.51362
CLGN	-3.13315	0.770533	-5.69874	3.29049e-08	5.0446e-06	8.50508
LRP6	3.71244	0.639119	5.68471	3.53969e-08	5.39047e-06	8.43583
KRT17	3.67248	-0.321188	5.66733	3.87392e-08	5.85768e-06	8.35026
MKL2	-1.03909	2.38498	-5.66615	3.89777e-08	5.85768e-06	8.34444
EPHB2	3.33532	-0.00484121	5.64792	4.28384e-08	6.36879e-06	8.25487
MBP	-0.848585	5.47808	-5.64748	4.29363e-08	6.36879e-06	8.25271
NPRL2	-0.604765	4.68777	-5.6174	5.01494e-08	7.39073e-06	8.10548
CYP2S1	3.83462	2.4149	5.60805	5.26235e-08	7.70563e-06	8.05983
CYP2E1	2.37734	-0.206029	5.60662	5.30138e-08	7.71334e-06	8.05283
RP11-240E2.2	1.94834	-0.731472	5.59642	5.58685e-08	8.07724e-06	8.00312
ZFHX3	2.50358	2.5964	5.58344	5.97172e-08	8.57937e-06	7.93998
EMID1	-2.71282	4.03546	-5.57668	6.18258e-08	8.82679e-06	7.90709
NKG7	-1.62843	8.35779	-5.57172	6.34169e-08	8.99771e-06	7.88302
TMEM217	-1.92918	2.4741	-5.56832	6.45296e-08	9.09907e-06	7.86653
TTLL7	-2.67053	-0.232274	-5.56702	6.49604e-08	9.10362e-06	7.86023
RP11-420L9.5	1.77916	-1.56096	5.56511	6.56011e-08	9.13736e-06	7.85093
INMT	1.70225	-2.00308	5.55102	7.05024e-08	9.73162e-06	7.78266
CTA-984G1.5	-2.47102	2.19957	-5.55041	7.0723e-08	9.73162e-06	7.7797
ETFB	-0.801112	3.44528	-5.54924	7.11456e-08	9.73162e-06	7.77406
DMGDH	-1.68919	-1.60362	-5.54315	7.33928e-08	9.97924e-06	7.7446
ADORA1	1.7938	-2.67924	5.53107	7.8057e-08	1.05506e-05	7.68623
SNRK-AS1	-1.39198	1.20454	-5.52407	8.08881e-08	1.0869e-05	7.65248
FBXO44	-1.61261	3.30041	-5.51339	8.54061e-08	1.1409e-05	7.60101
RP11-84D1.1	-2.06134	0.890218	-5.50799	8.77816e-08	1.16581e-05	7.57502
AP001056.1	1.63151	1.14022	5.50518	8.90434e-08	1.17573e-05	7.56151
AC034220.3	-1.79412	0.43393	-5.48518	9.85469e-08	1.29374e-05	7.46548
ZNF683	2.18217	0.328362	5.48219	1.00055e-07	1.30603e-05	7.45111
CACNA1H	2.63755	-0.783997	5.46518	1.0904e-07	1.41522e-05	7.36969
GAS6-AS1	-2.03434	4.35174	-5.4545	1.15082e-07	1.48521e-05	7.31864
PTPRM	3.29858	1.24025	5.45203	1.16521e-07	1.49533e-05	7.30688
SPARC	3.06098	5.3453	5.45021	1.17593e-07	1.50066e-05	7.2982
CDC42BPG	-1.29318	2.041	-5.44292	1.21998e-07	1.54474e-05	7.2634
PLXNC1	-2.11212	5.01775	-5.44226	1.224e-07	1.54474e-05	7.26029
NT5DC3	-1.9767	3.70735	-5.42617	1.32718e-07	1.66576e-05	7.18369
ZHX2	-1.37624	4.38262	-5.41592	1.39728e-07	1.74416e-05	7.13499
GAS8	-1.2448	2.17745	-5.41472	1.40576e-07	1.7452e-05	7.12927
TRIM9	-1.98931	-0.271821	-5.39536	1.54895e-07	1.91257e-05	7.03749
TGFBI	3.76181	2.69565	5.3934	1.56421e-07	1.92103e-05	7.02822
MESTP4	2.27964	0.606958	5.3908	1.58465e-07	1.93573e-05	7.01594
PDGFD	-2.85556	2.1384	-5.38596	1.62345e-07	1.97258e-05	6.99305
COMMD7	-0.73849	6.95406	-5.37595	1.70669e-07	2.06275e-05	6.94575
STARD13	2.02685	-0.144615	5.37093	1.74998e-07	2.10394e-05	6.92207
NOXA1	-1.68587	4.77426	-5.36234	1.82652e-07	2.18447e-05	6.88158
H2AFY2	-3.85654	2.67467	-5.36033	1.84482e-07	2.19486e-05	6.87215
PAPSS2	2.7706	1.9135	5.3348	2.09446e-07	2.47895e-05	6.75215
SARM1	-1.48436	2.93783	-5.32591	2.18885e-07	2.57731e-05	6.71048
DYNAP	2.15698	-1.78484	5.3189	2.26618e-07	2.65469e-05	6.67765
CORO2B	1.90568	-0.836	5.31286	2.33497e-07	2.72132e-05	6.64939
SRL	1.54348	-2.85122	5.30602	2.41535e-07	2.8007e-05	6.6174
SLC8B1	-0.844005	5.08286	-5.28146	2.72642e-07	3.13552e-05	6.50291
ASRGL1	-2.1274	3.55725	-5.28108	2.73155e-07	3.13552e-05	6.50113
KIF17	3.22577	0.143813	5.26349	2.97842e-07	3.4018e-05	6.41938
PLA2G12A	-1.05156	3.559	-5.25881	3.04755e-07	3.45102e-05	6.39771
ACE	2.22301	-0.0516938	5.25786	3.06192e-07	3.45102e-05	6.39326
ADCY7	-1.0722	6.52626	-5.25737	3.06927e-07	3.45102e-05	6.391
ZNF843	-1.31535	-0.349866	-5.25649	3.08251e-07	3.45102e-05	6.38693
POMT1	-0.776765	4.34998	-5.25489	3.10683e-07	3.45102e-05	6.37951
PAQR5	2.6004	-0.386292	5.25454	3.11216e-07	3.45102e-05	6.37789
PTRF	3.86817	3.11942	5.25054	3.17381e-07	3.50239e-05	6.35936
C8orf56	2.23415	0.0223494	5.24907	3.19672e-07	3.51071e-05	6.35256
FCER2	2.9001	2.88136	5.2391	3.35673e-07	3.66879e-05	6.30643
RP11-1277A3.2	-1.40183	4.19741	-5.23672	3.39618e-07	3.69423e-05	6.2954
LRRC56	-1.27852	2.61975	-5.23457	3.43202e-07	3.71553e-05	6.28548
RP11-728F11.4	2.41099	0.0665448	5.23317	3.45557e-07	3.72337e-05	6.27902
PXDC1	2.45248	0.72096	5.22887	3.52914e-07	3.7848e-05	6.25913
PHKA1	-2.91321	-0.176383	-5.22732	3.55588e-07	3.79566e-05	6.252
CD1E	2.91502	-0.980612	5.22122	3.66355e-07	3.89239e-05	6.22383
RP5-1158E12.3	1.92408	-0.753365	5.21837	3.71485e-07	3.92862e-05	6.2107
AL591479.1	-1.41034	0.918544	-5.20826	3.90261e-07	4.10817e-05	6.16414
SLC22A15	-3.083	4.06602	-5.2072	3.92273e-07	4.11041e-05	6.15929
FOLH1	2.22138	-2.16661	5.19627	4.13718e-07	4.29831e-05	6.10903
AR	3.78904	-0.665759	5.19615	4.13968e-07	4.29831e-05	6.10846
HEYL	-1.84219	1.21975	-5.19258	4.21214e-07	4.35376e-05	6.09208
CLDN19	2.08629	-2.34181	5.18758	4.31582e-07	4.44082e-05	6.06913
PTGFRN	2.8707	1.13681	5.1839	4.39366e-07	4.48557e-05	6.05226
ADAM22	-1.82012	0.427096	-5.18367	4.39858e-07	4.48557e-05	6.0512
GKAP1	-1.18698	3.24127	-5.18154	4.44433e-07	4.51208e-05	6.04143
PACSIN1	2.81223	0.0637195	5.17852	4.51002e-07	4.55851e-05	6.02758
GAPDHP14	2.09464	-0.967124	5.16945	4.71282e-07	4.7425e-05	5.98607
COL18A1	-1.94	3.17196	-5.16625	4.78634e-07	4.79537e-05	5.97146
SLITRK4	-4.35369	1.91831	-5.15986	4.93683e-07	4.92455e-05	5.94225
ZNF273	-1.30299	3.25281	-5.15551	5.04179e-07	4.99387e-05	5.92239
GOLGA8N	-1.53346	4.36685	-5.15517	5.05006e-07	4.99387e-05	5.92085
FAM92A1	-3.02963	0.570226	-5.15128	5.14594e-07	5.06676e-05	5.9031
PTGIR	2.40188	2.73716	5.1502	5.17302e-07	5.07156e-05	5.89815
CYGB	2.86269	-0.496632	5.1486	5.21322e-07	5.08912e-05	5.89085
RXFP1	3.92947	0.507293	5.14284	5.36019e-07	5.21033e-05	5.86461
MVB12B	-1.52856	3.81087	-5.13863	5.47027e-07	5.29481e-05	5.84543
PNPLA7	-1.40869	2.59017	-5.13632	5.53142e-07	5.3314e-05	5.83495
PGM1	-1.3734	5.303	-5.13371	5.60163e-07	5.35761e-05	5.82305
CLEC14A	3.54838	0.470881	5.13356	5.60552e-07	5.35761e-05	5.82239
MTSS1	2.40514	4.21938	5.12814	5.75395e-07	5.47656e-05	5.79774
DYNC2H1	-1.63446	0.839357	-5.12318	5.89319e-07	5.58581e-05	5.77518
CCDC68	1.96601	-1.81356	5.11936	6.00253e-07	5.64537e-05	5.75784
EXOSC4	-0.821077	5.05238	-5.11926	6.00545e-07	5.64537e-05	5.75739
SH3BP5-AS1	-1.23743	3.21933	-5.11706	6.06938e-07	5.68209e-05	5.7474
FAM110B	-3.00873	0.85546	-5.11192	6.22105e-07	5.8003e-05	5.72412
NR6A1	-2.24079	2.42089	-5.10272	6.50207e-07	6.03767e-05	5.68245
MGLL	-2.02427	4.71172	-5.09963	6.59928e-07	6.10314e-05	5.66846
RP11-396F22.1	-2.2224	1.0055	-5.09474	6.75592e-07	6.2228e-05	5.64634
BCL6B	2.88863	-0.861264	5.08787	6.98211e-07	6.40531e-05	5.61528
FUT1	2.06904	-0.900152	5.08192	7.18369e-07	6.54057e-05	5.58845
GLP1R	2.43026	-2.0132	5.08183	7.18681e-07	6.54057e-05	5.58804
TRIM71	3.33539	2.01012	5.07828	7.30996e-07	6.62624e-05	5.57202
C11orf80	-1.23687	1.56237	-5.07584	7.39568e-07	6.67745e-05	5.56103
CPNE8	-3.392	3.33411	-5.07433	7.44928e-07	6.69937e-05	5.55422
RP1-74M1.3	1.9642	-2.51734	5.07237	7.51924e-07	6.73577e-05	5.54541
ECM1	2.44636	3.15744	5.06988	7.60937e-07	6.74274e-05	5.53418
SRGAP3	-2.37079	0.853535	-5.06985	7.61048e-07	6.74274e-05	5.53404
MTMR8	-1.20434	0.652394	-5.06954	7.62185e-07	6.74274e-05	5.53263
LINGO3	-1.02343	0.794155	-5.06838	7.66415e-07	6.74274e-05	5.52742
ALS2CL	2.13488	2.1201	5.06809	7.67461e-07	6.74274e-05	5.52613
KIF26B	3.21866	0.909766	5.06569	7.76308e-07	6.79433e-05	5.51533
RMND5B	-1.23861	3.26861	-5.04866	8.41996e-07	7.34111e-05	5.43877
EMILIN1	3.33096	3.59323	5.04574	8.5377e-07	7.39952e-05	5.42568
ALOX15	2.70086	-0.199689	5.04539	8.55174e-07	7.39952e-05	5.42413
REEP6	-1.6157	2.63387	-5.04447	8.58938e-07	7.40405e-05	5.41999
TESC	-2.21133	5.56658	-5.04081	8.74033e-07	7.50584e-05	5.40358
C17orf103	-1.17253	4.86868	-5.03974	8.78486e-07	7.50858e-05	5.39879
AIRE	1.58553	-2.70094	5.03916	8.80926e-07	7.50858e-05	5.39617
HOXA6	-4.35297	3.10248	-5.03249	9.0926e-07	7.70092e-05	5.36634
NGFRAP1	-3.03981	5.07647	-5.03227	9.10235e-07	7.70092e-05	5.36533
CD1C	3.46842	2.14272	5.02267	9.52666e-07	8.03017e-05	5.32241
EVI5L	-0.626339	3.63986	-5.01094	1.00712e-06	8.45619e-05	5.27004
SKAP1	2.22398	2.82977	5.01021	1.01061e-06	8.45619e-05	5.26678
RP11-181G12.2	-1.06498	0.752902	-5.0091	1.01595e-06	8.46986e-05	5.26181
ASCL2	-2.04398	3.21317	-5.00264	1.04745e-06	8.70065e-05	5.23306
MAPK8IP2	-0.862189	-0.932381	-4.99883	1.0665e-06	8.82683e-05	5.21608
GALR2	1.69287	-0.389601	4.99742	1.07364e-06	8.85382e-05	5.2098
MTMR11	3.15432	1.78137	4.9828	1.15033e-06	9.45216e-05	5.14482
RP11-273G15.2	1.797	-0.674477	4.98103	1.15995e-06	9.49701e-05	5.13698
UNC13B	-2.99446	1.5	-4.97984	1.16649e-06	9.51651e-05	5.13168
ANKS6	-1.54509	2.18567	-4.97053	1.21874e-06	9.90736e-05	5.09043
B3GNTL1	-0.828362	4.87446	-4.9628	1.26387e-06	0.000102378	5.05619
ALDH1A1	-3.4175	2.88593	-4.95936	1.28446e-06	0.000103678	5.04098
KCNJ2-AS1	-2.28027	-0.145002	-4.95602	1.3048e-06	0.000104949	5.02619
MN1	3.11375	3.30295	4.94779	1.35615e-06	0.000108697	4.98986
PACS2	-0.559068	4.78863	-4.94364	1.38278e-06	0.000110444	4.97155
MECP2	-0.50399	5.16523	-4.94288	1.38773e-06	0.000110453	4.96819
HBD	-3.70094	4.42781	-4.94023	1.40505e-06	0.000111443	4.95651
MEIS3P1	2.35252	-0.515651	4.93745	1.42346e-06	0.000112512	4.94426
ICAM5	2.50371	2.15741	4.92106	1.53688e-06	0.000121058	4.87212
CLASP1	-0.388724	5.40388	-4.91275	1.59768e-06	0.000125415	4.83562
ABCA2	-1.20527	5.71368	-4.91019	1.61683e-06	0.000126484	4.82441
PLCG2	-0.725393	5.42411	-4.90761	1.63637e-06	0.000127575	4.81311
ARHGEF5	-2.10853	0.241507	-4.90531	1.65405e-06	0.000128515	4.803
NTRK1	2.84713	1.46279	4.90425	1.66219e-06	0.00012871	4.79838
AC007362.1	1.852	-1.0001	4.90322	1.67023e-06	0.000128895	4.79384
TRIM47	2.022	2.17677	4.90041	1.69219e-06	0.000130151	4.78155
RP11-1055B8.7	-2.46459	6.22532	-4.899	1.70338e-06	0.000130572	4.77535
PPP1R14A	2.37431	0.54074	4.89639	1.7242e-06	0.000131726	4.76392
PCBP3	-2.66138	1.15938	-4.89478	1.73712e-06	0.00013227	4.7569
KRT16	2.28023	-2.06271	4.89227	1.75749e-06	0.000133376	4.74594
PELI2	-1.39752	5.24638	-4.88241	1.83995e-06	0.000139172	4.70282
CUX2	2.35726	-1.56133	4.8813	1.84937e-06	0.000139423	4.69801
CLDN12	1.39846	1.71423	4.87141	1.9362e-06	0.000145123	4.65487
ZNF658	-1.1554	1.03307	-4.87125	1.93769e-06	0.000145123	4.65414
ANKEF1	-1.52979	0.57552	-4.86442	1.9999e-06	0.000149113	4.62443
LCN8	2.35853	-1.92278	4.86398	2.00401e-06	0.000149113	4.6225
RALGPS2	-1.47786	4.41931	-4.8623	2.01966e-06	0.00014979	4.61518
HOXA3	-4.14677	2.66181	-4.85934	2.04748e-06	0.000151361	4.60232
MAGED4B	2.22379	-2.40221	4.85862	2.05436e-06	0.00015138	4.59917
SLC46A3	-1.17421	4.28701	-4.85327	2.10574e-06	0.000154392	4.57595
RHOB	1.7491	8.70363	4.85296	2.10876e-06	0.000154392	4.5746
RPS6KA2	2.15502	2.49688	4.84977	2.14006e-06	0.000156183	4.56075
SOGA2	-2.23632	0.0959844	-4.84877	2.14999e-06	0.000156408	4.5564
PAM	1.54272	3.7544	4.84656	2.17208e-06	0.000157514	4.54679
DOK7	1.64134	-1.66057	4.84297	2.20838e-06	0.000159639	4.53121
NRP2	2.40941	-0.728249	4.84067	2.23194e-06	0.000160833	4.52124
PGF	1.81842	-1.84543	4.83891	2.25006e-06	0.000161195	4.51363
RP11-244O19.1	-1.3188	1.5333	-4.83881	2.25107e-06	0.000161195	4.51321
CAPN7	-0.502763	5.08942	-4.836	2.28042e-06	0.000162786	4.50104
PRPF40B	-1.0525	1.14839	-4.83186	2.32441e-06	0.000164707	4.48308
EMP1	2.39891	5.3604	4.83145	2.32873e-06	0.000164707	4.48134
ZNF319	-0.643171	4.95404	-4.83143	2.32895e-06	0.000164707	4.48125
PRTFDC1	2.49908	0.62249	4.82748	2.37177e-06	0.000167217	4.46413
ADAMTS15	2.10532	-2.64823	4.82381	2.41217e-06	0.000169406	4.44826
CTD-3214H19.6	-1.20205	2.75544	-4.82331	2.41765e-06	0.000169406	4.44612
PITPNB	0.528007	3.93182	4.81703	2.48851e-06	0.000173711	4.41898
LINC00189	2.51363	-0.663368	4.81652	2.49429e-06	0.000173711	4.4168
DOCK4	1.89889	1.16803	4.81431	2.51975e-06	0.000174951	4.40726
DFNB31	2.09803	1.86615	4.80998	2.57039e-06	0.000177925	4.38856
RP11-404O13.4	2.05425	-0.582298	4.79495	2.75366e-06	0.000190036	4.32386
RP11-713M15.2	-1.30382	2.05868	-4.78442	2.88968e-06	0.000198218	4.27858
CACHD1	-2.54541	0.377824	-4.78401	2.89507e-06	0.000198218	4.27682
RP11-1055B8.4	-3.31236	3.20237	-4.78377	2.89825e-06	0.000198218	4.27579
GOLGA8T	-1.24693	2.21699	-4.7748	3.01937e-06	0.000205885	4.23735
TBX18	2.38009	-3.48382	4.77396	3.03101e-06	0.000206064	4.23373
BAG2	-1.56738	1.54737	-4.77116	3.07005e-06	0.000208098	4.22172
RPH3AL	1.25643	0.976989	4.76049	3.22302e-06	0.000217104	4.17606
SLC2A10	-2.33295	-0.453273	-4.76016	3.22777e-06	0.000217104	4.17468
CLDND2	-1.08898	2.89373	-4.75991	3.23143e-06	0.000217104	4.17362
C21orf67	-1.14381	0.498155	-4.75714	3.27249e-06	0.000219219	4.16176
CGREF1	-2.31169	0.438278	-4.75461	3.31042e-06	0.000221111	4.15094
AC026310.1	2.00854	-0.59111	4.74863	3.40158e-06	0.000226537	4.12544
PCNXL2	-1.58438	2.11976	-4.74758	3.41785e-06	0.000226959	4.12096
FN3K	-1.69989	1.14956	-4.73701	3.58599e-06	0.000237434	4.07589
TIMP1	1.33875	8.07679	4.73231	3.66315e-06	0.000241842	4.05591
SULF2	2.74007	4.73698	4.72985	3.70419e-06	0.000243847	4.04545
AFAP1L1	2.45107	-0.469459	4.72383	3.80663e-06	0.00024987	4.01985
MST1P2	-1.26674	1.48038	-4.72314	3.81858e-06	0.000249936	4.01691
CTD-2035E11.4	-1.45304	0.372593	-4.71681	3.92954e-06	0.000256464	3.99004
MAPK10	1.93228	-2.63572	4.71404	3.97897e-06	0.00025895	3.97831
FOXP4	-1.04156	3.89435	-4.71189	4.01786e-06	0.000260738	3.96918
HSPB1P1	1.67338	1.63698	4.70458	4.15264e-06	0.000268218	3.93823
FAM92A1P1	-2.75062	1.98235	-4.70437	4.1566e-06	0.000268218	3.93734
CTD-3065J16.6	-1.89572	1.43587	-4.70062	4.22745e-06	0.000271567	3.92148
ARHGEF34P	-1.98285	-0.350656	-4.69997	4.23987e-06	0.000271567	3.91873
VSIG4	3.57741	2.88053	4.69975	4.24417e-06	0.000271567	3.91778
PTPRH	2.41538	-0.615665	4.69907	4.25715e-06	0.000271637	3.91492
SYCE1	1.83004	-1.98599	4.69833	4.2714e-06	0.000271787	3.91178
AC008440.10	1.60685	-0.525097	4.6965	4.30681e-06	0.000273279	3.90404
RP11-404O13.5	2.11789	-1.36184	4.69121	4.4105e-06	0.000279083	3.88172
CMTM8	1.52758	0.535676	4.69021	4.43044e-06	0.000279571	3.87749
RPS6KA1	-0.678652	6.79096	-4.68709	4.49313e-06	0.000282745	3.86432
HPCAL1	0.67136	5.4866	4.68399	4.55634e-06	0.000285935	3.85121
TMIE	1.59621	-0.257446	4.68	4.63875e-06	0.000290309	3.8344
FPGT-TNNI3K	-1.20891	-0.795856	-4.67773	4.68621e-06	0.000292478	3.82486
PARP3	-1.10348	4.26882	-4.67409	4.76354e-06	0.000296494	3.80951
CMTM4	-1.64348	2.95402	-4.67001	4.85154e-06	0.000301152	3.79235
ABHD1	-1.15352	0.222488	-4.66819	4.89139e-06	0.000302802	3.78468
SMS	0.486855	6.02991	4.6673	4.91086e-06	0.000303186	3.78095
NPTX2	4.01172	0.702247	4.66216	5.02534e-06	0.000309417	3.75935
TTC38	-0.722257	5.28501	-4.65726	5.13698e-06	0.000314945	3.73875
FXYD1	1.54135	-1.51769	4.65701	5.14269e-06	0.000314945	3.73771
RGS3	-1.378	3.28569	-4.65378	5.2175e-06	0.000318672	3.72417
RP11-1000B6.3	-1.26343	3.28092	-4.65113	5.27971e-06	0.000321612	3.71306
RINL	-1.02037	3.78715	-4.64865	5.33872e-06	0.000324341	3.70265
ADRB1	3.14232	1.42028	4.64709	5.37602e-06	0.000325741	3.69612
SYTL1	-1.14948	6.06614	-4.64423	5.44519e-06	0.000329059	3.68414
PODXL2	-2.19738	3.04903	-4.6401	5.54657e-06	0.000334302	3.66685
ZNF510	-0.61137	3.77057	-4.63492	5.67624e-06	0.000341217	3.64519
HLA-F-AS1	-1.2688	0.238419	-4.63055	5.78802e-06	0.000346499	3.62692
MESTP3	1.91068	0.582924	4.6303	5.79445e-06	0.000346499	3.62588
COL5A1	-2.86742	0.384003	-4.62721	5.87472e-06	0.000350382	3.61299
CHCHD6	-0.991549	2.53615	-4.62236	6.00304e-06	0.000357102	3.59274
KCNK13	1.93621	-1.09493	4.61725	6.14121e-06	0.000364373	3.57143
AP000344.4	1.99587	0.850257	4.61124	6.30746e-06	0.000373268	3.5464
GALNT12	-1.64322	2.77404	-4.60848	6.38509e-06	0.000376885	3.53494
PPM1H	-1.79639	3.49117	-4.60749	6.41346e-06	0.000377584	3.53079
AXIN1	-0.508953	5.51822	-4.59747	6.70499e-06	0.000393362	3.48916
MMP28	2.53142	1.13175	4.5971	6.7159e-06	0.000393362	3.48763
COL28A1	-1.57233	-1.886	-4.58858	6.97434e-06	0.000407085	3.45227
XIRP1	2.26352	-2.35966	4.58819	6.98621e-06	0.000407085	3.45068
LRRN1	-2.41059	1.02763	-4.58763	7.00365e-06	0.000407085	3.44835
MESTP1	2.34035	2.69739	4.58656	7.03693e-06	0.000407981	3.44391
NBEAL2	-0.79881	7.41593	-4.57642	7.35938e-06	0.000425479	3.40196
C9orf43	-1.93242	3.07091	-4.57582	7.37911e-06	0.000425479	3.39945
PURA	-1.28157	3.74468	-4.57534	7.39462e-06	0.000425479	3.39749
RP11-1105G2.4	-0.982885	-0.340336	-4.57295	7.47318e-06	0.000428919	3.38759
DDAH1	-2.28277	0.0397291	-4.56985	7.57624e-06	0.000433744	3.37477
PTPRN2	-2.07743	1.74443	-4.56777	7.6459e-06	0.000436638	3.3662
IRS1	1.70925	-0.142046	4.56443	7.75929e-06	0.000442008	3.35242
RP1L1	1.5148	-1.99057	4.55911	7.94334e-06	0.000451367	3.33048
IQCH	-0.995443	-0.450619	-4.55648	8.03604e-06	0.000455502	3.31962
RP11-521L9.2	0.95197	-0.318102	4.55191	8.19924e-06	0.000463432	3.30081
AC105053.4	1.30817	0.0528746	4.55142	8.21682e-06	0.000463432	3.2988
FFAR4	2.13816	-1.59222	4.55065	8.24473e-06	0.000463432	3.29563
RP11-867G23.8	-0.911877	0.17142	-4.54999	8.26889e-06	0.000463432	3.29289
ARHGAP6	-2.65393	-0.474543	-4.54975	8.27739e-06	0.000463432	3.29193
KLC4	-0.519453	3.81824	-4.54179	8.57228e-06	0.000478769	3.25917
PRR7	-1.35519	4.91083	-4.53166	8.96167e-06	0.000498205	3.21761
RP11-137H2.4	-2.02126	1.37756	-4.53161	8.96389e-06	0.000498205	3.21738
DFNA5	2.3561	-1.07771	4.52544	9.20928e-06	0.000510601	3.19211
XXbac-B444P24.8	3.00151	-0.23932	4.52472	9.23862e-06	0.000510987	3.18914
HHAT	-1.48765	2.56078	-4.5238	9.2759e-06	0.00051181	3.18537
SLC29A2	-1.66563	2.05963	-4.52274	9.31888e-06	0.000512943	3.18105
AP001055.6	1.41582	2.57155	4.51935	9.45839e-06	0.000519294	3.16715
S100A16	4.13994	1.25502	4.51845	9.49542e-06	0.000519294	3.16349
MYO1A	1.13536	-0.784021	4.51828	9.50247e-06	0.000519294	3.1628
RNF208	-1.39927	2.72704	-4.5151	9.63583e-06	0.000525325	3.14976
VASN	1.87029	-0.455218	4.51197	9.76856e-06	0.00053018	3.13697
EPN2	1.99736	0.559941	4.5119	9.77129e-06	0.00053018	3.13671
AC104809.3	2.20859	-1.5024	4.5041	1.01097e-05	0.000547244	3.10486
HOXA2	-2.74045	0.79335	-4.4988	1.03465e-05	0.00055813	3.08322
ACKR3	2.08256	2.70197	4.4985	1.03597e-05	0.00055813	3.08202
C12orf44	0.617378	4.63078	4.49725	1.04166e-05	0.000559209	3.07691
C4orf32	-1.68499	2.6338	-4.49698	1.04287e-05	0.000559209	3.07582
LINC00883	-1.66837	0.595256	-4.49568	1.04881e-05	0.000561079	3.0705
PPP1R12B	-0.607621	4.11316	-4.49412	1.05597e-05	0.000563586	3.06415
AC108479.2	-0.491974	4.42491	-4.48816	1.08371e-05	0.000577042	3.03991
TM4SF1	3.27446	1.38952	4.48654	1.09139e-05	0.000579782	3.0333
SCN8A	-2.00659	-0.497391	-4.48575	1.09515e-05	0.000580428	3.03009
PNLDC1	1.50882	-0.596219	4.48422	1.10245e-05	0.000582945	3.02388
RP11-274K13.5	2.18635	-0.894648	4.48337	1.10654e-05	0.000583755	3.02042
STK33	-2.33858	-0.872114	-4.47967	1.12447e-05	0.000591848	3.0054
SLC9A3	1.79926	-1.43691	4.47303	1.15735e-05	0.000607754	2.97846
TMPRSS13	1.27889	0.0436395	4.46994	1.17297e-05	0.000614546	2.96592
C15orf38	2.25263	0.696087	4.46556	1.1955e-05	0.000624913	2.94815
VLDLR	-2.56342	1.35761	-4.46263	1.21076e-05	0.000631449	2.93629
PRCD	1.97571	-1.38688	4.45922	1.22879e-05	0.000639391	2.92248
EFNB2	2.02734	0.0338754	4.45809	1.23479e-05	0.000641054	2.91793
VPS8	-0.621798	4.77838	-4.45676	1.24191e-05	0.000643284	2.91256
BTBD19	1.63135	2.8068	4.45521	1.25029e-05	0.000646163	2.90627
RP11-177H13.2	1.57281	-2.4717	4.4539	1.25737e-05	0.000648353	2.901
DLGAP3	1.89446	0.718737	4.45269	1.26399e-05	0.000650301	2.89609
FAM27E3	-1.1954	-0.861306	-4.45084	1.27413e-05	0.000654046	2.88863
CDR2L	1.57737	-0.417227	4.44023	1.33389e-05	0.000683185	2.84581
RP11-214O1.2	1.7978	1.87985	4.43915	1.34012e-05	0.000684842	2.84146
CETP	2.51698	1.13502	4.43687	1.35334e-05	0.000690053	2.83229
HSD3B7	-1.74394	3.01291	-4.43295	1.37646e-05	0.000700278	2.81647
TPPP3	3.05693	3.25916	4.43186	1.38292e-05	0.000702002	2.81209
C9orf142	-0.590641	5.94616	-4.41613	1.47974e-05	0.000749485	2.7489
XK	-2.6107	1.98502	-4.41432	1.49135e-05	0.00075369	2.74161
SPIRE1	-2.04248	1.80847	-4.412	1.50623e-05	0.00075854	2.73234
PIM1	-1.49493	7.8064	-4.41141	1.51005e-05	0.00075854	2.72997
SESTD1	-1.91743	3.80678	-4.41128	1.5109e-05	0.00075854	2.72945
FGD6	1.66094	1.57541	4.40931	1.52376e-05	0.000762895	2.72154
HSPB1	1.37349	6.68028	4.40893	1.52626e-05	0.000762895	2.72001
TSPAN5	-1.69635	1.30099	-4.40669	1.54095e-05	0.000768558	2.71106
HS3ST1	2.01744	-1.49001	4.40616	1.5445e-05	0.000768648	2.70892
IMPACT	-0.710682	5.14596	-4.4053	1.55018e-05	0.000769798	2.70549
ICA1	-2.1851	3.94058	-4.40279	1.567e-05	0.000776464	2.69542
KHNYN	-0.465635	6.20838	-4.4008	1.5804e-05	0.000781407	2.68747
NTHL1	1.21117	4.00539	4.39765	1.60185e-05	0.000790306	2.67488
ARHGEF28	-1.75655	-2.3603	-4.39631	1.61105e-05	0.000793131	2.66954
POGZ	-0.364219	5.78677	-4.39451	1.62352e-05	0.00079755	2.66234
NGEF	1.77821	-2.47118	4.39378	1.6286e-05	0.000798329	2.65943
KRT80	2.15538	-0.62542	4.39153	1.64441e-05	0.000804351	2.65041
CTB-12A17.3	1.27537	0.50637	4.39061	1.65085e-05	0.000805779	2.64676
CDC42BPB	1.73441	3.73583	4.38979	1.65669e-05	0.000806905	2.64347
GPLD1	-1.1344	0.0820221	-4.38653	1.67992e-05	0.000816475	2.63048
DZANK1	-0.769942	1.46645	-4.38365	1.70074e-05	0.000823931	2.61898
GOLGA8Q	-1.15763	3.65873	-4.38341	1.70247e-05	0.000823931	2.61803
TNFRSF11A	1.9705	0.503694	4.38115	1.71901e-05	0.000830177	2.60901
SIGLEC1	3.04441	0.857752	4.37769	1.7446e-05	0.000840759	2.59522
COL4A5	-4.66501	0.873747	-4.37656	1.75303e-05	0.000843039	2.59073
STAP2	1.45792	-0.412284	4.37545	1.76134e-05	0.000843862	2.58632
GOLGA8B	-1.67525	4.06636	-4.37535	1.76212e-05	0.000843862	2.5859
COBLL1	1.92399	1.84465	4.37148	1.79141e-05	0.000856091	2.57052
PCOLCE2	-3.21665	0.620999	-4.37037	1.79995e-05	0.000858376	2.56609
RP11-526I2.5	-1.49101	1.9796	-4.36241	1.86199e-05	0.000886112	2.53447
TEAD4	2.10193	-0.242857	4.3613	1.87083e-05	0.000888471	2.53005
MRC1L1	2.89857	-0.510636	4.35876	1.89116e-05	0.000896262	2.51997
RP11-495K9.6	1.58461	-1.4356	4.35791	1.89801e-05	0.000896369	2.5166
PKN3	1.36916	4.06952	4.35775	1.89924e-05	0.000896369	2.516
CMKLR1	2.10761	0.811164	4.35678	1.90712e-05	0.000898234	2.51214
ACVRL1	2.35326	-0.203278	4.35575	1.91546e-05	0.000900305	2.50807
VSIG10L	-1.30091	1.13576	-4.35414	1.92867e-05	0.000904561	2.50166
F12	-1.59653	3.06883	-4.35368	1.93243e-05	0.000904561	2.49984
CAPN15	0.484044	5.77543	4.35153	1.95012e-05	0.000910973	2.49134
PTPN14	3.06401	1.71341	4.33756	2.06925e-05	0.000962743	2.43605
GIT1	0.484427	6.05051	4.33714	2.07296e-05	0.000962743	2.43438
PIP5K1C	0.58646	5.13305	4.33707	2.07359e-05	0.000962743	2.4341
ADCY4	-1.51364	2.51729	-4.33591	2.08379e-05	0.000965515	2.42953
TPSG1	1.62417	-1.14191	4.33473	2.0942e-05	0.000968377	2.42488
RP11-760N9.1	1.61464	-1.43855	4.33082	2.12914e-05	0.000982542	2.40946
PLCB4	-2.75611	-0.193234	-4.32862	2.14904e-05	0.000985967	2.40078
PCYT1B	-2.23335	-0.308807	-4.32813	2.15356e-05	0.000985967	2.39882
ZNF205	2.63689	-0.209826	4.32717	2.1623e-05	0.000985967	2.39505
GOLGA8R	-1.1765	4.14974	-4.32692	2.16459e-05	0.000985967	2.39406
SEMA4F	-1.17791	0.709234	-4.32682	2.16548e-05	0.000985967	2.39368
PRKCZ	-1.5302	1.54546	-4.32677	2.16599e-05	0.000985967	2.39346
MEF2A	0.739541	5.94343	4.32668	2.16677e-05	0.000985967	2.39312
PRDM16	-4.19511	-0.0254903	-4.32505	2.1818e-05	0.000990833	2.38668
RP11-638F5.1	1.97175	-1.41174	4.32219	2.20836e-05	0.00100045	2.3754
ARHGAP33	-0.820457	4.8604	-4.32182	2.21174e-05	0.00100045	2.37398
ZDHHC11B	2.25308	0.522567	4.3201	2.22794e-05	0.00100425	2.36717
IL13	1.56851	-1.22045	4.31999	2.22893e-05	0.00100425	2.36676
PYGB	0.62464	5.80802	4.3188	2.24015e-05	0.00100732	2.36208
OLFML3	1.72043	-0.103765	4.31408	2.28525e-05	0.00102558	2.3435
CDK9	-0.589846	7.22433	-4.31146	2.31067e-05	0.00103495	2.3332
ISPD	1.33952	1.7506	4.30811	2.34352e-05	0.00104761	2.32004
HSH2D	-1.44866	7.88113	-4.30553	2.36911e-05	0.00105698	2.30992
NSUN7	-2.23953	-0.112464	-4.305	2.37445e-05	0.0010573	2.30782
RP5-1136G13.2	1.21032	1.65557	4.3037	2.38743e-05	0.00106101	2.30274
KLF2	1.44156	8.75801	4.2994	2.43105e-05	0.0010783	2.28588
SPATC1	-1.90389	1.70119	-4.29809	2.44458e-05	0.00107921	2.2807
CTC-250P20.2	0.748465	0.756041	4.29794	2.44605e-05	0.00107921	2.28014
GRID1	1.59108	-2.62718	4.2975	2.45058e-05	0.00107921	2.27842
APBA1	-2.44727	-0.566136	-4.29737	2.45199e-05	0.00107921	2.27788
CLEC4F	1.9409	-1.29361	4.29278	2.49973e-05	0.0010981	2.25992
RP11-616M22.5	3.14714	1.6891	4.29072	2.52147e-05	0.00110319	2.25186
PTH1R	2.14957	-1.23707	4.2901	2.52808e-05	0.00110319	2.24942
CPT1B	-0.961158	1.08237	-4.28973	2.53195e-05	0.00110319	2.24799
NAV1	2.07923	2.58659	4.2896	2.53333e-05	0.00110319	2.24748
EEF1DP3	1.46994	0.118865	4.2894	2.53545e-05	0.00110319	2.2467
ARHGAP18	0.923738	4.50212	4.28841	2.54607e-05	0.0011057	2.24281
ABCA7	-0.94159	5.96682	-4.28731	2.55786e-05	0.00110871	2.23851
MPP7	-1.59548	4.14056	-4.28423	2.59119e-05	0.00112103	2.22645
LINC00865	2.90318	0.773549	4.28319	2.60243e-05	0.00112377	2.22242
GOLGA8O	-1.31293	3.85564	-4.27993	2.63834e-05	0.00113712	2.20966
RAB9B	-1.56133	1.0123	-4.2738	2.707e-05	0.00116452	2.18573
LYPD2	1.74715	-0.547985	4.27268	2.71976e-05	0.00116781	2.18135
SLC4A3	2.12468	-0.11959	4.27159	2.73211e-05	0.00117091	2.17713
IPP	-0.678888	1.40784	-4.27061	2.74337e-05	0.00117354	2.1733
MPV17L	-2.4166	0.559072	-4.26823	2.77085e-05	0.00118165	2.16402
MFSD12	0.497818	5.52505	4.26807	2.77269e-05	0.00118165	2.1634
SH3BGR	-1.06801	1.69748	-4.26724	2.78239e-05	0.00118358	2.16016
C3orf67	-1.3612	-1.44812	-4.26283	2.8342e-05	0.00120338	2.14298
CUL1	0.715403	6.1947	4.26164	2.84828e-05	0.00120711	2.13836
RP11-347C12.3	1.20493	-1.76751	4.25698	2.90428e-05	0.00122856	2.12024
KANK2	-1.37903	3.82401	-4.256	2.91622e-05	0.00123134	2.11642
CTD-2350C19.1	-1.38595	1.741	-4.25292	2.95393e-05	0.00124496	2.10446
MARCO	3.14316	2.28612	4.25247	2.95946e-05	0.00124499	2.10272
IDNK	-0.754905	4.03383	-4.25131	2.97378e-05	0.00124871	2.09823
ITGB5	2.15684	1.52836	4.24393	3.0667e-05	0.00128537	2.06959
CTD-2616J11.10	-0.998914	0.510611	-4.24326	3.07537e-05	0.00128664	2.06696
CD1A	1.84753	-0.777836	4.24133	3.10019e-05	0.00129465	2.05948
RP11-480A16.1	-1.27959	1.6491	-4.23943	3.12478e-05	0.00130254	2.05213
FAM120B	-0.427035	5.11522	-4.2335	3.2028e-05	0.00133263	2.02918
THUMPD3	-0.450633	4.91343	-4.23261	3.21465e-05	0.00133401	2.02575
WHAMMP2	-2.28844	2.41375	-4.23238	3.21778e-05	0.00133401	2.02484
BCL9	-1.62103	3.26163	-4.23175	3.22624e-05	0.00133509	2.0224
CNNM2	-0.731061	2.47924	-4.23002	3.24943e-05	0.00134226	2.01574
MRPS6	0.679944	4.18332	4.22185	3.3616e-05	0.00138608	1.98416
RALGPS1	-0.87914	1.16365	-4.21198	3.50196e-05	0.00144084	1.94612
ENTPD6	0.422555	5.08799	4.21164	3.50701e-05	0.00144084	1.94478
RP4-798A10.7	-1.02265	0.289766	-4.20839	3.55444e-05	0.0014577	1.93228
ARHGEF35	-1.5183	-0.579514	-4.20262	3.64033e-05	0.00149025	1.91008
HHLA2	1.6076	-0.225023	4.20028	3.6757e-05	0.00150204	1.90109
SGK223	1.69735	2.4464	4.19812	3.70857e-05	0.00151145	1.89281
LINC01024	-1.09049	0.486002	-4.1979	3.71195e-05	0.00151145	1.89196
CAT	-1.22704	9.36954	-4.19587	3.74321e-05	0.00152146	1.88417
EGR4	1.5729	-1.07769	4.19449	3.76459e-05	0.00152743	1.87887
RAB3GAP2	-0.333174	4.65927	-4.19191	3.80493e-05	0.00154107	1.86896
CFH	-2.54639	1.37158	-4.18873	3.85524e-05	0.00155868	1.85675
RNU6-322P	-1.31725	1.53413	-4.18767	3.8721e-05	0.00156273	1.8527
OR2A1-AS1	-1.6186	-0.309796	-4.18597	3.89927e-05	0.00157092	1.8462
BAIAP2	1.29548	2.33852	4.18473	3.91925e-05	0.00157543	1.84145
EPB41L5	-1.40295	0.549988	-4.18442	3.92426e-05	0.00157543	1.84026
CTHRC1	2.0091	-0.681503	4.18226	3.95942e-05	0.00158675	1.83197
C1orf198	-1.29699	2.40245	-4.17299	4.11337e-05	0.00164556	1.79652
BTBD2	-0.548854	6.29443	-4.1702	4.16079e-05	0.00166162	1.78587
RAB3D	-0.885868	6.26606	-4.16815	4.19602e-05	0.00167277	1.77803
POC5	-0.584944	4.15502	-4.16642	4.22597e-05	0.00168178	1.77142
PRKX	0.709157	5.7313	4.16524	4.24636e-05	0.00168695	1.76695
C6orf183	-1.20627	-0.32237	-4.16396	4.26887e-05	0.00169295	1.76204
TRPV3	1.50587	-1.89504	4.16205	4.30232e-05	0.00170326	1.75479
RAP2B	0.719198	6.19571	4.15978	4.34265e-05	0.00171599	1.74612
RASGEF1B	1.79819	3.28769	4.15939	4.34952e-05	0.00171599	1.74465
NXPE3	-0.730474	5.02709	-4.1577	4.37987e-05	0.00172499	1.73819
SAMD4A	1.334	-0.146176	4.15566	4.41661e-05	0.00173585	1.73043
PPFIA3	-1.23644	0.00918282	-4.15533	4.42263e-05	0.00173585	1.72916
CRIM1	2.05669	2.65591	4.15415	4.44395e-05	0.00174122	1.7247
PCP2	-1.11096	2.90295	-4.15286	4.46755e-05	0.00174747	1.71978
KCNJ2	-2.36698	0.474321	-4.15183	4.4864e-05	0.00175184	1.71587
MAGED4	1.98508	-2.2506	4.14918	4.53532e-05	0.00176793	1.70579
ZNF814	-1.13897	1.52087	-4.14591	4.59655e-05	0.00178874	1.69334
AC096677.1	1.84145	0.688647	4.14528	4.60839e-05	0.0017903	1.69095
BX936347.1	-1.0695	3.47677	-4.13818	4.74405e-05	0.00183987	1.664
LGR4	-2.16893	0.700018	-4.13677	4.77149e-05	0.00184737	1.65865
FAM114A1	1.43388	1.20166	4.13578	4.79076e-05	0.0018517	1.65491
EFNA4	-1.0408	2.70378	-4.13288	4.84784e-05	0.0018706	1.64391
RHOBTB1	-2.29746	2.79801	-4.1317	4.87117e-05	0.00187643	1.63945
C1orf226	-2.15595	0.0676695	-4.13079	4.88928e-05	0.00188023	1.63601
CTIF	-0.673162	3.66615	-4.13007	4.90363e-05	0.00188258	1.63328
ZNF703	2.45617	2.21556	4.12886	4.92795e-05	0.00188577	1.62869
HOXA5	-3.85778	4.47795	-4.12884	4.92845e-05	0.00188577	1.6286
ATP8B4	-1.17575	6.47161	-4.12479	5.01032e-05	0.00191389	1.6133
CHIC1	-1.48603	1.91012	-4.12084	5.09175e-05	0.00194175	1.59834
RP1-80N2.3	1.60274	-1.26294	4.1182	5.14673e-05	0.00195945	1.58837
KLC2	-0.997208	2.77734	-4.11738	5.16394e-05	0.00196273	1.58527
MUC12	1.64356	-2.5988	4.11585	5.19607e-05	0.00197166	1.57951
CRIP2	2.18073	2.83779	4.11424	5.2302e-05	0.00198132	1.57343
FCGR2B	2.28843	1.48875	4.11001	5.32103e-05	0.00201239	1.55746
ASTN2	-1.2457	-1.97018	-4.10881	5.34689e-05	0.00201883	1.55296
LINC00607	1.48004	-2.71702	4.10777	5.36955e-05	0.00202404	1.54903
CTD-2516F10.2	-1.4552	0.428231	-4.10316	5.47094e-05	0.00205886	1.53168
SLC45A4	-1.14585	3.04911	-4.09937	5.55586e-05	0.0020863	1.51738
RHAG	-3.10464	2.30969	-4.09909	5.56211e-05	0.0020863	1.51634
ABCA3	-1.42519	1.85216	-4.09864	5.57232e-05	0.0020867	1.51464
ZGLP1	0.92441	0.867337	4.09642	5.62269e-05	0.00210211	1.50629
SPTB	-2.76698	0.828732	-4.09491	5.65704e-05	0.0021115	1.50064
NDST3	2.65669	-1.2854	4.09347	5.6902e-05	0.00212041	1.49522
STXBP1	-1.81107	0.894936	-4.09182	5.72838e-05	0.00213116	1.48901
RAP1GAP	-1.79901	-0.206659	-4.09094	5.74892e-05	0.00213533	1.48569
CTD-2008P7.8	1.49968	-1.59	4.08734	5.83311e-05	0.00216308	1.47221
LINC00890	-2.38645	-0.997703	-4.08645	5.85434e-05	0.00216563	1.46884
CTBP1-AS2	-0.563582	3.54607	-4.08612	5.86207e-05	0.00216563	1.46761
MEST	2.2683	5.10359	4.08585	5.86843e-05	0.00216563	1.46661
RP11-196O16.1	1.20216	0.917572	4.08124	5.97882e-05	0.00220281	1.44932
AC025335.1	-0.864649	2.83225	-4.08027	6.00221e-05	0.00220787	1.4457
AL133493.2	-2.44724	0.996633	-4.07884	6.03705e-05	0.00221711	1.44033
SLC16A9	-2.50592	0.44602	-4.07783	6.06174e-05	0.00222011	1.43655
RP11-497G19.1	3.92192	4.02574	4.07771	6.06464e-05	0.00222011	1.4361
SLC25A45	-0.720943	3.12516	-4.07651	6.09421e-05	0.00222736	1.43159
COL4A2	2.08676	-2.08379	4.07565	6.11523e-05	0.00223147	1.4284
AGAP2-AS1	1.22708	-0.485956	4.07303	6.18026e-05	0.0022516	1.41859
EXT1	1.75783	1.58549	4.0674	6.32217e-05	0.00229496	1.39754
PHYHD1	1.48033	0.745293	4.06726	6.32571e-05	0.00229496	1.39702
SPRY4	2.10383	-1.32215	4.06712	6.32941e-05	0.00229496	1.39648
ZNF704	2.63728	0.715669	4.06597	6.35877e-05	0.00230195	1.39219
AL354718.1	-1.14579	1.32247	-4.0628	6.44043e-05	0.00232627	1.38036
CASKIN2	1.50763	1.14675	4.06258	6.4463e-05	0.00232627	1.37952
SEMA3A	-1.84913	-1.33502	-4.0621	6.45877e-05	0.00232709	1.37773
LY6E	1.17241	7.15714	4.0583	6.55829e-05	0.00235923	1.36355
AP2A2	0.607083	5.152	4.05786	6.56988e-05	0.00235968	1.36191
RP11-47L3.1	1.96009	1.30072	4.05718	6.58781e-05	0.00236241	1.35939
SEL1L3	-1.58894	4.89365	-4.05627	6.612e-05	0.00236737	1.35599
ICAM4	1.31912	4.4398	4.0536	6.68339e-05	0.00238616	1.34604
ITGB1	0.577327	7.31404	4.05352	6.68538e-05	0.00238616	1.34576
RP6-99M1.3	1.3774	4.47158	4.05297	6.70015e-05	0.00238638	1.34371
STARD8	1.81731	3.39535	4.05272	6.70691e-05	0.00238638	1.34278
EDIL3	2.30974	-2.07085	4.05207	6.72451e-05	0.00238893	1.34035
LTBP1	-2.7326	2.91721	-4.04932	6.79929e-05	0.00241174	1.3301
PRKXP1	-1.39568	2.13768	-4.04736	6.85306e-05	0.00242705	1.3228
TMED10P2	-1.32296	0.307471	-4.04556	6.90248e-05	0.00244076	1.31614
PTPN22	-0.871595	6.02891	-4.04339	6.96284e-05	0.00245548	1.30807
RP4-545C24.1	-1.6595	0.10737	-4.04299	6.97424e-05	0.00245548	1.30656
HSPA7	2.5554	3.36839	4.04291	6.97635e-05	0.00245548	1.30628
HS3ST3B1	1.27151	2.27657	4.04191	7.00433e-05	0.00245907	1.30257
TRPC1	-1.37258	-0.590275	-4.04178	7.00807e-05	0.00245907	1.30207
TFAP2E	-0.706446	3.30762	-4.0393	7.07806e-05	0.00247982	1.29287
SLC18A2	2.83541	0.599283	4.03847	7.10165e-05	0.00248427	1.28978
MAB21L3	-1.4303	-1.57097	-4.03751	7.12893e-05	0.00249	1.28623
GPR83	-0.827702	-1.2874	-4.03398	7.23048e-05	0.00252162	1.27313
HOXB-AS1	2.20342	2.16148	4.03265	7.26908e-05	0.0025305	1.26819
HYAL2	1.10269	2.59651	4.03234	7.2781e-05	0.0025305	1.26704
C8G	-0.706285	0.992509	-4.0262	7.45913e-05	0.0025895	1.24428
ZNF793	-1.62158	0.498348	-4.02439	7.51328e-05	0.00260434	1.23759
JAG2	-1.17976	-0.187133	-4.02104	7.61454e-05	0.00263544	1.22519
CTC-510F12.2	-1.06866	-0.197934	-4.019	7.67681e-05	0.00265297	1.21764
HBB	-3.48897	7.43373	-4.01567	7.7794e-05	0.00268436	1.20535
PHYKPL	-0.630493	5.32886	-4.01393	7.83375e-05	0.00269904	1.1989
ZNF652	-0.514436	4.7129	-4.01164	7.90559e-05	0.00271969	1.19045
COL23A1	-2.56402	3.10137	-4.0103	7.94785e-05	0.00273012	1.18551
CTD-2035E11.3	-1.09609	1.65007	-4.00347	8.16718e-05	0.00280124	1.16031
ZNF554	-0.655894	2.07662	-4.00092	8.25033e-05	0.00282552	1.15093
PNOC	1.64104	0.587379	3.99779	8.35368e-05	0.00285663	1.13941
BAD	-0.415184	5.2918	-3.99664	8.39188e-05	0.00286541	1.13518
KLF8	-1.36048	0.825181	-3.99518	8.44078e-05	0.00287527	1.1298
COMMD4	-0.473888	3.92648	-3.99473	8.45585e-05	0.00287527	1.12815
RAB23	-1.66144	0.462294	-3.99438	8.46783e-05	0.00287527	1.12684
FAHD2CP	-0.913218	2.95032	-3.99428	8.47111e-05	0.00287527	1.12648
PLEKHO1	0.934752	6.01266	3.9931	8.51085e-05	0.00288447	1.12215
TMSB15B	-1.15058	0.170155	-3.99254	8.52982e-05	0.00288662	1.12009
C10orf105	-1.52009	0.614072	-3.99115	8.57705e-05	0.00289831	1.11498
TICAM1	0.856577	5.57645	3.98724	8.71098e-05	0.00293922	1.10064
FAM89A	1.67791	2.06789	3.98628	8.74436e-05	0.00294613	1.0971
SMAD6	1.38708	0.416913	3.98558	8.76874e-05	0.00294999	1.09453
ANAPC16	-0.528378	6.10517	-3.98411	8.81992e-05	0.00296284	1.08914
VPS26B	-0.385915	5.94921	-3.98207	8.89163e-05	0.00298255	1.08165
SDPR	-2.37284	3.53012	-3.98085	8.93485e-05	0.00299265	1.07716
RPL39L	1.84449	1.81476	3.97764	9.04896e-05	0.00302643	1.06542
SMPDL3B	-1.69177	2.58549	-3.97334	9.20428e-05	0.00307388	1.04967
KB-1460A1.1	1.46007	0.721809	3.97113	9.28501e-05	0.00309631	1.04159
DPP7	-0.555869	8.01852	-3.96844	9.38455e-05	0.00312494	1.03173
PROSER2-AS1	2.91065	-0.610981	3.96799	9.40114e-05	0.00312591	1.0301
RNF215	-0.645387	3.30924	-3.96647	9.45762e-05	0.00313881	1.02456
NID1	2.71068	3.70575	3.96621	9.46739e-05	0.00313881	1.0236
NBPF1	-0.872394	3.80902	-3.9644	9.53528e-05	0.00315463	1.01699
RP11-545N8.3	1.16525	-0.813065	3.96421	9.54275e-05	0.00315463	1.01627
SLCO2A1	1.86903	-1.82635	3.96345	9.57117e-05	0.00315946	1.01352
NR5A2	2.24342	-2.18356	3.95604	9.85544e-05	0.0032486	0.986448
CTD-2562J15.6	1.13502	-0.0890446	3.95495	9.89768e-05	0.0032514	0.982493
MTFP1	1.05652	1.59974	3.95458	9.91232e-05	0.0032514	0.981126
PADI3	1.60895	-1.85661	3.95454	9.91367e-05	0.0032514	0.981
TRIM36	1.80257	-0.317256	3.95436	9.92087e-05	0.0032514	0.980329
MRC1	2.46783	-1.11637	3.952	0.000100136	0.00327708	0.971729
TINAGL1	2.08295	-1.46295	3.95073	0.000100637	0.00328878	0.967108
TMEM205	-0.585794	6.26082	-3.9457	0.000102651	0.0033498	0.948789
WHAMMP3	-1.80136	2.21149	-3.9435	0.000103541	0.00337402	0.940809
LRSAM1	-0.428996	4.75807	-3.94206	0.000104131	0.0033884	0.93556
VPS13A	-0.834251	4.98581	-3.9383	0.000105679	0.00343246	0.921917
LIN7A	-3.00908	3.08808	-3.93805	0.000105785	0.00343246	0.920987
NXF3	-2.56794	1.64217	-3.93661	0.000106385	0.00344702	0.915765
HBA1	-3.21093	5.39749	-3.93473	0.000107171	0.00346756	0.908962
FCGR2C	2.36401	3.53466	3.93349	0.000107693	0.00347955	0.904464
ITM2A	2.19495	6.84528	3.93113	0.000108695	0.00350695	0.895907
NEFH	2.72975	-0.146397	3.92954	0.000109376	0.00352395	0.890135
CCDC11	-0.794405	1.28769	-3.92642	0.000110725	0.0035624	0.878804
C9orf96	-0.680771	-0.314758	-3.92602	0.000110897	0.00356289	0.877376
RP13-188A5.1	-1.18714	1.48949	-3.92205	0.000112637	0.00361308	0.862992
RP11-616M22.3	1.34521	-0.594118	3.92173	0.000112775	0.00361308	0.861854
RP11-317J10.2	-1.37865	0.73672	-3.92016	0.000113471	0.00363026	0.856176
RANBP10	-0.438368	5.20345	-3.91423	0.000116134	0.00370743	0.834739
HOXA-AS3	-1.79935	-1.54579	-3.91407	0.000116207	0.00370743	0.83416
GOLGA2P5	-1.05807	1.99019	-3.91087	0.000117669	0.00374884	0.822608
PLEKHG5	1.62016	-0.277892	3.90761	0.000119179	0.00379167	0.81083
TECTA	-0.720956	-0.751798	-3.90508	0.00012036	0.00382388	0.801729
GPX7	0.803385	6.07458	3.90448	0.000120644	0.00382759	0.79955
C1orf228	-1.32074	7.05919	-3.90178	0.000121922	0.00386278	0.789818
PIK3R3	-1.3676	0.107535	-3.89966	0.000122933	0.00388941	0.782192
PPP1R13L	-0.8593	1.36706	-3.89878	0.000123357	0.00389393	0.779011
MIR3936	-1.13129	0.653391	-3.89865	0.000123417	0.00389393	0.778566
C3orf33	-0.830829	2.33292	-3.89791	0.000123774	0.00389981	0.775898
FAM229B	-1.15161	1.19628	-3.89716	0.000124137	0.00390432	0.773191
PCBP1-AS1	-0.552142	3.50683	-3.89691	0.000124259	0.00390432	0.772286
AC011330.5	-0.946987	1.54262	-3.89529	0.000125046	0.00392365	0.766456
KIAA1522	1.1668	4.13049	3.89215	0.000126583	0.00396645	0.755172
TMEM117	1.47923	-0.114612	3.89063	0.000127333	0.00397944	0.749718
KDM4A	-0.630941	5.68695	-3.89061	0.000127346	0.00397944	0.749625
TNFSF8	1.7487	4.54575	3.89009	0.000127601	0.00398197	0.747776
LINC01088	-1.02782	-0.561781	-3.88941	0.00012794	0.00398707	0.745333
ABR	-0.841062	5.58633	-3.88878	0.000128255	0.00399146	0.743058
FRS3	-0.588937	3.62389	-3.88529	0.000130009	0.00404054	0.730519
IZUMO1	1.0133	-2.57598	3.88304	0.00013115	0.00406273	0.722457
CCL23	-2.57157	2.886	-3.88263	0.000131358	0.00406273	0.720993
ZDHHC1	1.12164	2.2631	3.88244	0.000131456	0.00406273	0.720301
NTMT1	-0.517205	4.13699	-3.88214	0.000131607	0.00406273	0.719241
CMAHP	-1.03303	5.49467	-3.88205	0.000131655	0.00406273	0.718903
CEL	-1.44939	2.16548	-3.88178	0.00013179	0.00406273	0.717959
ZBTB44	-0.504389	5.84017	-3.87924	0.000133098	0.00409519	0.708847
HMGA1P1	0.926697	2.63223	3.87902	0.000133212	0.00409519	0.708051
CSPG4	2.96582	-0.829799	3.87869	0.000133381	0.00409519	0.706884
MED12L	-2.34362	2.37217	-3.87672	0.000134406	0.00411533	0.699819
CRY1	-1.27795	3.80545	-3.87644	0.000134552	0.00411533	0.698819
HOXA10-AS	-2.87237	3.04094	-3.87639	0.000134577	0.00411533	0.698643
ZNF107	-0.811417	4.64215	-3.87598	0.000134791	0.00411636	0.697176
RBPMS-AS1	1.81788	-0.282973	3.87475	0.000135436	0.00413052	0.692774
CA8	2.12795	-0.0652509	3.87369	0.000135995	0.00414204	0.688974
RP11-632K20.8	-1.21394	0.758693	-3.87199	0.000136895	0.00416363	0.682886
RP11-312J18.5	0.454715	6.68528	3.87166	0.000137073	0.00416363	0.681686
TBCD	-0.501254	4.48193	-3.87132	0.000137251	0.00416363	0.680491
RP11-56M3.1	-1.14558	-0.20076	-3.8707	0.000137581	0.00416811	0.678275
FUOM	0.807175	4.52388	3.86903	0.000138475	0.00418964	0.672297
RASGRP3	-1.88672	3.49385	-3.86806	0.000138997	0.00419989	0.668821
BATF3	1.38422	0.863859	3.86346	0.000141495	0.00426972	0.652386
UBE2E2	1.3778	4.5086	3.86204	0.000142275	0.00428758	0.647317
2004-09-01	1.41249	-1.03327	3.86089	0.000142908	0.00430098	0.643223
RAPH1	2.0446	-0.111835	3.85976	0.000143536	0.00431419	0.639178
FN1	3.15356	0.753256	3.85829	0.000144353	0.00433307	0.633938
ASPRV1	-0.907722	1.16547	-3.85788	0.000144583	0.00433427	0.63247
GPBAR1	2.19112	2.30072	3.85725	0.000144936	0.00433915	0.630222
CA3	-1.35314	0.191745	-3.85479	0.000146319	0.00437484	0.621459
TRGC2	-2.02102	6.66293	-3.85302	0.000147322	0.00439905	0.615162
HBQ1	-1.94703	1.1293	-3.85131	0.000148297	0.00442239	0.609075
SLC22A5	-1.15042	1.38045	-3.8497	0.00014922	0.0044441	0.603356
OSBP2	-2.02796	1.26521	-3.8493	0.000149451	0.0044452	0.601927
IMPG2	-0.872344	-0.22648	-3.84871	0.000149795	0.00444965	0.599804
SPTBN5	1.02204	-0.370776	3.84776	0.000150342	0.00445454	0.596443
CTD-3064H18.1	-1.75592	0.316503	-3.84775	0.00015035	0.00445454	0.596394
AC005262.2	1.10377	0.487764	3.8439	0.000152595	0.0045152	0.582727
NBPF2P	-1.34587	1.40441	-3.84346	0.000152855	0.00451704	0.581156
ZNF608	2.22229	2.15124	3.84125	0.000154163	0.00454979	0.573304
BEX1	-3.4326	3.93007	-3.8408	0.000154433	0.0045519	0.571686
PGPEP1	-0.554586	5.47953	-3.84016	0.000154812	0.00455717	0.56943
PLS1	-1.7269	1.36779	-3.83677	0.000156847	0.00460703	0.557384
AC092653.5	1.31821	-0.212128	3.83653	0.000156989	0.00460703	0.556555
LRRC8B	0.8444	3.72992	3.83633	0.00015711	0.00460703	0.55584
RP11-497G19.2	3.31606	2.65553	3.83587	0.00015739	0.0046093	0.554202
REEP5	1.13075	5.32832	3.83449	0.000158227	0.00462734	0.549309
LRRC43	1.1342	0.236963	3.83419	0.000158411	0.00462734	0.54824
MYO1C	1.53019	2.29089	3.82923	0.000161459	0.00471035	0.530671
AFAP1-AS1	1.85953	-2.01379	3.82786	0.000162311	0.00472918	0.525817
PIGG	-0.416054	4.40963	-3.82621	0.000163349	0.00475334	0.519946
ASB8	-0.43148	5.05298	-3.82498	0.000164122	0.00476978	0.51559
AC003102.3	-1.19744	-1.95642	-3.82383	0.000164848	0.00478479	0.511522
RP11-416A14.1	1.61028	2.92546	3.82135	0.000166424	0.00482438	0.502757
CD82	-0.901866	7.38434	-3.82009	0.000167226	0.00484149	0.498326
CDC37	0.355799	8.20804	3.81968	0.000167492	0.00484305	0.496863
SEPHS2	-0.508234	6.9117	-3.81843	0.000168296	0.00486017	0.492445
WBP5	-2.19858	3.93309	-3.81751	0.000168891	0.0048712	0.489192
NAGA	1.06824	6.19545	3.817	0.000169224	0.00487127	0.487378
AP005482.1	-1.1871	-0.576104	-3.81685	0.00016932	0.00487127	0.486855
C9orf47	1.92025	-0.44385	3.81564	0.000170109	0.00488557	0.482573
ACACB	-1.03725	2.73273	-3.81543	0.000170245	0.00488557	0.481835
PINK1	-0.691925	5.00846	-3.81398	0.000171188	0.00490647	0.476745
RP4-728D4.2	-0.887448	4.88059	-3.81292	0.000171886	0.00492028	0.472999
BHLHE40-AS1	0.68889	-0.0296794	3.81207	0.000172447	0.00493018	0.469994
TBC1D22A	0.344213	4.96516	3.81032	0.000173605	0.00495693	0.463826
NRROS	0.769291	6.56668	3.81001	0.000173817	0.00495693	0.462705
CLK4	-0.548589	4.37769	-3.80818	0.000175034	0.00498105	0.456277
RN7SL130P	-0.839781	0.000199238	-3.80809	0.000175099	0.00498105	0.455936
SRRD	-0.418111	4.34426	-3.80303	0.000178516	0.00507056	0.438132
LIPT2	-0.739251	2.54924	-3.80278	0.000178689	0.00507056	0.437237
USP48	-0.487175	5.9528	-3.80201	0.000179216	0.00507918	0.434528
UPF3AP1	-0.503603	4.97525	-3.7992	0.000181149	0.00512761	0.424645
MME	-2.76062	0.71382	-3.79784	0.000182094	0.00514798	0.419854
GNG2	1.40535	5.76687	3.79659	0.000182965	0.00516622	0.415457
C15orf39	-0.802537	7.15605	-3.7958	0.000183516	0.00517537	0.412689
C16orf98	-0.91094	3.00886	-3.79546	0.000183755	0.00517573	0.41149
MYO5C	1.84234	2.26786	3.79383	0.000184902	0.0051986	0.405758
BAIAP3	1.66029	1.69439	3.79366	0.000185022	0.0051986	0.405161
INSRR	1.54601	-2.10667	3.79168	0.000186421	0.00523146	0.398226
RP11-108M9.4	-1.15793	3.11945	-3.78889	0.000188416	0.00528096	0.388424
CTD-2619J13.9	-1.10296	2.53709	-3.78749	0.000189426	0.00530277	0.383499
CTD-2545M3.8	1.99929	0.911859	3.78692	0.000189838	0.0053078	0.381499
INPP5J	1.62566	-1.82186	3.78503	0.000191204	0.00533947	0.374896
FAM66D	-1.07951	0.0481262	-3.78372	0.000192165	0.00535973	0.370283
SNAI1	1.68604	3.7242	3.78286	0.00019279	0.0053706	0.367295
ARTN	2.2114	2.29589	3.78173	0.000193626	0.00538105	0.363308
NBPF3	-1.36836	2.25982	-3.78171	0.000193636	0.00538105	0.363263
AMIGO2	1.3827	1.38196	3.7791	0.000195572	0.00542826	0.354102
RASGRP2	-0.566559	7.20739	-3.77377	0.000199571	0.00553085	0.33547
MARCH1	2.20825	3.11448	3.77353	0.000199753	0.00553085	0.334635
ENO3	-0.620743	3.02158	-3.77169	0.000201155	0.00556295	0.328194
HOXA7	-3.48165	3.63294	-3.77024	0.000202265	0.00558687	0.32313
ADAM12	1.00164	-1.70172	3.76776	0.000204184	0.00563306	0.314441
ZFYVE21	0.682675	2.55306	3.76701	0.000204763	0.00564222	0.311836
GOLGA8J	-1.01	1.24106	-3.76632	0.000205298	0.00565014	0.309435
NRG4	-2.55986	1.9922	-3.76556	0.00020589	0.00565396	0.306786
SIGLEC18P	1.29131	-0.652626	3.76551	0.000205932	0.00565396	0.306598
CD52	1.86517	8.1023	3.76511	0.000206246	0.0056558	0.305193
AP4B1	-0.448611	4.93153	-3.76442	0.000206784	0.00566376	0.302796
CAPN11	1.84532	2.12736	3.76023	0.000210094	0.00574752	0.288184
GS1-358P8.4	-0.814015	3.77033	-3.7594	0.000210753	0.00575865	0.285304
HSPB1P2	1.27694	0.995952	3.75856	0.000211428	0.00577019	0.282362
KIAA1549	1.60391	2.20215	3.75794	0.000211923	0.00577679	0.280212
LHFPL2	1.57039	3.84841	3.7568	0.000212844	0.00579313	0.276223
RP11-134K13.2	0.542706	3.67796	3.75626	0.000213273	0.00579313	0.274368
LRRC49	-1.68148	-1.88825	-3.75625	0.000213283	0.00579313	0.274326
PCDHGC3	1.77043	-0.0425184	3.75339	0.000215608	0.00584933	0.264352
TMEM14A	-1.21384	3.55168	-3.74983	0.000218527	0.00592149	0.251982
XYLT1	-0.855049	5.45406	-3.745	0.000222548	0.0060233	0.235212
SLC27A6	2.14603	-0.0722917	3.74216	0.000224947	0.00608101	0.225354
PHF5CP	0.793773	0.965614	3.73798	0.000228527	0.00617051	0.210832
GAB3	-0.645103	5.94242	-3.73573	0.000230475	0.00621574	0.20303
PRR15	2.01918	-0.294771	3.73462	0.000231437	0.00623127	0.199198
LRIT3	-0.811036	-0.856345	-3.73444	0.000231596	0.00623127	0.198567
PRICKLE4	-1.07509	2.96937	-3.7341	0.000231892	0.00623189	0.197393
HSP90AA4P	0.748279	0.399752	3.72903	0.000236361	0.00634452	0.179846
FAM46C	-1.76598	4.87667	-3.7286	0.000236743	0.00634732	0.178361
TBXA2R	1.96142	1.54051	3.7252	0.000239794	0.00641136	0.166591
SFMBT1	-1.37955	2.56715	-3.7251	0.000239881	0.00641136	0.166258
LINC00982	-3.13513	-0.623362	-3.725	0.000239973	0.00641136	0.165902
MORC1	-1.55823	-1.55206	-3.72336	0.000241454	0.00644055	0.160251
CHRNE	1.36996	2.55328	3.72317	0.00024163	0.00644055	0.15958
OR2A7	-1.21902	-0.616139	-3.72192	0.000242762	0.00646319	0.155282
ZNF354A	-0.637002	4.39125	-3.71929	0.000245177	0.00651988	0.146186
SLAIN1	-1.91824	2.26539	-3.71894	0.000245499	0.00652086	0.144979
SRGAP1	-1.79967	-0.333061	-3.71722	0.000247088	0.00655544	0.139051
AC005329.7	-1.11843	0.981347	-3.71364	0.000250427	0.00662642	0.126715
TMEM51	1.84162	2.52417	3.71352	0.000250542	0.00662642	0.126295
RP11-54A4.2	1.42692	2.86802	3.71342	0.000250634	0.00662642	0.125958
RBP7	2.28948	1.7398	3.71054	0.00025336	0.00669076	0.116017
ID3	1.44196	0.958691	3.70971	0.000254146	0.00670376	0.113173
ABHD14A	-0.870026	3.67492	-3.70871	0.000255106	0.00672133	0.109707
TRH	3.65414	3.1269	3.70793	0.000255851	0.00673319	0.107028
ANKRD18B	-2.42113	0.0852884	-3.70695	0.000256794	0.00675022	0.10365
USP43	-1.11992	1.71404	-3.70595	0.000257759	0.00676781	0.100203
MSR1	2.86342	1.14313	3.70357	0.000260057	0.00682031	0.0920486
RP11-253E3.3	1.46364	-1.85689	3.69917	0.000264374	0.00692558	0.0769261
PFKM	-1.04213	1.69259	-3.69317	0.000270377	0.00707472	0.0563057
ZBTB48	-0.347552	5.04061	-3.69178	0.000271783	0.00710336	0.0515449
ITGB4	1.46059	0.817095	3.69119	0.000272384	0.00711092	0.0495177
ANKRD27	-0.830236	5.1824	-3.69087	0.000272708	0.00711127	0.0484237
ATP1B3	0.516073	6.96641	3.68939	0.000274221	0.00714	0.0433424
DEXI	-0.624829	4.62829	-3.68893	0.000274686	0.00714	0.0417869
HIPK4	0.960314	-1.4514	3.68887	0.000274748	0.00714	0.041582
CDKN2AIP	-0.499997	5.5803	-3.688	0.000275638	0.00715501	0.0386107
MMP17	1.86924	2.56343	3.68754	0.00027612	0.00715937	0.0370085
FAM166B	1.50203	0.0484753	3.68578	0.000277932	0.00719819	0.0310018
ZNF138	-0.662666	4.19652	-3.68451	0.000279254	0.00721912	0.0266453
AGAP3	1.32624	3.13365	3.6844	0.000279372	0.00721912	0.0262559
BCL2L1	-0.675797	6.15859	-3.68194	0.000281946	0.0072774	0.0178367
SLC4A1	-3.22786	2.34751	-3.67947	0.000284544	0.00733616	0.00941805
SLC2A3	1.68194	7.48835	3.67643	0.000287788	0.00741052	-0.000988235
BBS2	-0.624123	3.94732	-3.67616	0.000288077	0.00741052	-0.00190935
FSTL1	-2.05083	0.480252	-3.67466	0.00028969	0.00744363	-0.00703335
LINC00263	-1.15872	1.79684	-3.67415	0.000290236	0.00744928	-0.0087613
AC022819.3	1.16243	-1.86325	3.67312	0.000291351	0.00746484	-0.0122814
SLC25A23	-1.44374	1.78588	-3.67299	0.000291496	0.00746484	-0.0127374
MYCT1	-2.67112	0.356208	-3.67127	0.000293368	0.00750436	-0.0186114
ANPEP	1.59069	7.38529	3.67064	0.000294045	0.00751329	-0.0207293
DUSP6	1.24843	7.60931	3.66771	0.000297274	0.00758729	-0.0307492
EXPH5	-1.35712	-1.23505	-3.66676	0.000298323	0.00760558	-0.0339839
RP11-165J3.6	-0.752376	2.2642	-3.66603	0.000299135	0.00761777	-0.0364769
FAM66B	-0.907438	-0.648814	-3.66527	0.00029998	0.00763077	-0.0390637
BAI1	1.49348	1.79366	3.66283	0.000302699	0.00768962	-0.0473445
CCND3	-0.660411	7.19118	-3.6626	0.000302966	0.00768962	-0.0481534
NLRP3	1.1982	5.92855	3.66136	0.00030436	0.00771444	-0.0523652
RP1-8B1.4	-1.13204	0.623832	-3.66113	0.00030462	0.00771444	-0.0531466
RP11-144L1.8	0.821797	1.63616	3.66057	0.000305251	0.00771921	-0.0550451
ALDH7A1P1	1.48022	1.50284	3.66037	0.000305484	0.00771921	-0.0557462
PRSS27	-0.755925	-0.0569258	-3.65924	0.000306756	0.0077428	-0.0595599
TRIM3	0.749632	2.43859	3.65694	0.000309384	0.0078005	-0.0673837
ALAS2	-3.13583	2.8991	-3.65632	0.000310102	0.00780356	-0.0695118
ZNF354C	-1.34099	1.53659	-3.65616	0.000310281	0.00780356	-0.070039
TP53TG1	-0.558424	4.33948	-3.65595	0.00031053	0.00780356	-0.070775
HOMER2	1.46294	1.8828	3.65514	0.000311455	0.00781821	-0.0735046
FAM159A	1.39973	1.26888	3.65365	0.00031318	0.00785288	-0.0785708
CCDC102A	-1.44486	3.58429	-3.65187	0.000315253	0.00789618	-0.084621
LMCD1	1.24804	-0.738296	3.65115	0.00031609	0.00790847	-0.087052
DDIT4L	-2.91571	-0.0151552	-3.65071	0.000316615	0.00791294	-0.0885743
GOLGA8M	-1.70013	1.93464	-3.65036	0.000317018	0.00791436	-0.0897415
UPF3A	-0.456071	5.53195	-3.64725	0.000320687	0.00799723	-0.100296
CAPN5	-1.26933	0.916072	-3.64641	0.000321687	0.0080134	-0.103149
ZNF512B	-0.620554	5.18615	-3.64559	0.000322661	0.00802892	-0.105924
MSI2	-1.37522	6.13275	-3.64471	0.000323719	0.00804648	-0.108925
FGFR1	1.96679	2.52416	3.64256	0.000326292	0.00809823	-0.116184
POMGNT2	-0.897681	3.06351	-3.64238	0.00032651	0.00809823	-0.116797
RP11-1055B8.3	-1.41862	-0.484366	-3.64069	0.000328558	0.00813776	-0.122529
UBTD2	-1.00461	4.38452	-3.64048	0.000328816	0.00813776	-0.12325
CAMSAP2	1.3992	0.37624	3.63953	0.000329964	0.00815732	-0.126445
RP11-188P20.3	-0.936877	1.28391	-3.63653	0.000333643	0.00823935	-0.13661
WDR17	-1.7267	-0.78985	-3.63611	0.000334156	0.00824312	-0.13802
CFP	1.12363	6.79171	3.63447	0.000336191	0.00828438	-0.143586
L1CAM	1.00692	-0.957943	3.6328	0.000338268	0.00832656	-0.14923
AC013460.1	-0.921584	-1.72585	-3.63236	0.000338816	0.00833109	-0.150715
IGFBP4	1.8347	1.80946	3.63151	0.00033988	0.00834826	-0.153589
FAM53B	-0.533368	5.67958	-3.62939	0.000342541	0.00840459	-0.160738
GABRD	1.65236	-0.952738	3.62587	0.000347007	0.00850502	-0.172609
CTD-3092A11.1	-0.672172	4.23216	-3.625	0.000348123	0.00852324	-0.175553
PLA2G1B	-1.22783	0.150881	-3.62223	0.000351684	0.00860119	-0.184878
ROBO4	2.37604	1.03018	3.62188	0.000352147	0.00860331	-0.186084
FLYWCH2	-0.557025	4.70258	-3.62155	0.000352569	0.00860441	-0.187181
TMEM185B	-0.55687	5.67572	-3.62067	0.000353712	0.00861932	-0.190147
CNNM1	-2.06323	-0.600079	-3.6205	0.000353934	0.00861932	-0.190723
C11orf63	-1.50777	1.86022	-3.61742	0.000357959	0.00870804	-0.201083
CDKL5	-1.34658	1.18739	-3.61581	0.000360089	0.00875055	-0.20652
RASL10A	1.36552	0.956095	3.61485	0.00036136	0.0087721	-0.209748
TSPY26P	-0.984007	2.32947	-3.6142	0.000362228	0.00878383	-0.211945
TPPP	1.92017	1.30496	3.61313	0.000363643	0.0088088	-0.215517
CRTC1	-0.595864	4.11131	-3.61278	0.000364115	0.00881088	-0.216705
DNM1	1.67106	3.65586	3.61242	0.000364593	0.00881313	-0.217908
PHF7	-0.559557	4.57848	-3.60906	0.000369117	0.00891304	-0.229203
C11orf45	1.32847	2.01473	3.60764	0.00037104	0.00895002	-0.233964
ITGB3	-2.59986	0.935326	-3.60572	0.000373666	0.00900385	-0.240423
AC005262.3	1.1597	0.452941	3.60364	0.000376519	0.00905481	-0.24739
TPSAB1	2.69948	5.45829	3.6036	0.000376577	0.00905481	-0.247531
GOLGA8H	-0.880637	3.45986	-3.60332	0.00037697	0.00905481	-0.248485
CDHR5	1.12038	-1.94328	3.60276	0.000377748	0.00906397	-0.250374
RNF24	-0.567967	6.80032	-3.60223	0.000378476	0.00907191	-0.252137
SCN11A	-1.10807	-1.54342	-3.5998	0.000381857	0.00914336	-0.260282
RP1-170O19.21	-1.70641	0.0391109	-3.59529	0.000388209	0.00927437	-0.275388
MMP15	-1.9321	1.21963	-3.59509	0.000388491	0.00927437	-0.276052
FECH	-0.812192	5.28968	-3.59505	0.000388547	0.00927437	-0.276184
ACBD4	-0.673288	3.68881	-3.59431	0.000389607	0.00928998	-0.278679
AC156455.1	1.44793	0.329486	3.59365	0.000390543	0.00930257	-0.280876
RP11-103G8.2	-0.991488	2.73491	-3.59262	0.000392015	0.00931899	-0.28432
FBN1	-1.69972	1.79248	-3.59232	0.000392451	0.00931899	-0.285338
CCDC183	-0.624804	0.51627	-3.59231	0.000392456	0.00931899	-0.285349
DUSP5P1	-1.40741	-1.18025	-3.59154	0.000393568	0.00933569	-0.287939
CTF1	1.25497	1.53768	3.59106	0.000394264	0.0093425	-0.289558
B3GNT1	-1.15077	2.84202	-3.5893	0.000396803	0.00939292	-0.295434
CCDC120	-0.685262	2.9201	-3.58848	0.000397988	0.00940507	-0.298163
LINC00622	1.03222	-0.982648	3.58838	0.00039814	0.00940507	-0.298512
CHD3	-0.585362	7.12637	-3.5877	0.000399119	0.00941582	-0.300762
PCK2	0.744364	4.11741	3.5875	0.000399419	0.00941582	-0.301449
OAF	0.969695	5.12592	3.58586	0.000401811	0.00946244	-0.306914
NMNAT3	-1.18702	3.25332	-3.58447	0.000403861	0.00950091	-0.311572
HOXA9	-3.35571	5.23481	-3.58393	0.00040465	0.0095097	-0.313359
GPC1	1.59092	0.407113	3.58212	0.00040734	0.00955482	-0.319423
XRCC6P2	0.303413	5.92137	3.58207	0.000407407	0.00955482	-0.319573
SLC6A16	-0.842766	1.55716	-3.58147	0.000408303	0.00956603	-0.321585
RP6-91H8.3	1.21305	-1.20455	3.57922	0.000411666	0.00963492	-0.329091
TMEM9	-0.799504	4.4319	-3.57869	0.000412462	0.00964368	-0.330859
SLC25A27	-1.70614	-0.422018	-3.57714	0.000414795	0.00968716	-0.336021
TTPAL	-0.60979	3.4571	-3.57689	0.00041517	0.00968716	-0.336848
RP11-465L10.10	-1.06297	-1.57721	-3.5762	0.000416214	0.00969718	-0.339147
HMGA1P8	0.786888	2.42787	3.57605	0.000416449	0.00969718	-0.339661
COL5A2	-0.895971	-0.650935	-3.57405	0.000419484	0.00975282	-0.346306
PCBP4	-1.26369	2.02269	-3.57392	0.000419692	0.00975282	-0.34676
AP003774.6	2.04469	0.542374	3.57217	0.000422373	0.00980514	-0.352586
RP6-201G10.2	1.01402	-0.338043	3.57116	0.000423922	0.00983113	-0.355936
RP11-486O13.2	1.17863	-0.944206	3.5671	0.000430223	0.00996713	-0.369434
TMEM184B	0.552307	4.67096	3.56646	0.000431219	0.00998007	-0.371548
AQPEP	-1.06361	-1.58075	-3.56573	0.000432373	0.00999667	-0.373994
TMEM52B	1.77113	1.27258	3.56513	0.000433314	0.0100083	-0.375983
KRT18P29	1.63641	-0.346466	3.56398	0.000435129	0.0100401	-0.379806
MIR3191	1.24291	0.499079	3.56326	0.000436264	0.0100561	-0.382189
RP11-797H7.5	-1.26596	0.372399	-3.56087	0.000440073	0.0101323	-0.390139
AMN1	-0.577638	2.87525	-3.56028	0.00044101	0.0101323	-0.392084
C9orf117	-1.12674	-2.36801	-3.56012	0.000441275	0.0101323	-0.392633
CDK5RAP2	-0.416928	5.24326	-3.56007	0.000441343	0.0101323	-0.392776
MAP10	-1.30348	2.48282	-3.55904	0.000443004	0.0101602	-0.39621
AP001046.5	1.39752	-0.391078	3.55867	0.000443592	0.0101635	-0.397424
GOLGA8K	-0.890406	2.35636	-3.55719	0.000445981	0.010208	-0.402336
FCHO2	1.36627	3.61357	3.55615	0.000447664	0.0102362	-0.405779
PCSK4	-1.13909	2.20826	-3.55311	0.000452618	0.0103392	-0.415845
FMO4	-0.962103	2.4682	-3.54943	0.000458701	0.0104676	-0.428049
EVPL	2.51743	1.7617	3.54844	0.000460348	0.0104947	-0.431327
ANKH	1.684	1.8397	3.54798	0.000461108	0.0105016	-0.432835
AGPAT6	0.537596	5.76385	3.54667	0.000463293	0.0105408	-0.437156
RAB3IL1	2.01582	0.429361	3.54342	0.000468774	0.0106549	-0.447909
VWDE	-2.36346	-0.820477	-3.54182	0.000471497	0.0107061	-0.453203
SLC25A38	-0.537282	5.97066	-3.54141	0.000472196	0.0107061	-0.454557
IRF4	1.67229	2.09445	3.54127	0.000472433	0.0107061	-0.455014
RTN4R	1.72614	2.17265	3.54024	0.00047419	0.0107284	-0.458407
AC008155.1	0.81665	0.347934	3.53996	0.000474681	0.0107284	-0.459353
CTC-248O19.1	-1.00454	-0.120357	-3.53987	0.000474823	0.0107284	-0.459627
LNX2	-0.617795	3.89246	-3.53944	0.000475565	0.0107345	-0.461054
ADCY1	-1.81933	-2.48362	-3.5384	0.000477362	0.0107457	-0.464502
SFMBT2	1.1771	4.08975	3.53828	0.000477556	0.0107457	-0.464873
RP11-95O2.5	-0.791121	-0.14395	-3.53821	0.000477687	0.0107457	-0.465124
CASS4	1.22954	3.74115	3.53806	0.000477941	0.0107457	-0.465609
DOK2	1.17727	6.3028	3.53707	0.000479654	0.0107736	-0.468879
GPR146	-1.39787	2.21885	-3.53674	0.000480234	0.010776	-0.469984
SGK1	1.93997	4.21192	3.53583	0.000481804	0.0108006	-0.472966
PLA2G2D	1.51534	-1.38712	3.53517	0.000482954	0.0108158	-0.475145
CCDC180	-0.949991	-0.121583	-3.53455	0.000484031	0.0108293	-0.47718
ABHD4	0.824033	5.37704	3.53362	0.000485655	0.010855	-0.480241
NKX2-3	-3.84223	1.15039	-3.53312	0.00048654	0.0108642	-0.481906
KLHL3	-0.960339	1.29031	-3.53238	0.000487834	0.0108824	-0.484331
CCDC112	-1.0518	4.03701	-3.53172	0.000489004	0.0108953	-0.486522
CDC123	0.351113	7.04638	3.53152	0.000489364	0.0108953	-0.487193
PLEKHG6	1.24752	-1.96738	3.53111	0.00049008	0.0109006	-0.488529
C2ORF15	-0.841967	0.636228	-3.52976	0.000492461	0.0109428	-0.492958
CD83	1.80367	6.24739	3.5295	0.000492936	0.0109428	-0.493838
BRPF1	-0.45514	5.99412	-3.52637	0.000498528	0.0110562	-0.504145
TRAF7	0.30041	6.53769	3.5242	0.000502423	0.011124	-0.511255
FCRLB	1.25378	0.589199	3.52413	0.000502559	0.011124	-0.511502
KCNA5	1.43656	-2.08066	3.5235	0.000503699	0.0111384	-0.513572
INTU	-2.03366	-0.340846	-3.51934	0.00051129	0.0112954	-0.527235
ZNF334	-2.08352	0.945168	-3.51829	0.000513221	0.0113271	-0.530677
BMPR2	1.41208	3.0643	3.51725	0.000515144	0.0113585	-0.534093
IGF2	2.03987	-1.65063	3.51595	0.000517558	0.0114007	-0.538363
PARD6G	-1.43227	-0.618529	-3.51563	0.00051816	0.011403	-0.539425
E4F1	-0.296163	4.72328	-3.51533	0.000518714	0.0114042	-0.540401
RP11-129J12.2	-2.97506	0.88607	-3.51245	0.000524097	0.0115115	-0.549829
ARHGEF26	-1.49134	-1.87099	-3.51144	0.00052601	0.0115399	-0.553156
TRIM72	1.49638	-0.531837	3.51123	0.000526402	0.0115399	-0.553837
TBC1D3C	-0.918779	-0.914972	-3.51005	0.000528645	0.011578	-0.557718
DCBLD1	-1.51109	0.986372	-3.50974	0.000529219	0.0115795	-0.55871
CD209	1.88143	-0.837773	3.50871	0.000531178	0.0116112	-0.562083
SERPINE1	1.9222	3.05482	3.50803	0.000532479	0.0116285	-0.564316
ELOVL7	-1.65927	0.945559	-3.50747	0.000533558	0.0116409	-0.566165
TMEM63C	-1.65227	-0.491609	-3.50697	0.000534516	0.0116507	-0.567803
ZNF678	-0.591155	3.18426	-3.50618	0.000536031	0.0116726	-0.570387
KIAA1715	-0.784786	4.82624	-3.50571	0.000536923	0.0116809	-0.571904
TCP11L1	0.431986	4.1848	3.50194	0.00054424	0.0118288	-0.584262
NOS1AP	-1.64722	-1.14664	-3.4997	0.000548618	0.0119126	-0.591576
LUZP1	0.851167	5.49143	3.49678	0.000554386	0.0120264	-0.601122
ABCB9	-0.569871	0.564154	-3.4956	0.00055673	0.0120479	-0.604973
SARDH	-1.40778	0.957579	-3.49549	0.000556934	0.0120479	-0.605306
TGFB1I1	1.47944	0.929626	3.49548	0.000556956	0.0120479	-0.605342
TMEM135	-0.425349	3.12346	-3.49449	0.000558942	0.0120794	-0.60859
PDZD7	1.41365	0.775975	3.49375	0.000560427	0.0121	-0.611012
ABHD17AP5	-1.58659	2.7115	-3.49334	0.000561237	0.0121061	-0.612331
KDM4C	-0.31548	4.79588	-3.49286	0.000562206	0.0121133	-0.613905
GALNT14	1.92971	2.30259	3.49265	0.000562631	0.0121133	-0.614593
PPP1R3G	2.1307	0.356751	3.49116	0.000565632	0.0121664	-0.619449
PDP2	-0.767721	2.00036	-3.49003	0.000567909	0.0121994	-0.623115
EPS8L2	-0.851266	1.52526	-3.48987	0.000568232	0.0121994	-0.623633
FAM83F	1.89238	-1.89611	3.48838	0.000571267	0.0122439	-0.628494
CYP46A1	1.75678	-1.89041	3.48826	0.000571525	0.0122439	-0.628906
PEA15	0.796537	6.58525	3.48806	0.000571917	0.0122439	-0.629531
KIAA1024	-0.977808	0.0346228	-3.48775	0.000572566	0.0122464	-0.630566
RGS11	-1.30768	-2.03129	-3.48575	0.000576655	0.0123162	-0.637059
STX1B	-1.05021	0.186709	-3.48563	0.000576908	0.0123162	-0.63746
WDR35	-1.21574	3.23195	-3.48443	0.000579388	0.0123576	-0.641373
PCSK5	-1.47113	-0.174699	-3.48368	0.000580938	0.0123723	-0.64381
RP11-611D20.2	-1.10197	2.1966	-3.48357	0.000581161	0.0123723	-0.64416
C2orf62	0.974933	-1.3054	3.48311	0.000582124	0.0123812	-0.64567
MUC4	1.99661	-3.4482	3.48215	0.000584111	0.0123972	-0.648779
INPP5A	-0.494253	4.86554	-3.48199	0.000584438	0.0123972	-0.649289
RP4-583P15.10	-1.02972	1.38783	-3.48196	0.000584503	0.0123972	-0.649391
INPP4B	-1.68819	2.32396	-3.48122	0.000586061	0.0124157	-0.651819
RPGRIP1	1.73231	-0.321894	3.48102	0.000586461	0.0124157	-0.652442
EVA1C	-1.16193	0.473903	-3.48015	0.000588295	0.0124257	-0.65529
YPEL1	-0.908741	3.78252	-3.48007	0.00058847	0.0124257	-0.655561
USP13	0.767145	2.91121	3.48	0.000588605	0.0124257	-0.65577
CD9	1.74988	5.57261	3.47976	0.00058911	0.0124257	-0.656552
XRCC6BP1	-0.724066	4.85406	-3.4783	0.000592177	0.0124789	-0.661289
SPPL2B	-0.550701	5.90348	-3.47617	0.000596682	0.0125622	-0.668201
MEGF6	-0.986767	5.48787	-3.47551	0.000598106	0.0125806	-0.670375
KLF4	1.92193	6.12949	3.47457	0.0006001	0.0126109	-0.673411
ACSM3	-1.30263	3.88885	-3.47305	0.000603362	0.0126629	-0.678355
ABCA17P	-1.01476	-2.77819	-3.4729	0.000603683	0.0126629	-0.678839
AC111200.7	-0.480042	2.5661	-3.46988	0.000610188	0.0127778	-0.688613
RBPMS	2.92612	1.07888	3.46984	0.000610276	0.0127778	-0.688746
WDR82	-0.301576	6.91158	-3.46941	0.00061122	0.0127826	-0.690154
PNMA3	-1.23047	1.18944	-3.46922	0.000611624	0.0127826	-0.690757
GTSF1	3.05753	2.60413	3.46632	0.000617957	0.0128986	-0.70015
DBI	0.674363	7.36894	3.46616	0.000618307	0.0128986	-0.700666
CTCF	-0.337141	6.53862	-3.46572	0.000619277	0.0129071	-0.702095
AIF1L	2.35686	2.09253	3.46492	0.000621037	0.0129319	-0.704682
BRMS1L	0.648099	2.43027	3.46424	0.000622558	0.0129518	-0.706913
FGD3	-0.533525	6.11574	-3.46285	0.000625621	0.0130037	-0.711386
RP11-150O12.6	1.12599	-0.83506	3.46242	0.00062658	0.0130118	-0.712783
CA2	-1.86695	5.47446	-3.46188	0.000627794	0.0130252	-0.714547
AP000688.8	2.29437	-0.493004	3.46038	0.000631132	0.0130825	-0.719382
TNRC6C	-0.645192	2.93998	-3.45927	0.000633622	0.0131222	-0.72297
DLGAP1-AS3	-1.36541	-0.606013	-3.45864	0.000635039	0.0131397	-0.725007
C9orf89	-0.742454	6.53441	-3.45746	0.00063771	0.013183	-0.728833
BCRP3	0.894669	1.28447	3.45568	0.000641741	0.0132543	-0.734576
COLGALT2	-1.61598	0.13399	-3.45509	0.000643076	0.0132699	-0.73647
IL9RP3	-0.912035	1.23381	-3.45465	0.000644079	0.0132727	-0.737889
WFDC1	1.64258	0.492778	3.45453	0.000644372	0.0132727	-0.738305
ADAMTS7	1.76044	-0.94514	3.45406	0.000645447	0.0132828	-0.739824
GYG2	-1.7593	0.285743	-3.45355	0.000646596	0.0132945	-0.741445
AHSP	-2.95367	3.21245	-3.45113	0.00065218	0.0133973	-0.749281
ANXA8L1	1.90572	-1.0786	3.44989	0.000655046	0.0134348	-0.753276
SLC35G1	-1.64435	0.0947559	-3.44958	0.000655765	0.0134348	-0.754276
KIAA1328	-0.52761	2.0761	-3.44935	0.000656285	0.0134348	-0.754999
RP11-539G18.2	0.778399	-1.25683	3.44932	0.000656361	0.0134348	-0.755104
DLGAP4	0.556074	4.88771	3.44873	0.000657726	0.0134507	-0.756997
KLHL35	-1.00268	-0.0672951	-3.44741	0.000660822	0.0135019	-0.761275
EPS8L1	1.30124	0.81778	3.44706	0.000661631	0.0135061	-0.762391
FAM65C	-2.29245	1.12719	-3.44659	0.000662725	0.0135061	-0.763896
SMAGP	1.33334	1.52078	3.44633	0.000663344	0.0135061	-0.764747
PIAS3	-0.466154	4.64854	-3.44631	0.000663391	0.0135061	-0.764811
RP11-158M2.3	0.815398	-0.746838	3.44394	0.000668977	0.0136077	-0.772451
PROS1	-1.67427	0.444827	-3.44329	0.00067051	0.0136267	-0.774536
CLCC1	0.626099	4.34334	3.44204	0.000673474	0.013669	-0.778554
LEPREL4	-1.12052	1.37781	-3.44191	0.000673785	0.013669	-0.778975
HERC2P9	-0.61378	4.21416	-3.44125	0.000675349	0.0136886	-0.781087
ST3GAL5	1.17577	3.29238	3.44071	0.000676657	0.0137029	-0.78285
RP11-23J9.5	-0.602764	-0.107341	-3.43902	0.000680695	0.0137716	-0.788269
VWA5A	-1.40305	2.95491	-3.43876	0.000681328	0.0137716	-0.789116
TTLL9	-0.956657	-1.10993	-3.43839	0.000682201	0.0137716	-0.790282
PLSCR4	-2.17605	-0.570047	-3.43829	0.000682459	0.0137716	-0.790626
C15orf27	-1.28015	-2.11053	-3.43731	0.000684814	0.0138069	-0.793765
STRADB	-0.584365	4.57091	-3.43508	0.00069022	0.0139036	-0.800926
CCDC8	2.10208	-1.07796	3.43399	0.000692884	0.013945	-0.804434
LAT2	-0.841154	7.33725	-3.43317	0.00069488	0.0139728	-0.807054
ZFYVE9	1.9539	1.5006	3.43141	0.000699214	0.0140476	-0.812716
C1orf86	-0.406441	3.32045	-3.42948	0.000703989	0.014123	-0.818913
LTB4R	-0.623584	6.10318	-3.42932	0.000704393	0.014123	-0.819436
SEC22C	-0.399245	4.88488	-3.42914	0.00070482	0.014123	-0.819987
SLC12A5	-1.33559	-0.939286	-3.42858	0.000706227	0.0141388	-0.821804
GOLGA8UP	-0.793754	0.0981749	-3.427	0.000710171	0.0142053	-0.826874
IQSEC2	1.30863	2.81357	3.42565	0.000713552	0.0142568	-0.831198
TANC1	1.82154	0.880947	3.42547	0.000713996	0.0142568	-0.831765
DRP2	-0.807635	-1.52572	-3.42488	0.000715493	0.0142742	-0.833672
DCPS	-0.594874	4.6982	-3.42331	0.000719436	0.0143404	-0.838675
PSD4	-0.486236	5.87914	-3.42268	0.000721034	0.0143597	-0.840695
TKTL2	1.08741	-1.81407	3.42226	0.000722101	0.0143642	-0.842042
RP11-1H8.3	1.36902	2.34543	3.4221	0.000722517	0.0143642	-0.842566
TRGC1	-1.63758	5.83095	-3.42162	0.000723742	0.014376	-0.844108
KLRG2	1.38199	-0.775203	3.42062	0.000726276	0.0144138	-0.847289
CTD-3065J16.9	-0.642861	0.860162	-3.42006	0.000727706	0.0144297	-0.849079
FRMD4A	-1.98643	0.00206112	-3.41854	0.000731616	0.0144837	-0.853957
RP5-1021I20.1	-0.920637	2.85698	-3.41851	0.000731699	0.0144837	-0.85406
DYNC1LI1	0.279292	5.20733	3.4176	0.000734036	0.0145174	-0.856963
TTC18	-0.800507	1.07504	-3.41675	0.000736223	0.014548	-0.85967
KCNC4	-0.742566	1.3844	-3.41613	0.000737839	0.0145674	-0.861667
NFIA	-1.95736	0.279214	-3.4141	0.00074312	0.014659	-0.868158
CCDC106	-0.733158	4.19377	-3.41186	0.000748981	0.0147618	-0.875307
RP6-99M1.2	0.995536	5.34561	3.40812	0.000758872	0.0149439	-0.887244
PLEKHG2	0.913768	4.68945	3.40662	0.000762852	0.0150093	-0.892004
PRR7-AS1	-0.896702	-0.79232	-3.40603	0.000764429	0.0150274	-0.893883
ARNTL2	1.24831	2.98367	3.4043	0.00076909	0.015106	-0.899413
CCDC78	1.24194	1.45496	3.4019	0.000775583	0.0152205	-0.907062
DNAH6	-1.50847	-1.30156	-3.39981	0.000781258	0.0153132	-0.913693
MMP7	-1.67526	-0.118901	-3.39967	0.000781649	0.0153132	-0.914149
FGFR4	-0.734491	-0.570341	-3.39846	0.000784979	0.0153653	-0.918015
CTD-2589M5.5	1.09581	-0.4905	3.39778	0.000786827	0.0153795	-0.920154
CTD-2015H6.3	-1.25967	1.55653	-3.3977	0.00078705	0.0153795	-0.920412
LHPP	-0.690096	3.81697	-3.39737	0.000787955	0.015384	-0.921456
CCDC113	-1.1524	-0.0481554	-3.396	0.000791749	0.0154448	-0.925825
ENPP7P11	-1.73875	0.991481	-3.39495	0.000794654	0.0154861	-0.929156
FGFR2	1.49883	-2.49831	3.39475	0.000795221	0.0154861	-0.929805
D2HGDH	-0.621292	5.04189	-3.39335	0.000799112	0.0155447	-0.934244
CACTIN-AS1	1.097	-0.00233811	3.39318	0.000799588	0.0155447	-0.934785
KLHL25	0.857153	0.729257	3.39194	0.000803074	0.0155992	-0.938741
RP11-1136G11.6	0.436516	6.00833	3.39104	0.000805602	0.015635	-0.9416
FAM84B	-1.48362	2.30102	-3.39045	0.000807244	0.0156535	-0.943451
TOM1L1	-2.216	-0.646605	-3.3898	0.000809073	0.0156757	-0.945509
AC105402.4	-1.06986	-1.82872	-3.38837	0.000813134	0.015741	-0.950061
HMGB3P32	-1.04828	0.37415	-3.38787	0.00081455	0.0157418	-0.951643
ALDH7A1	1.44651	0.793734	3.38787	0.00081455	0.0157418	-0.951643
TMEM38B	-0.842228	3.87202	-3.38649	0.000818492	0.0158046	-0.956032
MAP3K10	-0.564118	3.28346	-3.38494	0.000822932	0.0158769	-0.960951
KLF16	0.361915	6.34091	3.38382	0.000826145	0.0159254	-0.964493
DOK4	-1.31794	2.50397	-3.38285	0.000828922	0.0159655	-0.967544
ME1	1.86173	1.37535	3.3817	0.000832272	0.0160165	-0.97121
GOLGA8S	-1.0733	-1.27584	-3.3804	0.000836054	0.0160663	-0.975332
GNAI1	2.11528	3.67788	3.38032	0.000836267	0.0160663	-0.975563
SLC7A7	2.18292	4.0681	3.38004	0.000837098	0.0160688	-0.976466
ALAD	-0.526617	6.08984	-3.3779	0.000843347	0.0161751	-0.983226
GRIP1	-1.53237	0.158598	-3.37673	0.000846794	0.0162276	-0.986933
AC051649.6	-1.02008	-0.071223	-3.37627	0.000848139	0.0162398	-0.988376
CCDC82	0.323598	5.2674	3.3732	0.000857248	0.016399	-0.998084
RP11-89K11.1	-1.0056	1.62226	-3.37299	0.000857894	0.016399	-0.998768
CKB	1.41748	3.94879	3.37141	0.000862607	0.0164754	-1.00375
CA1	-2.83072	3.00715	-3.3706	0.000865042	0.0165081	-1.00631
SLC8A3	2.16717	-0.234372	3.36848	0.000871421	0.0166027	-1.01298
GAS2L1	1.29699	3.177	3.36847	0.000871457	0.0166027	-1.01302
SLC44A3	-1.42773	-1.28041	-3.36757	0.00087418	0.0166127	-1.01586
ZC2HC1A	-1.7575	1.05256	-3.36749	0.000874416	0.0166127	-1.0161
SH3PXD2B	-1.56016	1.42846	-3.36722	0.000875265	0.0166127	-1.01698
FHDC1	-1.46991	0.895142	-3.3672	0.000875299	0.0166127	-1.01702
GLRX3	0.297807	5.46919	3.3671	0.000875614	0.0166127	-1.01735
RP5-1109J22.1	-0.846519	0.270792	-3.36672	0.000876767	0.0166207	-1.01854
ABI3BP	-1.09989	-2.88062	-3.36529	0.000881135	0.0166897	-1.02306
GNG11	2.30302	0.727884	3.36496	0.000882145	0.016695	-1.0241
AC005786.7	-0.849006	2.17332	-3.36255	0.000889566	0.0168215	-1.03171
UCK1	-0.297774	5.31374	-3.36186	0.00089169	0.0168393	-1.03387
BCAR3	1.27779	-0.226524	3.36176	0.000891984	0.0168393	-1.03417
RRAS2	1.38437	0.98086	3.36024	0.000896711	0.0169146	-1.03897
CYP4F26P	-1.72745	-0.097187	-3.35952	0.00089896	0.016943	-1.04125
RABAC1	-0.414985	5.95286	-3.35918	0.000899992	0.0169485	-1.04229
MID1	-0.941849	-1.53735	-3.35868	0.000901551	0.0169639	-1.04386
EXOC3L1	1.15675	-1.22116	3.35751	0.000905219	0.0170189	-1.04755
SLC38A1	1.27324	6.23337	3.35544	0.000911753	0.0171276	-1.05408
ELL2	-1.32006	4.41323	-3.35432	0.000915274	0.0171796	-1.05758
GOLGA8EP	-1.16851	-1.49	-3.35404	0.000916173	0.0171824	-1.05847
EGR2	1.8488	2.40923	3.35276	0.000920245	0.0172401	-1.0625
AGXT	1.98828	-2.3467	3.3526	0.000920759	0.0172401	-1.06301
BFSP1	-1.01638	-0.527872	-3.34918	0.000931704	0.0174307	-1.07374
RP11-229P13.20	-1.5792	4.62995	-3.34811	0.00093516	0.0174811	-1.0771
SNTA1	1.06896	1.77939	3.34775	0.000936323	0.0174885	-1.07823
LGALS2	2.84725	4.14643	3.34734	0.000937653	0.017499	-1.07951
BEND6	-2.06021	0.0288031	-3.34647	0.000940458	0.0175371	-1.08223
ALG1L13P	1.67486	1.6006	3.34292	0.000952065	0.017739	-1.09336
GRASP	2.19499	4.25894	3.34252	0.000953392	0.0177416	-1.09463
RP11-296E7.1	1.29033	1.55247	3.34241	0.000953756	0.0177416	-1.09497
POU2F2	1.23334	4.88033	3.34185	0.000955594	0.0177563	-1.09672
RIMKLBP1	0.885829	0.626233	3.3417	0.000956101	0.0177563	-1.0972
C2orf88	-1.75366	1.05722	-3.34035	0.000960549	0.0178244	-1.10141
PRKAG2	0.667745	4.66426	3.33879	0.000965738	0.0179061	-1.1063
SLAMF6	1.34022	3.7145	3.33775	0.000969226	0.0179562	-1.10957
RP11-430G17.3	-1.03298	-0.607555	-3.33305	0.000985045	0.0182345	-1.12427
AF001548.6	-0.916335	0.70651	-3.33209	0.000988286	0.0182797	-1.12725
TSSK6	-0.652495	2.06748	-3.33157	0.000990087	0.0182982	-1.1289
RP11-732M18.3	0.916757	2.10587	3.33119	0.00099137	0.0183071	-1.13007
NCAM1	-2.19056	0.991109	-3.32951	0.000997132	0.0183986	-1.13533
C9orf139	-1.47317	3.9567	-3.32838	0.001001	0.0184551	-1.13885
SLC2A4RG	-0.532662	6.56569	-3.32775	0.00100317	0.0184801	-1.1408
DSE	1.05498	3.78842	3.32619	0.00100859	0.018565	-1.14569
POLN	-0.609234	-0.528623	-3.32366	0.0010174	0.0187121	-1.15358
CCNY	0.400204	6.82669	3.32331	0.0010186	0.0187191	-1.15465
RP11-46D6.1	0.940895	0.893506	3.32299	0.00101973	0.0187249	-1.15566
SNX18P7	-1.68826	0.09119	-3.32205	0.00102302	0.0187701	-1.15858
SCN4A	1.22026	-1.31921	3.32068	0.00102784	0.0188383	-1.16284
PTMAP4	0.55343	4.66017	3.32053	0.00102838	0.0188383	-1.16332
HBG2	-2.67125	2.32977	-3.3186	0.00103522	0.0189483	-1.16933
SUOX	-0.565969	4.28551	-3.31835	0.0010361	0.0189493	-1.1701
HVCN1	1.34899	4.71316	3.31767	0.00103851	0.0189692	-1.17221
FUZ	-0.503767	4.2257	-3.31739	0.00103953	0.0189692	-1.1731
TMPRSS9	-1.31632	0.898321	-3.31734	0.00103968	0.0189692	-1.17323
OAS3	1.20691	5.07342	3.31647	0.00104281	0.0190111	-1.17596
F13A1	2.11009	6.16236	3.31623	0.00104366	0.0190114	-1.17669
RNF10	-0.443249	7.30516	-3.31473	0.00104906	0.0190946	-1.18138
VAV2	1.24871	3.09762	3.31244	0.00105731	0.0192295	-1.18848
CDC14B	-1.41903	-0.151855	-3.31067	0.00106377	0.0193113	-1.194
VEGFC	-1.47869	-0.77426	-3.31056	0.00106415	0.0193113	-1.19433
ZNF444	-0.607371	3.17648	-3.31051	0.00106435	0.0193113	-1.1945
STON1	-0.967241	0.592962	-3.31014	0.00106569	0.0193203	-1.19564
SPRED1	1.84719	0.353723	3.3088	0.00107058	0.0193835	-1.19979
CDK18	-1.28476	2.04082	-3.30872	0.00107087	0.0193835	-1.20003
AP1B1	0.444233	6.58984	3.30643	0.00107931	0.0195207	-1.20715
TBC1D10C	-0.610466	5.97391	-3.30587	0.00108137	0.0195426	-1.20888
BLVRA	1.43604	4.96387	3.30549	0.00108278	0.0195525	-1.21006
RP11-388M20.9	1.32845	-0.606875	3.30477	0.00108545	0.0195853	-1.21229
LINC00571	-0.802324	-0.422174	-3.30382	0.00108899	0.0196066	-1.21524
SERPINB9	1.49504	4.70288	3.3034	0.00109056	0.0196066	-1.21655
RP11-1082L8.3	1.12749	0.836199	3.30332	0.00109086	0.0196066	-1.21679
ADCY2	-2.51848	-1.9858	-3.30331	0.0010909	0.0196066	-1.21683
LINC00649	1.60788	1.0852	3.3033	0.00109093	0.0196066	-1.21685
NYNRIN	-1.62842	3.45289	-3.30064	0.00110091	0.0197705	-1.22511
CTB-26E19.1	-1.57217	-0.435379	-3.30022	0.00110247	0.0197827	-1.22639
MEF2D	0.6408	7.20391	3.29974	0.00110429	0.0197827	-1.22789
SLC27A3	0.84401	4.50022	3.29972	0.00110438	0.0197827	-1.22796
B4GALT2	0.876673	3.5851	3.29954	0.00110505	0.0197827	-1.22851
SNX32	-0.861932	1.50713	-3.29738	0.00111323	0.0199135	-1.23519
ASCC1	-0.470162	4.23044	-3.29394	0.00112639	0.0201196	-1.24584
RP11-295P9.3	-0.630974	2.45804	-3.2939	0.00112651	0.0201196	-1.24594
ATP2A1	0.70094	0.883367	3.29233	0.0011326	0.0202058	-1.25082
TLE3	-0.751619	5.98904	-3.29208	0.00113353	0.0202058	-1.25157
CSF1R	1.71363	5.9525	3.29197	0.00113399	0.0202058	-1.25193
GATA3	1.53651	2.30843	3.29147	0.0011359	0.0202188	-1.25346
TADA3	-0.420469	6.30088	-3.29132	0.00113649	0.0202188	-1.25393
RHBDF1	1.77487	1.71017	3.29108	0.00113741	0.0202193	-1.25466
ALPK1	-0.599445	4.10539	-3.29081	0.00113845	0.0202222	-1.25549
ANXA2R	-0.860496	4.65031	-3.29044	0.00113989	0.020232	-1.25664
ABI2	1.06881	3.75025	3.2878	0.00115021	0.0203992	-1.26479
KCTD11	-0.883703	2.76741	-3.28692	0.00115368	0.0204449	-1.26752
ZYX	0.551924	9.40454	3.28658	0.00115502	0.0204527	-1.26857
CSF3	1.58761	-1.51357	3.28561	0.00115882	0.0205041	-1.27155
KRT18P10	1.55764	-0.238151	3.28524	0.00116027	0.020514	-1.27268
PIGR	1.29722	-2.17848	3.2845	0.0011632	0.0205498	-1.27497
RP11-395P17.11	-0.695543	2.46833	-3.28374	0.00116621	0.0205872	-1.27731
DHX57	0.438056	3.72211	3.28183	0.00117384	0.0207059	-1.28322
AC090587.2	-0.578109	0.491175	-3.28147	0.00117529	0.0207153	-1.28433
CATSPER1	1.29786	2.52412	3.28074	0.00117819	0.0207505	-1.28657
PCSK6	1.69225	-0.508187	3.28014	0.00118061	0.0207678	-1.28842
TDRD9	2.13767	1.63674	3.28004	0.00118099	0.0207678	-1.28871
RP11-117D22.2	1.55244	0.316549	3.27696	0.00119344	0.0209706	-1.29821
DUSP15	-1.26563	-0.982346	-3.27635	0.0011959	0.0209828	-1.30007
LCN12	-0.594718	-0.368798	-3.27618	0.00119662	0.0209828	-1.30062
MAGEH1	-0.838532	4.08283	-3.27611	0.00119689	0.0209828	-1.30082
MAN1B1	-0.321585	5.1373	-3.27522	0.00120051	0.0210264	-1.30356
FAM101A	1.64991	-1.62254	3.27505	0.00120122	0.0210264	-1.30409
GOLGA8I	-1.14425	0.687839	-3.2737	0.00120673	0.0211067	-1.30823
CCDC66	-0.451441	3.48641	-3.27341	0.00120791	0.0211111	-1.30912
STRC	-0.939966	-2.3387	-3.2731	0.00120916	0.0211169	-1.31006
TERF2IP	-0.336055	7.13682	-3.27093	0.00121812	0.0212431	-1.31674
C12orf65	-0.644734	2.19312	-3.2709	0.00121825	0.0212431	-1.31684
DNAH10	-1.06811	0.395753	-3.27059	0.00121953	0.0212493	-1.31779
ZSWIM6	0.679721	4.9819	3.26993	0.00122226	0.0212805	-1.31981
RP11-420K14.2	-2.60613	1.17121	-3.26959	0.00122367	0.0212889	-1.32085
SH3BGRL3	0.492318	10.199	3.26927	0.00122499	0.021293	-1.32183
ETV2	0.92904	-0.158869	3.26903	0.00122602	0.021293	-1.32259
DHRS3	1.90355	2.92934	3.26886	0.0012267	0.021293	-1.32309
MIR222	0.933128	0.65758	3.26794	0.00123055	0.0213435	-1.32593
RP11-320P7.1	-0.719013	1.46764	-3.26754	0.0012322	0.0213559	-1.32714
HBA2	-2.88866	5.91616	-3.26635	0.00123721	0.0214265	-1.33081
SCN9A	-2.64874	0.369515	-3.26583	0.00123937	0.0214476	-1.33239
SLC2A4	1.43878	-1.11075	3.26531	0.00124155	0.0214691	-1.33398
MICE	-0.929933	0.509493	-3.26419	0.0012463	0.0215349	-1.33743
GPX1P2	1.04307	1.26666	3.26265	0.0012528	0.0216246	-1.34215
TTF1	-0.299334	5.15802	-3.26251	0.00125338	0.0216246	-1.34256
MDFI	-2.60377	2.29838	-3.26152	0.0012576	0.021681	-1.3456
RCHY1	-0.385485	4.59739	-3.26086	0.00126041	0.021713	-1.34762
ATG4D	-0.626837	5.61307	-3.26029	0.00126284	0.0217265	-1.34937
PHKA1P1	-1.00841	1.60755	-3.26023	0.00126309	0.0217265	-1.34955
RSPO2	-1.58147	-1.52781	-3.25965	0.00126559	0.0217531	-1.35133
C17orf72	0.929092	-1.00099	3.2593	0.00126709	0.0217625	-1.35241
ZSCAN23	1.5649	-0.812076	3.25901	0.00126834	0.0217675	-1.3533
AC019181.2	1.19133	-0.482745	3.25823	0.00127168	0.0218082	-1.35568
ARHGAP12	0.779651	4.11425	3.25802	0.00127261	0.0218082	-1.35634
CYFIP2	-0.964776	5.91486	-3.2571	0.00127654	0.0218592	-1.35913
VDAC1	0.465901	6.63257	3.25653	0.00127901	0.0218849	-1.36088
TSPAN9	1.56763	-0.431736	3.25318	0.00129359	0.0221178	-1.37113
HNRNPA3P11	0.759808	0.617873	3.25285	0.00129505	0.0221262	-1.37215
IL10RA	1.43292	5.96327	3.25232	0.00129736	0.0221492	-1.37377
MPHOSPH9	-0.436263	5.09102	-3.25087	0.00130372	0.0222347	-1.37819
HRH1	1.30581	-1.49029	3.25073	0.00130432	0.0222347	-1.3786
RUFY1	0.55808	5.78715	3.2505	0.00130537	0.0222361	-1.37933
GPR126	-2.4021	-0.683157	-3.24737	0.0013192	0.0224549	-1.38886
CTD-2616J11.2	-0.875587	0.9093	-3.24684	0.00132156	0.0224783	-1.39048
SSFA2	0.454384	6.50974	3.24648	0.00132319	0.0224893	-1.39159
TNXA	-1.02711	-1.39424	-3.24603	0.00132519	0.0225066	-1.39296
BEND4	-2.41768	0.994525	-3.24168	0.00134479	0.0228225	-1.40623
SYNE1	-0.980228	6.00269	-3.2394	0.00135515	0.0229811	-1.41317
RP11-429E11.3	-1.83169	0.0167264	-3.23824	0.00136043	0.0230536	-1.41669
CHRAC1	0.349766	6.12866	3.23676	0.00136723	0.0231345	-1.42119
LAMB2	2.82894	2.84583	3.23676	0.00136723	0.0231345	-1.42119
FLG-AS1	-1.32876	-2.13847	-3.23633	0.00136923	0.0231436	-1.42251
TBC1D8B	-1.95661	-1.04327	-3.23621	0.00136979	0.0231436	-1.42289
OAS1	1.53642	4.16876	3.2353	0.00137396	0.0231968	-1.42563
LINC01160	0.818084	0.997798	3.23424	0.00137887	0.0232626	-1.42886
RP11-284F21.7	-1.16435	-0.134592	-3.23309	0.00138423	0.0233357	-1.43236
VRK3	-0.34676	4.25554	-3.23259	0.00138658	0.023354	-1.43389
PRNP	0.804825	7.37378	3.23242	0.00138735	0.023354	-1.4344
SLC25A24	0.619053	5.24814	3.23121	0.00139298	0.0234314	-1.43806
UCN	-0.849553	3.47403	-3.23002	0.00139857	0.0235082	-1.44168
MOB3B	1.20628	2.8526	3.22936	0.0014017	0.0235433	-1.44369
TVP23C	0.906611	1.90601	3.22879	0.00140438	0.0235711	-1.44542
PRKAR2B	-1.44048	4.97193	-3.22841	0.00140616	0.0235836	-1.44657
CD68	1.19162	0.485874	3.22802	0.00140802	0.0235976	-1.44777
RP11-463O9.9	-0.67031	-0.694316	-3.22723	0.00141177	0.023637	-1.45016
PLCB3	0.591677	4.91151	3.22708	0.00141244	0.023637	-1.4506
ATL1	0.95451	1.8405	3.22534	0.00142074	0.0237584	-1.45589
CPAMD8	1.58366	-0.880702	3.22507	0.00142204	0.0237628	-1.45672
EIF5A2	-1.29539	1.57704	-3.22453	0.0014246	0.0237822	-1.45834
HSPE1P3	0.608136	1.82018	3.22439	0.00142529	0.0237822	-1.45878
NCKIPSD	0.515292	3.84365	3.22408	0.00142674	0.023789	-1.45969
PDGFB	1.30957	-0.70002	3.22302	0.00143186	0.0238269	-1.46293
CACNA1C-AS1	1.38315	1.81338	3.22295	0.00143219	0.0238269	-1.46314
LRRC37A16P	-0.814305	-1.69554	-3.22277	0.00143302	0.0238269	-1.46367
ZNF429	-0.856886	2.75099	-3.22274	0.00143318	0.0238269	-1.46376
WBP1	-0.56027	4.68754	-3.22213	0.00143613	0.0238479	-1.46562
BEGAIN	-1.48044	0.616649	-3.22141	0.00143961	0.0238479	-1.46781
RAB6B	1.64673	0.759377	3.22139	0.00143968	0.0238479	-1.46785
RP11-137H2.6	-1.65653	0.226765	-3.22136	0.00143985	0.0238479	-1.46796
RP11-106M3.2	-0.796655	0.438586	-3.2209	0.00144206	0.0238479	-1.46935
USP27X	-0.806677	2.73115	-3.2206	0.0014435	0.0238479	-1.47024
RCAN1	-0.96902	3.13254	-3.22046	0.0014442	0.0238479	-1.47068
PRDX2P1	-1.2352	1.08795	-3.22045	0.00144421	0.0238479	-1.47069
ASB6	-0.339645	5.6859	-3.22043	0.00144431	0.0238479	-1.47075
ARMC4	-1.27551	-2.31249	-3.22032	0.00144489	0.0238479	-1.47111
MTM1	0.354707	5.40543	3.21956	0.00144854	0.0238909	-1.47339
FAM127C	-1.82507	0.300121	-3.21892	0.00145166	0.0239252	-1.47534
KCTD9P2	0.522621	3.3335	3.2168	0.00146201	0.0240692	-1.48176
2008-09-01	0.995426	3.07315	3.2167	0.00146251	0.0240692	-1.48206
ADORA3	1.06323	1.17859	3.2164	0.00146395	0.0240756	-1.48295
SCAPER	-0.390776	3.02797	-3.2151	0.00147037	0.0241638	-1.4869
SLC35G2	1.62117	0.125584	3.21478	0.00147192	0.0241719	-1.48786
CFI	-2.03549	-1.10399	-3.2135	0.00147823	0.0242581	-1.49172
RNASE1	2.10826	1.84356	3.21318	0.00147984	0.024267	-1.4927
MYCBPAP	1.20733	1.44121	3.21274	0.00148203	0.0242826	-1.49403
NR4A1	1.76337	4.26289	3.21256	0.00148292	0.0242826	-1.49458
ZBTB24	-0.393656	4.72586	-3.21225	0.00148442	0.0242875	-1.49549
CRHR1-IT1	-0.838444	1.55516	-3.21207	0.00148534	0.0242875	-1.49605
RNF144A-AS1	1.46329	-1.01379	3.21061	0.00149261	0.024377	-1.50046
SLC15A2	-0.956398	4.26498	-3.21054	0.00149295	0.024377	-1.50067
SCN1B	1.13577	0.864053	3.20939	0.00149873	0.0244457	-1.50415
ADAM11	-0.943509	1.19559	-3.20927	0.0014993	0.0244457	-1.5045
LRRFIP1P1	0.630854	3.6663	3.20764	0.00150748	0.0245493	-1.50941
MT-ND5	0.307458	12.5218	3.2075	0.0015082	0.0245493	-1.50984
TPBG	-2.06517	0.821606	-3.20737	0.00150887	0.0245493	-1.51024
HPGDS	2.64851	3.06385	3.20713	0.00151009	0.0245515	-1.51097
SIMC1	-1.22645	2.87649	-3.20558	0.00151792	0.0246613	-1.51564
C19orf71	-0.890853	3.11229	-3.2043	0.00152441	0.0247492	-1.51949
RP11-93K22.13	-0.878742	0.667677	-3.20374	0.00152727	0.0247613	-1.52119
NUDT5	0.588146	5.54288	3.20373	0.00152733	0.0247613	-1.52122
KRT18P11	1.10445	-1.04001	3.20294	0.00153135	0.0248089	-1.52359
RNF150	-1.96	-2.14706	-3.20251	0.00153353	0.0248267	-1.52488
ANAPC2	-0.30731	5.44488	-3.20197	0.00153632	0.0248543	-1.52652
ERP44	0.376351	6.58991	3.20155	0.00153848	0.0248716	-1.52779
LRRC59	0.384776	6.81772	3.2004	0.00154439	0.0249494	-1.53125
MYL4	-2.13272	1.20011	-3.19862	0.00155359	0.025067	-1.53661
RP5-1157M23.2	-0.648318	1.44321	-3.19857	0.00155386	0.025067	-1.53677
RFXAP	-0.569175	4.3556	-3.19641	0.00156505	0.0252122	-1.54324
PPM1J	1.27752	-0.45069	3.19641	0.00156507	0.0252122	-1.54325
MESDC1	0.625705	5.55398	3.19555	0.00156955	0.0252666	-1.54583
THAP10	-1.41118	-0.883994	-3.19486	0.00157319	0.0253073	-1.54792
DEPDC7	1.37335	1.82785	3.19364	0.00157959	0.0253924	-1.55158
KRI1	-0.528127	6.02135	-3.19138	0.00159154	0.0255665	-1.55838
NDRG2	1.33606	2.29357	3.18993	0.0015992	0.0256523	-1.56272
ATP5F1P5	-1.0042	0.463721	-3.1898	0.0015999	0.0256523	-1.56311
CYLD	-0.504171	5.92106	-3.18973	0.00160025	0.0256523	-1.56331
LINC00907	-0.849611	-2.05768	-3.18942	0.0016019	0.0256607	-1.56424
PTMA	0.374926	10.4765	3.18902	0.00160405	0.0256771	-1.56545
C6orf132	-1.04585	-0.917526	-3.18868	0.00160585	0.025688	-1.56646
RP11-439L18.2	1.2134	1.79597	3.18841	0.00160731	0.0256933	-1.56728
S1PR3	2.05929	1.14697	3.18772	0.00161104	0.0257349	-1.56937
PRUNE	-0.541364	4.54902	-3.18736	0.00161293	0.0257471	-1.57043
PMAIP1	1.12365	7.26084	3.18647	0.00161774	0.025806	-1.57312
KALRN	-1.34172	-1.18978	-3.18472	0.00162716	0.0259381	-1.57835
TMEM231	-0.935121	0.819457	-3.18432	0.00162932	0.0259496	-1.57955
CTD-2036P10.3	0.545109	-0.217775	3.18417	0.00163016	0.0259496	-1.58001
TPD52	-1.26957	2.08512	-3.18144	0.00164499	0.0261675	-1.58818
F2RL3	1.53975	-0.596603	3.17969	0.00165454	0.0263011	-1.5934
DCAF13P3	0.573001	0.430828	3.17871	0.00165998	0.0263587	-1.59636
RP4-673D20.4	-1.40115	0.300444	-3.17852	0.00166101	0.0263587	-1.59692
HGSNAT	0.454932	5.81117	3.17833	0.00166204	0.0263587	-1.59748
B3GALT1	-1.42808	-2.06811	-3.1782	0.00166278	0.0263587	-1.59788
DMC1	1.02289	0.518023	3.17713	0.0016687	0.0264294	-1.60108
SRPK2	0.491026	4.65842	3.17697	0.00166956	0.0264294	-1.60155
OAS2	1.41827	4.72499	3.17667	0.00167124	0.0264358	-1.60246
LCA5L	-0.907578	-1.12082	-3.17647	0.00167232	0.0264358	-1.60304
AC068134.10	-0.735066	0.59471	-3.17627	0.00167343	0.0264358	-1.60364
KRT18P15	0.875666	-1.0827	3.17583	0.00167586	0.0264559	-1.60495
SIRT4	-0.769081	0.173892	-3.17496	0.00168071	0.0265141	-1.60755
DERA	0.439491	5.43692	3.17432	0.00168427	0.0265338	-1.60946
SLC39A9	-0.309945	5.48683	-3.17413	0.00168534	0.0265338	-1.61003
RGCC	1.38353	7.34207	3.17396	0.00168631	0.0265338	-1.61055
SIRPB3P	-1.2907	-0.233531	-3.17391	0.0016866	0.0265338	-1.61071
LILRB1	1.73515	3.66978	3.17281	0.00169277	0.0266125	-1.614
LAMB3	1.97403	1.02434	3.17192	0.00169772	0.026672	-1.61663
SC5D	-0.473684	4.15262	-3.17124	0.00170155	0.0267137	-1.61866
TES	0.866599	6.13756	3.1705	0.00170574	0.0267611	-1.62088
VDAC1P6	0.640902	2.97119	3.17	0.0017086	0.0267766	-1.62239
ZNF385A	1.16717	6.16661	3.16991	0.00170907	0.0267766	-1.62263
CCNL2	-0.435114	6.57867	-3.1686	0.00171653	0.0268515	-1.62656
JAM2	-1.11079	-1.6329	-3.16834	0.00171797	0.0268515	-1.62732
MCF2	0.844673	-0.502577	3.16827	0.00171838	0.0268515	-1.62753
SHD	2.48364	0.356625	3.16824	0.00171855	0.0268515	-1.62762
DTX3	-1.58322	1.75626	-3.16729	0.00172399	0.026918	-1.63047
TSNARE1	-0.548332	3.7323	-3.16474	0.00173855	0.0271112	-1.63805
CTC-301O7.4	-0.735099	1.63084	-3.16471	0.00173874	0.0271112	-1.63815
RP11-634B7.4	1.19959	-0.894624	3.16433	0.00174096	0.0271274	-1.6393
RP13-452N2.1	1.10934	-1.3829	3.16408	0.00174236	0.0271307	-1.64002
DMD	1.49149	-1.83416	3.16292	0.00174904	0.027202	-1.64347
GYPB	-2.11291	0.545824	-3.16288	0.00174932	0.027202	-1.64361
MAML2	1.1815	3.17033	3.16134	0.0017582	0.0272994	-1.64818
AHR	1.24339	6.61545	3.16133	0.00175826	0.0272994	-1.64821
CLEC1A	1.37983	-0.825292	3.16118	0.00175917	0.0272994	-1.64867
RNU6-118P	0.85726	3.41099	3.15937	0.00176968	0.0274438	-1.65404
SGCB	-1.41114	0.834851	-3.15906	0.00177152	0.0274537	-1.65498
AQP11	-0.736808	-0.805133	-3.15743	0.00178106	0.0275829	-1.65982
MST1	-0.891865	2.58333	-3.15616	0.00178852	0.0276512	-1.66358
CENPT	-0.394344	5.53101	-3.15612	0.00178881	0.0276512	-1.66373
PRELID2	0.983443	2.62881	3.15593	0.0017899	0.0276512	-1.66428
SLC4A4	-1.27314	-0.744541	-3.15568	0.00179141	0.0276512	-1.66504
AC007040.8	1.17337	-0.414208	3.15566	0.00179152	0.0276512	-1.66509
MSANTD3	-0.775904	4.30024	-3.15502	0.0017953	0.0276908	-1.66699
TMED5	0.397439	5.88588	3.15407	0.0018009	0.0277583	-1.66979
ATP2B4	-0.759913	6.65437	-3.15335	0.00180522	0.0277998	-1.67195
ZDHHC11	0.844802	0.0827583	3.15321	0.00180602	0.0277998	-1.67235
SLC16A1-AS1	-0.841788	0.799678	-3.15276	0.00180871	0.0278171	-1.6737
PPCDC	-0.564528	4.06734	-3.15262	0.00180958	0.0278171	-1.67413
KLF3	0.641439	6.45518	3.15227	0.00181166	0.0278303	-1.67516
CYP51A1	0.593056	1.274	3.15111	0.00181857	0.0279177	-1.67859
RP11-231I16.1	-0.913072	-2.13953	-3.14809	0.00183676	0.0281781	-1.68755
KLF5	-1.61679	2.95042	-3.14755	0.00184003	0.0282092	-1.68915
ARHGAP21	1.39091	4.09475	3.14652	0.00184629	0.0282862	-1.69221
TMEM51-AS1	1.29154	-1.40399	3.14571	0.0018512	0.0283295	-1.6946
RP11-341G23.4	-1.22433	0.90767	-3.14565	0.0018516	0.0283295	-1.6948
GSE1	-0.634615	6.43117	-3.1446	0.001858	0.0284085	-1.69791
RP11-582J16.4	0.916582	-2.38901	3.14365	0.0018638	0.0284782	-1.70071
LL0XNC01-116E7.4	-0.811697	-0.487683	-3.14337	0.00186552	0.0284853	-1.70154
ASTL	1.4259	0.194029	3.14238	0.00187161	0.0285592	-1.70448
TMEM221	1.12333	-1.52247	3.14181	0.00187509	0.0285933	-1.70615
ITGA5	0.576321	6.9445	3.14103	0.00187995	0.0286276	-1.70848
FAM213A	-1.88602	2.24682	-3.14101	0.00188008	0.0286276	-1.70854
EPB41L2	1.59878	3.84635	3.14084	0.0018811	0.0286276	-1.70903
C11orf89	-1.0258	-0.499745	-3.13968	0.00188826	0.0287174	-1.71245
BRAT1	-0.396943	5.13696	-3.13946	0.00188966	0.0287196	-1.71312
SOX6	-1.46384	-1.61733	-3.13915	0.00189156	0.0287294	-1.71402
SATB2	-1.43525	-0.394088	-3.13826	0.00189713	0.0287948	-1.71667
RP11-125B21.2	-1.01639	-2.03374	-3.13416	0.00192281	0.0291651	-1.72877
RP11-190A12.8	-1.23563	0.44527	-3.13332	0.00192815	0.0292268	-1.73127
RELL2	0.946558	3.55639	3.1327	0.00193203	0.0292662	-1.73308
CENPV	1.01855	3.93297	3.13239	0.00193405	0.0292708	-1.73401
FOXO1	1.36108	3.81224	3.13225	0.0019349	0.0292708	-1.73441
ECE1	-1.35636	4.79027	-3.13197	0.00193666	0.0292781	-1.73523
UBXN2B	-0.617614	5.59266	-3.13034	0.0019471	0.0294164	-1.74007
PIK3C3	-0.386571	4.56092	-3.12985	0.00195022	0.0294441	-1.74151
XRCC6P1	0.552779	2.07928	3.12839	0.00195957	0.0295657	-1.74581
HMGA1P3	0.673494	1.83865	3.12624	0.00197338	0.0297544	-1.75213
TMEM150C	-1.45643	-0.739992	-3.12529	0.00197958	0.0298281	-1.75495
RPS3AP34	0.781152	0.371894	3.12506	0.00198106	0.0298309	-1.75563
CTD-2054N24.2	-0.811534	2.5252	-3.12467	0.00198357	0.0298324	-1.75677
HINT3	-0.284937	5.52628	-3.12464	0.00198377	0.0298324	-1.75686
RP11-329A14.1	-0.605862	4.72056	-3.12349	0.00199123	0.0299247	-1.76023
CD300E	2.77243	4.93067	3.12121	0.00200614	0.0301166	-1.76694
BIN1	1.23411	3.83812	3.12114	0.00200663	0.0301166	-1.76716
ANKRD20A5P	-1.3117	-0.143016	-3.12011	0.00201338	0.0301945	-1.77018
TNS4	1.45414	-2.27438	3.11995	0.00201447	0.0301945	-1.77067
COL8A2	1.84705	0.661634	3.11918	0.00201952	0.0302503	-1.77292
RIMKLB	1.03901	4.63266	3.11873	0.00202253	0.0302665	-1.77426
ERMARD	-0.403204	4.42268	-3.11862	0.00202325	0.0302665	-1.77458
KAT5	-0.270125	6.05207	-3.11698	0.00203409	0.0304089	-1.77939
HMGA1	0.699441	9.19334	3.11621	0.0020392	0.0304654	-1.78164
C7orf50	-0.765053	4.17555	-3.11477	0.00204882	0.030589	-1.78587
RP11-60I3.5	-0.78417	0.249337	-3.11389	0.00205474	0.0306574	-1.78847
UBBP1	0.617978	1.25551	3.11134	0.00207192	0.0308935	-1.79595
BDNF	-1.39985	-2.73056	-3.11113	0.00207332	0.0308942	-1.79656
SNAP47	-0.519592	3.21283	-3.1101	0.00208033	0.0309784	-1.79959
RP11-686O6.2	0.928573	1.39173	3.10963	0.00208349	0.031005	-1.80096
CDH5	1.50212	-1.60375	3.10943	0.00208483	0.031005	-1.80154
PRG3	2.58232	1.84309	3.10678	0.00210291	0.0312485	-1.8093
SLC10A3	-0.435207	6.04947	-3.10663	0.00210394	0.0312485	-1.80974
GAS1	-1.41254	-0.786275	-3.10615	0.00210723	0.0312619	-1.81114
TUFMP1	0.504121	1.21713	3.1061	0.00210758	0.0312619	-1.81129
HFE	1.41866	-0.522451	3.10571	0.00211031	0.0312822	-1.81246
NT5DC2	-1.02974	4.10143	-3.10537	0.00211263	0.0312916	-1.81345
TEKT4P2	-1.53912	0.478943	-3.10522	0.00211368	0.0312916	-1.81389
PARP12	0.694351	4.70947	3.10481	0.00211648	0.0313127	-1.81508
SLC22A20	-1.22192	1.73952	-3.10335	0.00212656	0.0314088	-1.81935
SPG7	-0.345785	5.17653	-3.10322	0.00212747	0.0314088	-1.81974
NPR2	-0.958181	0.87623	-3.10312	0.00212816	0.0314088	-1.82003
PFKP	0.798899	6.47516	3.10307	0.00212848	0.0314088	-1.82016
DIAPH1	0.502186	7.94164	3.10278	0.00213052	0.0314186	-1.82102
SNORD112	0.879404	0.364331	3.10082	0.00214413	0.0315954	-1.82675
TM7SF2	-0.635453	3.32121	-3.10066	0.00214527	0.0315954	-1.82723
NEGR1	-2.05473	2.48274	-3.10017	0.00214872	0.0316258	-1.82867
RN7SL425P	0.871609	0.812304	3.09883	0.00215805	0.0317427	-1.83256
AGT	1.62003	-1.55701	3.09803	0.00216373	0.0318057	-1.83492
DKK2	-1.77621	-1.38877	-3.0977	0.00216601	0.0318074	-1.83587
ENPP3	1.47254	-0.117726	3.09761	0.00216663	0.0318074	-1.83613
UNC5C	-1.98574	-2.73041	-3.09652	0.00217433	0.0319	-1.83931
SYTL4	-1.96606	0.599716	-3.09553	0.00218137	0.0319826	-1.84222
RP11-474O21.5	1.21735	0.0420663	3.09488	0.00218596	0.0320294	-1.84411
S1PR1	1.38795	3.71959	3.0945	0.00218869	0.0320413	-1.84523
ZNF815P	-0.526597	2.48738	-3.09437	0.00218958	0.0320413	-1.84559
RP11-960L18.1	-1.11192	2.64321	-3.09376	0.0021939	0.032064	-1.84737
DEGS2	1.1848	1.91315	3.09376	0.00219394	0.032064	-1.84738
CDCA7	1.23272	5.39652	3.09321	0.00219783	0.0320968	-1.84897
FAHD2B	-0.799807	3.2433	-3.09305	0.00219899	0.0320968	-1.84945
AC006946.15	1.15662	-0.848815	3.09234	0.00220411	0.032151	-1.85153
SPIB	1.30218	0.16775	3.09173	0.00220842	0.0321934	-1.85329
VDAC1P1	0.473671	5.69726	3.09062	0.00221644	0.0322896	-1.85655
COL6A5	-1.80193	-2.39808	-3.09028	0.00221888	0.0323046	-1.85754
C9orf91	0.866904	4.13824	3.08971	0.002223	0.0323439	-1.8592
ZNF879	-0.667268	1.70002	-3.08854	0.00223144	0.0324387	-1.8626
VDAC1P2	0.501521	4.63607	3.08841	0.00223235	0.0324387	-1.86297
NACC2	1.22696	3.68731	3.08816	0.0022342	0.032445	-1.86372
KDM5A	-0.27393	5.75916	-3.08731	0.00224035	0.0325136	-1.86618
JAKMIP2	-1.50014	0.785988	-3.08651	0.00224614	0.0325769	-1.8685
TLR7	1.95581	1.41726	3.08566	0.00225236	0.0326463	-1.87098
RNF167	-0.345638	7.16498	-3.08382	0.00226587	0.0328213	-1.87635
HOXA10	-2.40317	4.32573	-3.08319	0.00227043	0.0328666	-1.87816
PROCR	1.07551	1.80095	3.08165	0.00228179	0.0330101	-1.88264
SPHK1	1.20506	2.2742	3.0795	0.00229776	0.0332201	-1.8889
SEMA3C	-1.89929	0.137868	-3.07899	0.00230157	0.0332541	-1.89039
AC129492.6	-1.05746	-0.0264488	-3.07835	0.00230635	0.0333022	-1.89225
GPR98	0.962107	-2.54171	3.0765	0.00232016	0.0334804	-1.89761
KIF13B	0.507915	4.18631	3.07628	0.00232181	0.0334825	-1.89825
HNRNPCL1	0.557481	0.57008	3.07609	0.00232324	0.0334825	-1.8988
RP11-678G14.3	-2.54086	2.34981	-3.07566	0.00232651	0.0334896	-1.90006
PTPN4	-0.462449	3.07414	-3.07553	0.00232742	0.0334896	-1.90042
TAF1	-0.238905	5.13829	-3.07542	0.0023283	0.0334896	-1.90076
SPRY2	1.84928	4.69821	3.07524	0.0023296	0.0334896	-1.90126
DDR1	1.28499	0.217102	3.07445	0.00233559	0.0335546	-1.90356
LRRC36	0.907834	-1.1396	3.07412	0.00233806	0.0335691	-1.90451
OR52N4	-0.887212	0.337153	-3.07359	0.00234211	0.0336061	-1.90606
TMEM56	-2.02371	-0.122266	-3.07166	0.00235677	0.0337865	-1.91166
AIFM2	-0.972786	1.45473	-3.07154	0.00235765	0.0337865	-1.912
CNTROB	-0.450352	5.99219	-3.06972	0.00237154	0.0339643	-1.91727
KIF21B	-0.796857	4.931	-3.0676	0.00238781	0.0341759	-1.9234
ARID1B	-0.460598	6.1428	-3.06637	0.00239734	0.0342908	-1.92698
SCML1	-1.48518	1.20723	-3.06591	0.00240089	0.0343201	-1.92831
RP11-452K12.6	0.916275	0.145173	3.06566	0.00240283	0.0343264	-1.92903
PITRM1-AS1	0.63088	0.0172102	3.06477	0.00240972	0.0344033	-1.9316
PHTF2	0.467481	4.3924	3.06427	0.00241364	0.0344377	-1.93306
HOXA4	-1.87915	1.75404	-3.06215	0.00243015	0.0346492	-1.93917
NLRP1	0.957907	5.33184	3.06196	0.00243167	0.0346492	-1.93973
PWP2	0.495806	4.05218	3.06179	0.00243302	0.0346492	-1.94023
RAB40B	-0.748665	1.1477	-3.06157	0.00243474	0.0346522	-1.94086
FZD1	-1.08252	3.04443	-3.06077	0.00244103	0.034682	-1.94318
TCP10L	-0.832906	-0.134715	-3.06076	0.00244109	0.034682	-1.9432
HBBP1	-1.64637	-0.0305652	-3.06072	0.00244139	0.034682	-1.94331
WDFY3	-1.48691	3.71174	-3.05897	0.0024552	0.0348566	-1.94837
PLCH1	1.53236	-0.265045	3.05841	0.00245965	0.034898	-1.95
BGLAP	0.70399	0.162563	3.05707	0.00247024	0.0350265	-1.95385
METTL17	-0.271923	5.5897	-3.05638	0.00247577	0.0350832	-1.95585
ZNF431	-0.455053	4.88164	-3.05593	0.00247936	0.0351123	-1.95715
RP4-764D2.1	0.481641	0.343014	3.05553	0.0024825	0.0351349	-1.95829
TNFAIP8L3	1.49352	-0.804972	3.05531	0.00248424	0.0351377	-1.95892
RP5-894D12.3	-1.12826	-0.916126	-3.05487	0.00248777	0.035166	-1.96019
AC027612.6	-0.964034	1.89159	-3.05408	0.00249412	0.0352338	-1.96247
AP3B1	0.268702	5.64237	3.05324	0.00250084	0.035307	-1.96489
NKIRAS2	0.295847	5.91065	3.05296	0.00250314	0.0353176	-1.96571
VEPH1	-1.53208	-1.53195	-3.05241	0.00250751	0.0353574	-1.96728
RP11-2E11.9	1.34738	0.579683	3.05154	0.00251454	0.0354304	-1.96979
PPARA	-0.56851	3.29701	-3.05139	0.00251579	0.0354304	-1.97023
RP11-175P13.3	-0.732556	0.953946	-3.05118	0.00251745	0.0354319	-1.97082
IDH3A	0.475751	4.9399	3.05068	0.00252154	0.0354677	-1.97228
SPP1	2.15176	1.60613	3.05032	0.00252443	0.0354865	-1.97331
AC060834.2	1.26357	-1.21735	3.04791	0.00254403	0.0357401	-1.98024
CTC-455F18.3	-1.02786	-0.96791	-3.04745	0.00254784	0.0357716	-1.98158
MTHFD1L	0.716786	4.31938	3.04649	0.00255569	0.0358597	-1.98434
KB-1732A1.1	-0.734582	1.25262	-3.04551	0.00256369	0.0359279	-1.98714
HAAO	0.854059	3.83974	3.0454	0.00256465	0.0359279	-1.98747
RP1-122P22.2	-1.40521	0.506581	-3.0453	0.00256543	0.0359279	-1.98775
C17orf107	1.30492	0.713125	3.04513	0.00256684	0.0359279	-1.98824
TCEANC	-0.482768	1.88944	-3.04388	0.00257719	0.0360506	-1.99185
ZFP36L1	1.3408	5.94551	3.04164	0.00259577	0.036273	-1.99829
CYB5R3	0.295185	6.54912	3.04158	0.00259626	0.036273	-1.99845
PGRMC2	-0.354519	4.99486	-3.04081	0.00260263	0.0363349	-2.00065
ROBO3	1.28378	2.79695	3.04048	0.00260539	0.0363349	-2.0016
C19orf81	1.36133	0.997863	3.04032	0.00260674	0.0363349	-2.00206
UBXN11	0.729141	6.00691	3.04011	0.00260851	0.0363349	-2.00267
OGG1	-0.716536	3.16365	-3.04009	0.00260864	0.0363349	-2.00272
EPHB4	1.04847	2.65092	3.03846	0.00262234	0.0365034	-2.00741
NFKBIL1	-0.380024	5.49634	-3.03796	0.0026265	0.036539	-2.00883
RP6-74O6.6	0.885143	0.250053	3.03747	0.00263065	0.0365746	-2.01025
PKD1L3	-0.851455	-1.80962	-3.03674	0.00263677	0.0366373	-2.01233
HSP90AB2P	0.760466	2.81684	3.0362	0.00264133	0.0366784	-2.01388
ZFP36	0.914837	9.96244	3.0351	0.00265073	0.0367865	-2.01706
TNFSF15	1.29842	-1.24665	3.0347	0.00265404	0.0368101	-2.01818
GSK3A	0.278099	5.77612	3.03422	0.00265818	0.0368408	-2.01957
MIR4458HG	-1.54882	-0.703512	-3.03406	0.00265948	0.0368408	-2.02001
SLCO5A1	2.10217	0.115096	3.03384	0.00266139	0.036845	-2.02065
PDE5A	-1.26772	-1.25458	-3.03339	0.00266519	0.0368752	-2.02193
CLOCK	0.52363	3.07359	3.03257	0.00267218	0.0369495	-2.02428
SNORD119	0.750575	1.63718	3.03226	0.00267483	0.0369639	-2.02517
RP11-632K20.7	-0.666966	4.717	-3.03074	0.00268793	0.0371096	-2.02954
RAB43	1.00446	0.775684	3.03062	0.00268896	0.0371096	-2.02988
RP11-431N15.2	-0.978366	0.0267222	-3.03047	0.00269025	0.0371096	-2.03032
NRBP2	-1.19402	3.20337	-3.03013	0.00269313	0.0371269	-2.03127
RPA4	0.577767	0.0439873	3.02964	0.00269739	0.0371632	-2.03269
MBNL2	0.568485	4.63724	3.02809	0.00271074	0.0373245	-2.03711
COL6A6	-1.59985	-2.46195	-3.02776	0.00271364	0.0373294	-2.03807
CD86	1.78473	4.71464	3.02767	0.00271436	0.0373294	-2.0383
SIGLEC11	1.45904	-0.670087	3.02728	0.00271777	0.0373538	-2.03943
CAPN2	0.988813	5.90687	3.02664	0.00272331	0.0374074	-2.04125
RNU6-878P	-0.927499	1.5687	-3.02594	0.00272945	0.0374452	-2.04327
ADAMTS13	-0.63344	0.840742	-3.0258	0.00273065	0.0374452	-2.04366
EFHC2	1.33171	2.69005	3.02576	0.00273097	0.0374452	-2.04377
ZDHHC13	-0.578608	3.198	-3.02495	0.00273807	0.0375195	-2.04609
SNRNP200	-0.32129	7.32819	-3.02477	0.00273968	0.0375195	-2.04662
CTC-546K23.1	-1.67391	-0.875897	-3.02347	0.00275101	0.0376521	-2.05032
HLA-DQB2	1.54189	2.23025	3.02276	0.00275726	0.0377151	-2.05235
CROCCP3	-0.763515	1.68793	-3.02198	0.00276414	0.0377864	-2.05458
AC007255.8	1.03318	-1.00209	3.02125	0.00277057	0.0378518	-2.05666
LYPD3	1.01382	0.438734	3.02083	0.00277425	0.0378694	-2.05785
OLFM1	-1.52147	-2.27503	-3.02073	0.00277518	0.0378694	-2.05814
RSPH1	-1.18979	0.392947	-3.02001	0.00278157	0.0379339	-2.0602
ANO6	0.443857	5.9463	3.01921	0.00278865	0.0380078	-2.06248
AP002954.4	1.31911	0.104992	3.01875	0.00279274	0.0380409	-2.06379
CTD-2262B20.1	1.36739	1.7594	3.01822	0.00279746	0.0380824	-2.0653
PLXNB2	0.698597	7.5431	3.01792	0.00280018	0.0380968	-2.06617
FABP3	1.11561	-0.82709	3.01735	0.00280526	0.0381431	-2.0678
CYP20A1	0.334059	4.06301	3.01632	0.0028144	0.0382447	-2.07071
AC004540.4	-2.15649	1.71811	-3.01611	0.00281634	0.0382483	-2.07132
CTB-171A8.1	-1.07105	-0.788394	-3.0158	0.00281912	0.0382634	-2.07221
ZG16B	1.38333	2.57617	3.01462	0.00282975	0.0383848	-2.07558
HAS3	0.562986	0.0576134	3.01317	0.00284281	0.0385297	-2.0797
LRP1	2.25865	4.80423	3.01288	0.00284544	0.0385297	-2.08052
CCS	-0.596668	5.9205	-3.01287	0.00284549	0.0385297	-2.08054
GPHN	-1.3919	1.90368	-3.01105	0.002862	0.0387302	-2.08572
HAVCR2	1.26766	4.45069	3.01071	0.00286517	0.0387502	-2.08671
PFN1P2	-0.724294	-0.060541	-3.01029	0.00286895	0.0387674	-2.08789
ATP7B	-1.28719	1.79579	-3.01019	0.00286984	0.0387674	-2.08816
ANXA6	0.783319	7.28	3.00758	0.00289378	0.0390321	-2.0956
PLCD3	1.00348	2.33317	3.00751	0.00289442	0.0390321	-2.0958
MAP2K1	0.660115	5.76236	3.0075	0.00289455	0.0390321	-2.09584
MT1F	-1.37608	1.94369	-3.00695	0.00289961	0.0390772	-2.0974
IKZF1	-0.444768	7.01587	-3.00581	0.00291014	0.0391859	-2.10064
RP11-890B15.3	-0.504429	3.65109	-3.00553	0.00291272	0.0391859	-2.10144
RP11-1070N10.3	0.798021	0.428394	3.00552	0.00291282	0.0391859	-2.10147
RP11-863P13.4	1.07357	-1.78253	3.00487	0.00291877	0.0392428	-2.10329
RNF207	-0.874797	-0.145852	-3.00324	0.00293396	0.0394238	-2.10793
ANO7P1	-0.750917	0.8002	-3.00268	0.00293915	0.0394703	-2.10951
PDZD8	-0.940447	6.74242	-3.00214	0.00294416	0.0395144	-2.11104
ADAM33	0.900506	-2.99725	3.00078	0.00295694	0.0396626	-2.11491
RP11-888D10.3	-0.994507	-0.0608241	-2.99975	0.00296663	0.0397579	-2.11784
NIPAL3	-0.638099	4.14097	-2.99965	0.00296752	0.0397579	-2.11811
ZNF517	-0.350133	1.98458	-2.99942	0.00296974	0.0397642	-2.11877
MYRF	1.6122	0.719048	2.99727	0.00298998	0.0400085	-2.12485
ATP13A2	-0.545547	5.35141	-2.99702	0.00299233	0.0400085	-2.12555
CD81-AS1	-0.748614	-0.778215	-2.99693	0.00299324	0.0400085	-2.12582
THEM4	-0.849662	3.97115	-2.99575	0.0030044	0.0401342	-2.12915
LEPR	-0.969742	2.62193	-2.99458	0.00301556	0.0402598	-2.13247
HAGHL	1.04487	2.63917	2.99324	0.00302841	0.0404076	-2.13627
MANEAL	-1.4196	2.64637	-2.99267	0.00303385	0.0404566	-2.13787
NCOA3	0.350164	6.09077	2.99245	0.00303601	0.0404619	-2.13851
MYH15	-0.831635	-1.62939	-2.9916	0.00304417	0.0405462	-2.14091
TP73	-1.39179	0.305051	-2.99142	0.00304589	0.0405462	-2.14141
ANXA8	1.5387	-2.60227	2.99109	0.00304912	0.0405502	-2.14236
RASA3	-0.559622	6.35632	-2.99102	0.00304974	0.0405502	-2.14254
TIGD4	-0.619537	-0.718361	-2.99044	0.00305532	0.0406008	-2.14418
STK24	0.628606	6.33334	2.98681	0.00309063	0.0410313	-2.15445
TSPAN10	-0.900249	-1.16539	-2.9866	0.0030927	0.0410313	-2.15505
EVL	-0.680562	5.1385	-2.98656	0.00309311	0.0410313	-2.15516
ATP1A3	-1.00926	1.11338	-2.98634	0.00309526	0.041036	-2.15579
GPR56	-1.47248	4.16982	-2.98593	0.00309927	0.0410653	-2.15694
EIF4A1P9	0.654104	-0.126002	2.98554	0.00310302	0.0410702	-2.15802
TRAPPC2	-0.38662	3.43701	-2.98552	0.00310323	0.0410702	-2.15808
LINC00035	-0.918512	-0.161132	-2.9845	0.00311322	0.0411785	-2.16096
MSNP1	0.37356	7.10594	2.98396	0.00311858	0.0412255	-2.16249
SPINT2	-1.18842	5.07183	-2.98372	0.00312096	0.0412331	-2.16317
RP11-312O7.2	0.838416	2.5293	2.98332	0.00312492	0.0412616	-2.16431
GPR133	1.53801	-0.940816	2.98267	0.00313131	0.0413221	-2.16613
SERPINF1	1.77711	2.943	2.98201	0.00313779	0.0413772	-2.16798
LINC00846	-0.877771	-0.873762	-2.98173	0.00314059	0.0413772	-2.16878
LILRP2	0.88822	-1.54338	2.98156	0.00314233	0.0413772	-2.16927
TRO	-1.89195	0.441088	-2.98152	0.00314273	0.0413772	-2.16939
ZEB2-AS1	1.1496	1.97052	2.9812	0.00314591	0.0413952	-2.17029
GRAMD1B	-1.33478	2.74457	-2.9808	0.00314984	0.041402	-2.17141
ZNF117	-0.617151	4.73983	-2.98069	0.0031509	0.041402	-2.17171
MACROD2	1.36225	-1.12881	2.9806	0.00315187	0.041402	-2.17198
KCNIP3	1.32524	-2.03273	2.98009	0.00315691	0.0414444	-2.17341
WFS1	1.33462	0.0360787	2.97974	0.0031604	0.0414664	-2.1744
RHOV	1.0083	-1.08875	2.97926	0.00316513	0.0415047	-2.17573
RIMKLA	-1.15813	-1.85103	-2.97872	0.00317052	0.0415515	-2.17725
KIAA0895L	-0.580324	4.156	-2.97796	0.00317815	0.0416276	-2.1794
KRT18	2.29934	2.603	2.97759	0.00318184	0.0416521	-2.18044
FAM129B	1.25995	4.65746	2.97698	0.00318799	0.0417087	-2.18216
HSPA8P14	0.810135	-1.44024	2.97677	0.00319014	0.0417128	-2.18276
C14orf2	0.315771	6.20634	2.9763	0.00319485	0.0417505	-2.18408
SCD5	-1.34591	1.92695	-2.97533	0.00320467	0.0418367	-2.18682
KDELR2	0.417667	5.78756	2.97528	0.0032051	0.0418367	-2.18694
GOLGA8A	-1.15323	5.01081	-2.97456	0.00321237	0.0419076	-2.18897
DNAJC4	-0.349473	6.25439	-2.97399	0.00321817	0.0419593	-2.19058
CTD-2006K23.1	1.79411	0.842462	2.97254	0.00323291	0.0420836	-2.19466
C1R	-1.04856	1.4112	-2.97252	0.00323316	0.0420836	-2.19473
CYP4F11	1.26737	-2.04183	2.97251	0.00323323	0.0420836	-2.19475
HPSE	1.59875	3.21643	2.97222	0.00323619	0.0420981	-2.19556
MIR221	0.97576	3.29444	2.97131	0.00324541	0.0421825	-2.1981
RNU6ATAC18P	1.01413	-0.100929	2.97122	0.00324637	0.0421825	-2.19837
CROCCP2	-0.421662	5.13903	-2.97029	0.00325583	0.0422814	-2.20097
ERCC5	-0.292193	4.5982	-2.96936	0.00326539	0.0423815	-2.20359
KHDC1	-0.937466	0.793213	-2.96878	0.00327142	0.0424356	-2.20523
NAA40	-0.455856	4.90189	-2.96448	0.00331588	0.0429879	-2.21729
SLC37A2	1.72316	1.7435	2.96362	0.00332483	0.0430691	-2.21969
GPC6	-2.24262	-1.77134	-2.96347	0.0033264	0.0430691	-2.22011
KPTN	-0.56975	4.25664	-2.96322	0.003329	0.0430691	-2.22081
ANXA5	1.6777	6.82943	2.96316	0.00332969	0.0430691	-2.221
AC125238.2	0.605575	1.53986	2.96276	0.00333387	0.0430988	-2.22212
LOXHD1	2.14439	0.555896	2.96065	0.00335602	0.0433606	-2.22803
AMY2B	-0.716753	2.86058	-2.96026	0.00336007	0.0433885	-2.2291
NMUR1	1.45949	1.45127	2.95989	0.00336401	0.0434147	-2.23015
ADD2	-1.89193	1.86991	-2.95946	0.00336856	0.0434489	-2.23136
TRAF4	1.07965	4.53405	2.95904	0.00337301	0.0434817	-2.23253
KRT18P17	1.25793	-0.405641	2.95881	0.0033755	0.0434893	-2.23319
TNFAIP8L1	0.556074	3.78221	2.95835	0.00338027	0.0434939	-2.23445
SFTPB	1.01488	-2.09216	2.95828	0.00338103	0.0434939	-2.23465
CENPB	0.312651	6.69712	2.95823	0.00338157	0.0434939	-2.2348
TTC23	1.24898	0.873468	2.95688	0.0033959	0.0436536	-2.23857
SELENBP1	-2.2034	0.704222	-2.95479	0.00341828	0.0439166	-2.24443
RBFOX2	-1.58198	0.328275	-2.95449	0.00342149	0.0439332	-2.24527
HDAC6	-0.362109	5.35318	-2.95418	0.0034248	0.043951	-2.24613
SLC44A1	-0.940054	5.47616	-2.95376	0.00342929	0.0439839	-2.2473
DPYSL3	2.1725	2.4841	2.9528	0.00343966	0.0440921	-2.24999
RCOR3	-0.289223	5.3566	-2.95163	0.00345227	0.044229	-2.25326
HNRNPUL2	-0.270925	5.8751	-2.95108	0.00345825	0.0442807	-2.2548
DLEU7	1.38638	0.111251	2.95086	0.00346055	0.0442853	-2.2554
IL7	-1.42945	-0.116937	-2.95011	0.00346876	0.0443656	-2.25751
PRPS1	-0.364905	6.41493	-2.94917	0.00347892	0.0444706	-2.26012
ZNF385D	-1.96484	-1.16634	-2.9484	0.00348728	0.0445267	-2.26226
BMP3	-1.67955	-2.16443	-2.94825	0.00348901	0.0445267	-2.2627
PSD3	1.28744	0.977106	2.94823	0.00348916	0.0445267	-2.26274
CLEC16A	-0.304489	4.48473	-2.9479	0.00349281	0.0445485	-2.26368
DNAH1	-0.358326	4.9051	-2.94633	0.00350994	0.0447419	-2.26804
ZNF663P	-1.0843	-1.86823	-2.94549	0.00351925	0.0448356	-2.2704
HDC	2.35249	3.59465	2.94522	0.0035222	0.0448482	-2.27115
HGF	1.802	4.5396	2.94423	0.00353308	0.0449277	-2.2739
ATP8B3	-0.85408	2.80017	-2.94421	0.00353329	0.0449277	-2.27395
ARL5A	0.224868	5.32042	2.94363	0.00353971	0.0449277	-2.27557
HLA-DRB6	1.62251	4.70519	2.94347	0.00354154	0.0449277	-2.27603
PTMAP8	0.674163	4.9827	2.94344	0.00354187	0.0449277	-2.27612
FAM127A	-1.62369	4.81938	-2.94341	0.00354212	0.0449277	-2.27618
RP11-66B24.7	-1.0549	-1.57941	-2.9434	0.00354222	0.0449277	-2.2762
RP11-72M17.1	-0.933904	-0.656522	-2.943	0.00354667	0.0449593	-2.27732
TUBB1	-2.05802	2.18411	-2.94262	0.00355095	0.0449885	-2.2784
ZNF182	-0.357494	4.20406	-2.94184	0.00355956	0.0450726	-2.28056
RP4-798A17.5	-0.817578	0.695275	-2.94154	0.00356291	0.0450766	-2.2814
USP45	-0.89906	1.97136	-2.94137	0.00356481	0.0450766	-2.28187
SCIMP	2.07584	2.8887	2.94124	0.00356629	0.0450766	-2.28224
PARP16	-0.457558	4.25497	-2.9411	0.00356777	0.0450766	-2.28261
Z97634.3	-0.582071	0.523709	-2.9398	0.00358232	0.0452354	-2.28624
RP1-111C20.3	1.11544	-0.647587	2.93949	0.00358574	0.0452413	-2.28709
SLC35E4	1.0522	0.775271	2.9394	0.0035868	0.0452413	-2.28735
PELO	-0.728711	3.45545	-2.93923	0.00358873	0.0452413	-2.28783
RP11-428K3.1	-0.779335	-0.525972	-2.93879	0.0035936	0.0452609	-2.28904
RP11-452L6.1	-0.933348	4.31285	-2.93873	0.00359424	0.0452609	-2.2892
RP11-353H3.1	0.731133	1.09564	2.93806	0.00360182	0.0453314	-2.29108
RP11-529H20.3	0.651692	4.25146	2.93777	0.00360504	0.0453469	-2.29188
PPP2R3A	-1.46176	-1.26541	-2.93677	0.0036163	0.0454635	-2.29466
SLC12A3	1.08971	-2.91478	2.93622	0.00362253	0.0455167	-2.29619
DBH-AS1	-1.14447	0.735777	-2.93558	0.00362975	0.0455709	-2.29797
SGSM1	0.820024	-1.9697	2.93531	0.0036328	0.0455709	-2.29872
CERS4	1.34917	3.14923	2.93531	0.00363283	0.0455709	-2.29872
RP11-547L9.1	-0.709486	0.0616711	-2.93448	0.00364227	0.0456643	-2.30104
C11orf24	0.56944	4.24833	2.93402	0.00364742	0.0457037	-2.30229
MSRB2	-0.587251	4.52687	-2.93339	0.00365464	0.0457692	-2.30406
XRCC6P4	0.463075	0.0436598	2.93315	0.00365741	0.0457787	-2.30473
ITGB7	1.03889	5.75237	2.93249	0.0036649	0.0458474	-2.30656
AC003075.4	0.770577	0.481776	2.93214	0.00366888	0.0458623	-2.30752
GJA1	2.3163	-0.533126	2.93189	0.00367169	0.0458623	-2.30821
DUSP5	1.4309	5.04924	2.93186	0.00367212	0.0458623	-2.30831
RP11-159H10.3	1.34181	-0.546676	2.93109	0.00368092	0.0459471	-2.31044
SH3GLB2	-0.386732	4.88303	-2.93065	0.00368594	0.0459704	-2.31166
MBD4	-0.245884	6.34064	-2.93058	0.00368681	0.0459704	-2.31187
HSPD1P5	0.606432	0.367064	2.9301	0.00369231	0.0460139	-2.3132
RRM2P3	0.973445	2.73016	2.9293	0.0037015	0.0461033	-2.31541
HLA-DMB	1.42058	4.76255	2.92877	0.0037076	0.0461541	-2.31688
RP11-388P9.2	-2.27274	0.0943279	-2.9277	0.00371991	0.0462821	-2.31983
SIGLEC16	1.79441	0.573978	2.92719	0.0037259	0.0463314	-2.32127
RP4-758J24.5	-0.610442	3.56243	-2.92633	0.00373587	0.04643	-2.32365
SERP2	0.864813	-0.893167	2.92613	0.00373814	0.046433	-2.32419
RP11-334A14.2	1.23677	1.77426	2.92592	0.00374056	0.0464378	-2.32477
IFITM2	-0.812379	8.94143	-2.92568	0.00374335	0.0464472	-2.32543
LEPREL2	-1.48228	1.09185	-2.92464	0.00375556	0.0465734	-2.32833
MOV10	0.536296	5.23326	2.92405	0.00376235	0.0466323	-2.32994
HNRNPA3P10	0.440163	5.16931	2.92268	0.00377847	0.0468068	-2.33375
IL27RA	0.655897	5.88556	2.92212	0.00378503	0.0468626	-2.3353
ALMS1P	-0.701985	-0.204058	-2.91982	0.00381215	0.0471728	-2.34165
YY1	-0.249793	6.7366	-2.91919	0.00381959	0.0472392	-2.34339
PODXL	-1.02988	0.662799	-2.91864	0.00382621	0.047285	-2.34493
ZNF697	1.10451	2.0674	2.91853	0.00382749	0.047285	-2.34523
KRT18P38	1.07171	-0.989242	2.91836	0.0038295	0.047285	-2.3457
SGSM3	0.360513	5.79716	2.91741	0.00384077	0.0473985	-2.34832
AC012146.7	-0.658691	2.38741	-2.91709	0.00384457	0.0474084	-2.3492
AP001468.1	-0.760433	1.52376	-2.917	0.00384572	0.0474084	-2.34946
BCAT1	1.46573	4.66749	2.9168	0.00384809	0.0474121	-2.35001
TRBJ2-2P	1.10435	0.974492	2.91662	0.00385026	0.0474132	-2.35051
LTK	1.8489	3.84003	2.91602	0.00385737	0.047436	-2.35216
ARNTL	-1.1359	3.27639	-2.91575	0.0038606	0.047436	-2.3529
SETP20	0.637544	1.22316	2.91571	0.00386115	0.047436	-2.35303
ITGA9	1.57969	4.62686	2.91556	0.00386291	0.047436	-2.35343
PLK3	0.966229	5.52542	2.91547	0.00386401	0.047436	-2.35369
RP11-439C15.4	-1.2585	0.470117	-2.91542	0.00386457	0.047436	-2.35382
TPK1	0.835375	1.86685	2.91417	0.00387963	0.0475953	-2.35728
PRRT3	-0.839471	1.57618	-2.91375	0.00388467	0.0476315	-2.35844
RP11-356J5.12	-0.679447	0.743823	-2.91267	0.00389763	0.0477473	-2.3614
DOC2GP	-1.17653	1.14869	-2.91262	0.00389829	0.0477473	-2.36155
A1BG-AS1	-0.80829	3.15307	-2.91202	0.00390546	0.0477894	-2.36319
MPP2	-1.1946	-0.782141	-2.91199	0.00390592	0.0477894	-2.36329
CCNB3	-0.706156	-1.14241	-2.91165	0.00391001	0.0478118	-2.36423
SALL4	-1.71885	-0.110807	-2.91149	0.00391194	0.0478118	-2.36466
SLC9C1	1.00197	-2.28329	2.91079	0.00392042	0.0478899	-2.36659
HSD17B14	-1.12733	-0.175939	-2.91049	0.00392401	0.0479082	-2.36741
C19orf18	-0.82145	1.54689	-2.9103	0.00392635	0.0479112	-2.36794
MSN	0.336522	10.1351	2.9096	0.00393484	0.047989	-2.36986
NTPCR	-0.638465	2.76383	-2.90912	0.00394071	0.0480351	-2.37119
PLCL1	-1.49692	1.03009	-2.90861	0.00394698	0.0480858	-2.3726
BRSK1	-0.912057	0.480692	-2.90764	0.00395879	0.048204	-2.37526
OSBPL3	0.767591	4.57464	2.90658	0.00397181	0.0483367	-2.37818
FOXO6	0.927623	-0.344409	2.90563	0.00398354	0.0484537	-2.38081
STRCP1	-0.852945	-1.98348	-2.90529	0.00398773	0.0484572	-2.38174
SORBS3	1.07274	3.77998	2.90526	0.00398807	0.0484572	-2.38182
SELP	-1.54837	2.37607	-2.90461	0.00399613	0.0485292	-2.38362
MS4A6E	1.15297	-0.883194	2.90411	0.00400227	0.0485781	-2.38498
KDM2B	0.399452	4.89425	2.90309	0.00401487	0.0486801	-2.38778
LRRC1	-0.597225	1.87477	-2.90307	0.00401511	0.0486801	-2.38783
HNRNPA3P1	0.513436	0.31925	2.90292	0.00401707	0.0486801	-2.38827
ZNF165	-0.842934	1.95143	-2.90177	0.0040314	0.0488197	-2.39144
RNF43	-0.793092	-0.00294144	-2.90165	0.00403286	0.0488197	-2.39176
RP11-138I1.2	0.699062	-1.28007	2.90095	0.00404157	0.0488992	-2.39368
SETD4	-0.413829	3.50512	-2.90036	0.00404892	0.0489621	-2.3953
ATP6V1C2	1.05425	-1.10076	2.90018	0.00405115	0.0489632	-2.39579
GALK2	0.522788	3.61038	2.89938	0.0040612	0.0490587	-2.39799
ATP6AP1	-0.333336	7.20525	-2.89836	0.00407401	0.0491874	-2.40079
ARHGEF10L	2.2004	1.12339	2.89721	0.00408853	0.0493367	-2.40396
LOXL3	0.961447	3.97923	2.89615	0.00410188	0.0494685	-2.40686
POLR2A	-0.376057	7.68253	-2.896	0.00410379	0.0494685	-2.40727
RAMP3	-0.962431	-1.41493	-2.8958	0.00410634	0.0494732	-2.40782
CBR3-AS1	-0.528403	0.0917237	-2.89554	0.00410965	0.049487	-2.40854
AGAP1	1.18831	-0.270593	2.89521	0.00411375	0.0495102	-2.40943
TOB1	0.869795	7.28567	2.89499	0.00411655	0.0495178	-2.41003
RP11-69L16.4	0.927186	0.148607	2.89364	0.00413381	0.0496808	-2.41375
SLC52A3	2.0182	-0.138957	2.89359	0.00413444	0.0496808	-2.41389
COL6A4P2	-1.18409	0.234406	-2.89294	0.00414266	0.0497533	-2.41566
UNC80	-1.15164	-2.11579	-2.89254	0.00414776	0.0497884	-2.41675
PTRHD1	0.36573	5.79038	2.89234	0.0041503	0.0497927	-2.41729
SEMA4B	0.828156	3.41406	2.892	0.00415468	0.0498191	-2.41823
C20orf195	-0.809698	-0.0794236	-2.89155	0.00416041	0.0498616	-2.41946
RP4-549L20.3	0.615931	0.565305	2.89129	0.00416375	0.0498755	-2.42017
KIAA1731	-0.334724	4.20945	-2.89036	0.00417574	0.0499929	-2.42273
TSPAN7	2.16394	0.478801	2.88936	0.00418867	0.0501214	-2.42548
ABO	-2.04094	0.573504	-2.88912	0.00419177	0.0501323	-2.42614
RP11-680A11.5	0.778183	-0.00112467	2.88829	0.00420251	0.0502276	-2.42841
CTSS	1.09701	8.50801	2.88816	0.00420414	0.0502276	-2.42876
CTC-378H22.1	1.15755	2.06809	2.88791	0.00420731	0.0502393	-2.42943
DDX6	-0.289375	6.61901	-2.88731	0.00421512	0.0503062	-2.43108
CTD-3195I5.5	-0.559335	3.44364	-2.88713	0.00421749	0.0503082	-2.43158
L3MBTL1	-0.505058	2.73631	-2.8862	0.00422954	0.0504042	-2.43411
SRCRB4D	0.689915	0.0343191	2.88604	0.0042316	0.0504042	-2.43455
STXBP6	-1.40542	-1.80703	-2.886	0.00423216	0.0504042	-2.43466
PPP1R12A	-0.28201	5.96749	-2.88539	0.00424014	0.0504729	-2.43634
ELL2P1	-1.11695	2.72745	-2.88484	0.00424734	0.0505323	-2.43785
AAED1	-0.775446	5.13401	-2.88463	0.00425007	0.0505384	-2.43842
RP11-325F22.2	1.03032	5.34639	2.88426	0.00425485	0.050569	-2.43942
RAB39B	-0.895815	1.86691	-2.88303	0.00427106	0.0507352	-2.4428
ALOX12B	-0.819941	-1.09173	-2.88235	0.00427998	0.0508147	-2.44465
NARFL	0.547519	3.80979	2.88173	0.00428805	0.0508841	-2.44633
RP11-379B18.5	-0.866765	-0.876289	-2.88135	0.00429306	0.0509172	-2.44736
SLC13A3	-0.829565	-2.21452	-2.88071	0.00430161	0.0509921	-2.44913
MSTN	-0.779433	-1.18172	-2.88027	0.00430731	0.0510208	-2.45031
CDC42BPA	-2.22151	0.206789	-2.88018	0.0043085	0.0510208	-2.45056
DPF1	-1.27406	-0.88897	-2.87938	0.00431911	0.0511199	-2.45274
PUS7L	-0.316312	4.04921	-2.87903	0.00432377	0.0511486	-2.4537
NMRAL1	0.370394	5.14867	2.87845	0.00433157	0.0512143	-2.4553
SPRYD7	0.373378	3.40877	2.87798	0.00433783	0.0512618	-2.45658
SLC37A1	-0.659725	4.97366	-2.8766	0.00435617	0.051452	-2.46033
TRBJ2-2	0.858254	-0.223727	2.87615	0.00436214	0.0514558	-2.46155
CLEC7A	1.8375	4.89799	2.87612	0.00436267	0.0514558	-2.46166
HMGA1P2	0.640254	5.47702	2.87595	0.00436487	0.0514558	-2.4621
MFSD10	-0.513452	7.69948	-2.8759	0.00436551	0.0514558	-2.46224
RP11-495K9.3	1.09461	-1.37585	2.87536	0.00437286	0.0515158	-2.46373
COX10	0.349304	4.68146	2.87439	0.00438583	0.051642	-2.46636
CELSR2	-0.935816	0.332954	-2.87407	0.00439008	0.0516487	-2.46722
GBP4	1.31508	5.04079	2.87401	0.00439092	0.0516487	-2.46739
IQGAP1	0.753672	7.58777	2.87362	0.00439612	0.0516833	-2.46844
MRPL49	-0.306744	5.70932	-2.87241	0.00441251	0.0518336	-2.47175
CHRNB1	-0.666132	2.93151	-2.87234	0.00441344	0.0518336	-2.47194
ARRB2	0.713749	7.71085	2.8721	0.00441678	0.0518461	-2.47261
TRIB2	1.24968	3.32329	2.87168	0.00442239	0.0518736	-2.47374
SLC2A3P2	0.765793	-0.0722458	2.87154	0.00442435	0.0518736	-2.47413
PRDX2	-1.30539	6.03996	-2.87142	0.00442594	0.0518736	-2.47445
RAB3C	-1.28569	-1.71015	-2.87121	0.00442882	0.0518808	-2.47503
RYR3	1.75519	-1.63206	2.87098	0.00443192	0.0518905	-2.47565
C6orf163	-0.617553	1.28071	-2.87004	0.00444472	0.0520137	-2.47821
RP11-487I5.4	0.835547	0.347344	2.86966	0.00444988	0.0520474	-2.47924
TRGJP2	-1.75317	4.22027	-2.86926	0.00445531	0.0520678	-2.48032
LAMC1	-2.21196	2.1591	-2.8692	0.00445618	0.0520678	-2.4805
RP11-366L20.2	-1.72386	-0.186808	-2.86865	0.00446358	0.0521276	-2.48197
EHD2	1.98141	2.62551	2.868	0.00447254	0.0522056	-2.48375
SLC4A7	0.944897	3.59085	2.86767	0.00447707	0.0522317	-2.48465
CCDC162P	-1.30953	0.562148	-2.86731	0.00448199	0.0522464	-2.48563
RMDN2	1.06706	0.973121	2.86713	0.00448442	0.0522464	-2.48611
UGGT2	-2.13827	0.560578	-2.86705	0.00448549	0.0522464	-2.48632
KIAA1841	0.692271	2.52028	2.8669	0.00448757	0.0522464	-2.48673
NUBP1	0.347764	5.57599	2.86674	0.00448977	0.0522464	-2.48717
DNAJC12	-1.58408	1.05564	-2.8656	0.00450555	0.0524034	-2.49029
MARCH3	-0.949645	1.63532	-2.86539	0.00450837	0.0524096	-2.49084
SLC31A2	0.873235	5.15966	2.86518	0.00451131	0.0524171	-2.49142
LINC00853	-0.841889	0.137652	-2.86486	0.00451576	0.052442	-2.49229
HTT	-0.307946	5.81773	-2.86467	0.0045184	0.052446	-2.49281
RP11-420K14.1	-1.11099	-0.032038	-2.86445	0.00452142	0.0524545	-2.49341
RRP12	0.668879	5.40104	2.86311	0.0045399	0.0526421	-2.49703
MARCH9	-0.74649	2.88627	-2.86164	0.00456036	0.0528525	-2.50102
GIPC3	1.47602	2.58961	2.86047	0.00457676	0.05299	-2.50421
FTCD	-1.02417	-1.03586	-2.86046	0.00457687	0.05299	-2.50423
TMEM159	-0.444201	4.60284	-2.85996	0.00458384	0.0530299	-2.50558
CCNDBP1	-0.305759	6.03171	-2.85988	0.00458495	0.0530299	-2.5058
IRF5	0.67647	6.21647	2.85932	0.00459279	0.053082	-2.50731
TP53RK	-0.546784	4.35766	-2.8592	0.00459458	0.053082	-2.50766
WT1-AS	2.13517	1.24392	2.85906	0.00459643	0.053082	-2.50802
SGK2	-0.640768	0.00607579	-2.8581	0.00461004	0.053187	-2.51064
HNRNPA3P12	0.559724	1.02165	2.85809	0.00461018	0.053187	-2.51067
CTA-392E5.1	-1.05479	-0.179991	-2.85726	0.00462177	0.0532938	-2.5129
NKAPP1	-0.477379	1.00162	-2.85649	0.00463271	0.053393	-2.51499
AOX1	1.3237	-0.245982	2.85575	0.00464314	0.0534863	-2.51699
AC004791.2	2.8713	2.24892	2.85497	0.0046542	0.0535761	-2.5191
SLITRK5	-1.92381	-0.406548	-2.85487	0.00465563	0.0535761	-2.51938
AP5M1	-0.297802	5.07112	-2.85392	0.00466913	0.0537043	-2.52194
SRGAP2	0.698449	4.66726	2.85357	0.00467411	0.053715	-2.52289
ACAP1	-0.460662	6.47955	-2.85353	0.00467476	0.053715	-2.52301
ANXA2P3	1.24516	2.24458	2.85335	0.00467734	0.0537177	-2.5235
AC079807.4	-0.951367	-1.21797	-2.85295	0.00468292	0.0537547	-2.52456
HIST1H4F	0.881802	-0.318988	2.85214	0.00469463	0.0538621	-2.52678
HBE1	-1.55939	-0.129355	-2.85175	0.0047001	0.0538978	-2.52781
RP11-567J20.3	0.950809	-0.578825	2.85024	0.00472177	0.0541048	-2.53189
CALU	0.432761	6.34492	2.85017	0.00472289	0.0541048	-2.5321
CDKN1A	1.28389	6.48873	2.84975	0.00472889	0.0541464	-2.53323
CD14	2.33403	5.80702	2.84889	0.0047413	0.0542473	-2.53556
RP11-304L19.11	-0.702916	-0.536186	-2.84851	0.0047467	0.0542473	-2.53657
ITFG3	-0.410853	4.50031	-2.84842	0.00474805	0.0542473	-2.53682
CDADC1	-0.53436	4.5716	-2.84839	0.00474854	0.0542473	-2.53691
[truncated: 1 more rows]

## Sheet: TableS4-GeneDifEx-NRAS
Column1	logFC	AveExpr	t	P.Value	adj.P.Val	B
WNK1	0.381902	6.94779	4.5954	6.76677e-06	0.130481	3.03589
ETV4	1.19364	-1.74196	4.43433	1.36833e-05	0.130481	2.47037
AP1M2	0.837237	-1.6541	4.38189	1.71362e-05	0.130481	2.28989
ZNF286A	-0.697531	0.494617	-4.30027	2.42221e-05	0.138326	2.01259
ACSM3	-1.01491	3.88885	-4.22828	3.27305e-05	0.143418	1.77165
TTC19	-0.338238	5.48067	-4.15246	4.47501e-05	0.143418	1.52161
NFYAP1	1.13281	-1.41341	4.12736	4.95835e-05	0.143418	1.43969
SGSM2	-0.297418	5.35625	-4.12419	5.02275e-05	0.143418	1.42938
IQCA1	0.797253	-3.11131	4.04729	6.85498e-05	0.170022	1.18122
CLDN5	1.18313	-0.723835	3.94548	0.000102738	0.170022	0.858888
TSPEAR	0.935691	-2.86884	3.94444	0.000103162	0.170022	0.855611
CNN3	1.38009	0.540522	3.93322	0.000107813	0.170022	0.820525
TRIM16	-0.71628	1.99461	-3.92829	0.000109917	0.170022	0.805149
ZMAT1	-0.679563	4.5352	-3.91617	0.00011526	0.170022	0.76739
CATSPER2	-0.678218	1.77247	-3.91511	0.00011574	0.170022	0.764089
RP11-404O13.5	1.15513	-1.36184	3.90781	0.000119089	0.170022	0.741401
CITF22-1A6.3	-0.488797	0.75357	-3.85978	0.000143524	0.175709	0.593075
ZDHHC4	-0.337113	5.05659	-3.8375	0.000156411	0.175709	0.524789
MMP2	-2.09164	3.24161	-3.83288	0.000159213	0.175709	0.510692
TP53I13	-0.341252	5.40201	-3.82242	0.00016574	0.175709	0.478796
RP4-639F20.1	0.857458	-0.926463	3.81199	0.000172504	0.175709	0.447052
RP11-7F17.3	0.955406	-1.99017	3.80817	0.000175042	0.175709	0.435465
LINC00355	1.26305	-1.64145	3.80539	0.000176917	0.175709	0.427012
ECE1	1.05182	4.79027	3.78654	0.000190111	0.180946	0.369959
FKBP9L	0.762307	-1.42181	3.77444	0.00019907	0.181894	0.333446
FKBP9	1.18698	1.9616	3.7393	0.000227389	0.191834	0.228043
SPTLC3	-1.38875	0.536115	-3.72574	0.000239306	0.191834	0.187586
TMEM178A	-1.01415	0.296606	-3.72483	0.000240125	0.191834	0.18488
MYSM1	-0.227507	5.69667	-3.72108	0.00024354	0.191834	0.173697
USP46	-0.475364	2.97425	-3.70582	0.000257879	0.196357	0.128411
DUSP7	0.650044	4.28893	3.69257	0.000270983	0.199679	0.0891864
RUNX2	-0.557975	5.79611	-3.66997	0.000294784	0.206352	0.0225946
BMP1	-0.525671	4.13436	-3.66696	0.000298105	0.206352	0.0137375
SUSD3	1.09233	4.42664	3.64166	0.000327392	0.219959	-0.060335
EMR1	-1.05314	5.17967	-3.62366	0.000349842	0.222066	-0.11273
SHISA5	0.290548	6.58109	3.62356	0.000349971	0.222066	-0.113021
AR	-1.74637	-0.665759	-3.61065	0.000366973	0.223337	-0.15048
GRID1	-0.870602	-2.62718	-3.59898	0.000383008	0.223337	-0.18424
RP1-244F24.1	-0.83615	3.68363	-3.59859	0.000383559	0.223337	-0.185374
MAGED1	-0.691544	5.39595	-3.59188	0.00039309	0.223337	-0.204744
RP11-161M6.2	-0.880746	-0.388665	-3.57527	0.000417628	0.223337	-0.252516
PLVAP	1.04366	0.762052	3.56724	0.000430003	0.223337	-0.275545
CTD-2228K2.7	-0.967988	3.64923	-3.56501	0.000433503	0.223337	-0.281937
NEURL1	1.02421	0.708971	3.56118	0.00043958	0.223337	-0.292913
MRPL32	-0.25375	4.83892	-3.56094	0.000439966	0.223337	-0.293606
CUBN	-0.65569	1.13127	-3.55198	0.000454481	0.225689	-0.319193
ANKRD36BP2	0.894271	0.0530661	3.52326	0.000504143	0.245024	-0.400899
ERMARD	-0.292319	4.42268	-3.51261	0.000523809	0.249278	-0.431031
MT-CO1	-0.209032	13.9968	-3.48894	0.000570129	0.265785	-0.497721
ACAD11	-0.341595	1.47705	-3.47092	0.000607956	0.266644	-0.548247
RP4-603I14.3	-0.488293	0.404682	-3.46979	0.000610401	0.266644	-0.551404
ABCD3	0.396246	4.16213	3.46435	0.0006223	0.266644	-0.566581
TLR8-AS1	0.625654	-0.784781	3.4635	0.000624201	0.266644	-0.568979
DOCK3	-0.96056	-0.303091	-3.45964	0.000632801	0.266644	-0.579737
IGSF9B	-0.840988	-0.888829	-3.45556	0.00064201	0.266644	-0.591092
RP11-890B15.2	-0.539198	-0.990455	-3.44458	0.000667457	0.271029	-0.621638
MECOM	1.98008	-2.00889	3.44086	0.000676296	0.271029	-0.631973
RP11-557L19.1	-0.524648	-0.400347	-3.43146	0.000699108	0.271081	-0.65803
TWISTNB	-0.633057	5.80239	-3.43103	0.000700161	0.271081	-0.659211
RP11-875O11.3	0.934234	0.684453	3.40905	0.000756403	0.287975	-0.719868
CCDC104	-0.455102	4.4056	-3.40323	0.000771975	0.289086	-0.735859
SEMA4B	0.623984	3.41406	3.38848	0.000812823	0.299473	-0.776305
LRRTM2	-0.659214	-1.55754	-3.37345	0.000856514	0.302493	-0.817356
CMAHP	-0.583732	5.49467	-3.36814	0.000872456	0.302493	-0.83181
SARDH	-0.876232	0.957579	-3.35773	0.000904542	0.302493	-0.86011
CD58	0.419187	6.18726	3.35521	0.000912469	0.302493	-0.866946
PRSS8	0.559516	-2.01479	3.35294	0.00091966	0.302493	-0.873095
C6orf141	0.869852	-2.16207	3.35142	0.000924518	0.302493	-0.877222
HUS1	-0.283711	4.23589	-3.3509	0.000926202	0.302493	-0.878647
SPRED2	0.789483	3.61676	3.35066	0.000926959	0.302493	-0.879287
PEX1	-0.237345	3.87026	-3.33148	0.000990389	0.317282	-0.931112
PLXNB1	-0.95578	2.45313	-3.31876	0.00103464	0.317282	-0.965321
EIF3B	-0.266952	6.50373	-3.31419	0.001051	0.317282	-0.977594
ZNF18	-0.346742	4.35053	-3.31342	0.00105377	0.317282	-0.979654
MIS12	-0.281176	5.0353	-3.31335	0.00105403	0.317282	-0.979843
ARL5B-AS1	-0.440928	1.57521	-3.31097	0.00106265	0.317282	-0.986216
MANSC1	1.02461	3.06706	3.3042	0.0010876	0.317282	-1.00436
AP001065.2	0.930626	-1.94919	3.30229	0.00109471	0.317282	-1.00946
AC144521.1	-0.694082	2.52618	-3.29976	0.00110423	0.317282	-1.01623
STAT4	-0.91489	2.85194	-3.29629	0.0011174	0.317282	-1.0255
CCT6B	-0.581086	1.7271	-3.29109	0.00113738	0.317282	-1.03936
VIL1	0.665901	-1.91684	3.29069	0.00113895	0.317282	-1.04043
RP13-766D20.2	-0.445934	-0.268408	-3.28068	0.00117845	0.323857	-1.06708
FARP1	1.00667	-1.16317	3.27482	0.00120216	0.323857	-1.08264
SPRED1	1.18213	0.353723	3.27222	0.00121282	0.323857	-1.08953
STK11IP	-0.226885	5.02932	-3.26792	0.00123064	0.323857	-1.10092
RFX8	-1.10877	4.08054	-3.26467	0.00124428	0.323857	-1.10953
RP11-95P2.1	-0.4635	2.31086	-3.26387	0.00124762	0.323857	-1.11163
HNRNPA0	-0.32057	8.45406	-3.25831	0.00127136	0.324175	-1.12634
ANO5	-1.29263	-1.67871	-3.25637	0.00127972	0.324175	-1.13146
GSK3A	0.192386	5.77612	3.25368	0.00129142	0.324175	-1.13856
MAP1A	-1.1666	3.69898	-3.24822	0.00131543	0.326613	-1.15294
PTPRB	1.1023	-2.4894	3.23495	0.00137561	0.335318	-1.18784
CLCN3	0.515658	4.10763	3.23241	0.00138741	0.335318	-1.1945
TRAM1	-0.24911	8.03284	-3.23089	0.00139453	0.335318	-1.19849
RP11-617F23.1	-0.521671	4.16694	-3.22124	0.00144042	0.342745	-1.22374
USP43	-0.631991	1.71404	-3.21286	0.00148144	0.346941	-1.24563
C11orf48	-0.294078	4.44377	-3.21145	0.00148843	0.346941	-1.2493
CLU	-1.41109	4.84759	-3.19656	0.00156429	0.350185	-1.28802
KB-1562D12.2	0.514933	-0.0621989	3.1955	0.00156984	0.350185	-1.29078
DMD	-0.973636	-1.83416	-3.19328	0.00158151	0.350185	-1.29655
HERC3	0.248159	4.87899	3.1921	0.00158771	0.350185	-1.2996
FHDC1	0.902806	0.895142	3.19043	0.00159656	0.350185	-1.30393
TMPRSS4	0.681801	-3.81663	3.18671	0.00161644	0.350185	-1.31356
STRC	-0.591566	-2.3387	-3.18116	0.00164651	0.350185	-1.32791
SEMA4C	-0.754498	3.36086	-3.17795	0.00166418	0.350185	-1.33622
RP11-404O13.4	0.901474	-0.582298	3.17752	0.00166651	0.350185	-1.33731
RP11-761I4.3	0.577928	0.688575	3.17631	0.00167326	0.350185	-1.34045
PLCXD2	-0.69134	1.3881	-3.17153	0.00169994	0.350185	-1.35276
MDGA1	-1.29146	0.642768	-3.17119	0.00170185	0.350185	-1.35364
LANCL2	-0.341026	3.97455	-3.15713	0.00178284	0.350185	-1.3898
BEND6	-1.25992	0.0288031	-3.1567	0.00178538	0.350185	-1.39091
RP11-356N1.2	0.859164	1.43555	3.15644	0.0017869	0.350185	-1.39157
PTK2B	0.293685	7.19252	3.15605	0.00178919	0.350185	-1.39257
TPD52L1	0.875323	-2.8304	3.15436	0.0017992	0.350185	-1.3969
QPRT	-0.797335	3.93689	-3.15323	0.00180596	0.350185	-1.39982
LLGL1	-0.244634	3.87816	-3.15093	0.00181967	0.350185	-1.4057
XCR1	0.73705	-2.68229	3.14628	0.00184775	0.350185	-1.4176
ZDHHC3	0.25025	5.79216	3.14452	0.00185849	0.350185	-1.42211
RGS10	0.804136	6.35469	3.14302	0.0018677	0.350185	-1.42595
PARP9	0.433515	5.11306	3.14135	0.00187793	0.350185	-1.4302
CCT6A	-0.244601	7.21657	-3.13745	0.00190221	0.350185	-1.44018
TMED4	-0.198141	6.345	-3.13501	0.00191746	0.350185	-1.44638
RP11-499P20.2	-0.465552	2.78783	-3.13338	0.00192776	0.350185	-1.45054
YKT6	-0.260175	6.3593	-3.13314	0.00192928	0.350185	-1.45115
2007-09-01	-0.168179	6.4699	-3.12769	0.00196405	0.350185	-1.46503
RP11-545N8.3	0.600183	-0.813065	3.12208	0.00200048	0.350185	-1.4793
EFHD1	-0.485293	-1.9765	-3.11466	0.00204958	0.350185	-1.49813
TRIM16L	-0.44739	1.4638	-3.11412	0.00205317	0.350185	-1.49949
CCND1	1.08987	0.483125	3.11372	0.00205589	0.350185	-1.50052
TSPAN14	0.554394	5.38237	3.11328	0.00205882	0.350185	-1.50162
PLAU	-0.759141	5.12971	-3.11007	0.00208051	0.350185	-1.50976
CMTM2	1.12827	2.63577	3.10979	0.00208242	0.350185	-1.51047
NEK7	0.283882	5.71676	3.10783	0.00209579	0.350185	-1.51544
SOCS2-AS1	-1.22149	1.86833	-3.10621	0.00210685	0.350185	-1.51952
TNFRSF10C	1.02055	3.76648	3.10489	0.00211591	0.350185	-1.52285
SUSD1	-0.31499	6.0692	-3.10483	0.00211633	0.350185	-1.523
TBC1D9B	-0.252197	6.37479	-3.10366	0.00212444	0.350185	-1.52597
TRPV4	1.05443	-1.2899	3.10273	0.00213088	0.350185	-1.52832
CNTLN	0.407189	3.15307	3.09995	0.00215021	0.350837	-1.53532
MRVI1	0.910177	1.64743	3.09598	0.00217814	0.351505	-1.54534
IDUA	-0.35578	5.33261	-3.09501	0.00218507	0.351505	-1.5478
GCNT2	0.707763	1.24895	3.09026	0.002219	0.351649	-1.55975
LRRC37A7P	0.700014	-1.98375	3.08726	0.00224076	0.351649	-1.56732
CTA-109P11.4	0.791352	-0.709647	3.08555	0.00225319	0.351649	-1.57161
NFIB	0.870077	-3.23592	3.08463	0.0022599	0.351649	-1.57391
RBM3	-0.362425	8.5939	-3.08422	0.00226295	0.351649	-1.57496
EXOSC4	0.329573	5.05238	3.08196	0.00227955	0.351707	-1.58062
PTGDS	-1.24688	2.57695	-3.07875	0.00230338	0.351707	-1.58869
ACTR1B	-0.258897	6.72336	-3.07592	0.00232455	0.351707	-1.59577
NEXN	0.874801	2.2188	3.07437	0.00233623	0.351707	-1.59966
SRSF11	-0.233825	7.17821	-3.07267	0.00234909	0.351707	-1.60391
PAQR5	1.01568	-0.386292	3.07022	0.00236772	0.351707	-1.61003
RP11-333E1.1	-0.428384	1.6687	-3.06978	0.00237109	0.351707	-1.61114
NDUFB4	-0.143939	6.75062	-3.06595	0.00240061	0.352032	-1.62072
PAK3	-0.593559	-3.49124	-3.05917	0.00245361	0.352032	-1.63764
TNNI2	0.943126	4.05523	3.05767	0.00246548	0.352032	-1.64137
RP6-206I17.1	-0.433821	2.20393	-3.05178	0.00251265	0.352032	-1.65605
TTLL9	-0.551632	-1.10993	-3.05091	0.00251969	0.352032	-1.65821
PREX2	1.30575	-2.77579	3.05039	0.00252386	0.352032	-1.65949
SOCS7	-0.292621	3.91558	-3.04985	0.00252827	0.352032	-1.66085
PAIP2	-0.210621	7.48528	-3.04979	0.00252879	0.352032	-1.661
MID2	-0.791172	0.0156796	-3.04868	0.00253777	0.352032	-1.66375
CPS1	0.788872	-2.9308	3.04811	0.00254243	0.352032	-1.66517
PSMG3	-0.34144	5.13363	-3.04663	0.00255457	0.352032	-1.66885
CIAO1	-0.172051	6.66208	-3.04536	0.00256501	0.352032	-1.67201
SH3YL1	-0.368492	2.83751	-3.04308	0.00258381	0.352032	-1.67766
RP1-266L20.9	-0.357589	2.01797	-3.04178	0.00259459	0.352032	-1.68088
CLEC4E	1.41527	2.94453	3.0384	0.00262283	0.352032	-1.68926
AC006547.8	-0.42827	0.128255	-3.03547	0.0026476	0.352032	-1.69653
SLC6A19	0.896025	-2.60871	3.03388	0.00266108	0.352032	-1.70046
SLC8A1-AS1	-0.616461	-2.54194	-3.03211	0.00267618	0.352032	-1.70484
GEMIN8	-0.277493	4.39366	-3.02887	0.00270402	0.352032	-1.71284
RCAN3	-0.486052	4.34131	-3.02838	0.00270824	0.352032	-1.71405
CTD-3088G3.8	-0.938811	2.12137	-3.02651	0.00272447	0.352032	-1.71867
SPTLC1P1	0.323451	4.66642	3.02628	0.00272651	0.352032	-1.71925
SEC61G	-0.258923	5.09797	-3.0249	0.0027385	0.352032	-1.72264
TTN	0.780341	3.50299	3.02236	0.00276079	0.352032	-1.72891
RP4-742C19.12	0.914733	0.858661	3.02054	0.00277684	0.352032	-1.73339
CSDE1	-0.148976	9.21599	-3.01925	0.00278834	0.352032	-1.73659
ZMIZ2	-0.21279	5.87521	-3.01685	0.00280972	0.352032	-1.74249
LINC00954	-0.761814	1.5449	-3.01577	0.00281937	0.352032	-1.74514
ZNF286B	-0.457475	-0.128132	-3.01438	0.00283193	0.352032	-1.74857
XRN2	-0.173915	7.65028	-3.01165	0.00285657	0.352032	-1.75527
TVP23C	-0.548128	1.90601	-3.0103	0.00286893	0.352032	-1.75861
STON2	-1.12501	3.28214	-3.00888	0.00288184	0.352032	-1.76208
CYSLTR2	-0.919864	3.39662	-3.00549	0.00291303	0.352032	-1.77039
B3GNT8	0.728185	4.9681	3.00309	0.00293534	0.352032	-1.77629
KDM4B	0.216613	5.1984	3.00308	0.00293543	0.352032	-1.77631
LIPE	0.586728	0.958534	3.0023	0.00294268	0.352032	-1.77821
RP11-253I19.3	-0.492224	1.31214	-3.00112	0.00295376	0.352032	-1.78112
C7orf31	-0.376589	3.44843	-3.0001	0.00296334	0.352032	-1.78362
ZNF10	-0.476891	2.55606	-2.99893	0.00297431	0.352032	-1.78647
GS1-44D20.1	-0.479252	6.57254	-2.9926	0.00303462	0.353522	-1.80197
ARHGEF35	0.710509	-0.579514	2.99205	0.00303986	0.353522	-1.80331
NINJ2	0.477073	4.30745	2.99199	0.00304047	0.353522	-1.80346
GLMN	-0.248738	4.05175	-2.99063	0.00305351	0.353522	-1.80677
PDLIM5	0.539271	3.95033	2.98952	0.00306428	0.353522	-1.80948
RP11-4C20.4	0.756703	0.822373	2.98163	0.00314163	0.354992	-1.82873
SOCS2	-1.25864	3.95166	-2.98084	0.00314943	0.354992	-1.83064
LHX6	1.26001	-0.671681	2.97867	0.00317107	0.354992	-1.83592
NR2C1	-0.236919	4.69702	-2.97785	0.00317928	0.354992	-1.83792
NAALAD2	0.887081	-2.70789	2.97603	0.00319761	0.354992	-1.84235
HS6ST1	-0.42094	4.98679	-2.97534	0.00320453	0.354992	-1.84402
RP11-171I2.4	-0.850601	2.85615	-2.97479	0.00321006	0.354992	-1.84535
SDR39U1	-0.22593	5.84872	-2.9747	0.00321096	0.354992	-1.84557
AOC3	0.655169	0.301946	2.97412	0.00321689	0.354992	-1.84699
RP11-584P21.2	-0.430877	-0.410828	-2.97158	0.00324267	0.356117	-1.85315
AHSA2	-0.341066	6.18977	-2.96682	0.00329163	0.359764	-1.8647
MAP1S	0.248255	5.39184	2.959	0.00337346	0.366246	-1.88364
SATB1	-0.369988	6.37488	-2.95758	0.00338856	0.366246	-1.88708
SGOL1	0.609752	2.58697	2.95197	0.00344861	0.366246	-1.90062
CD300A	0.559069	6.25488	2.94961	0.00347412	0.366246	-1.9063
VASP	0.374533	7.81869	2.9491	0.00347975	0.366246	-1.90754
NDUFA4	-0.282175	5.67028	-2.94874	0.00348369	0.366246	-1.90841
CHN2	-0.727064	1.80133	-2.9465	0.00350818	0.366246	-1.91381
CUL9	-0.175055	4.83217	-2.94638	0.00350947	0.366246	-1.9141
DUSP6	0.654338	7.60931	2.94571	0.00351681	0.366246	-1.91571
HSPB6	0.896187	-0.21154	2.94542	0.00351996	0.366246	-1.91639
FAM228B	-0.347788	4.12338	-2.94224	0.00355517	0.366246	-1.92406
ETV5	0.794566	1.52533	2.94196	0.00355821	0.366246	-1.92472
CTD-3185P2.2	-0.33151	-0.0211046	-2.94186	0.00355936	0.366246	-1.92497
PAPSS2	1.02371	1.9135	2.94006	0.00357939	0.366654	-1.92929
ABCA3	-0.670418	1.85216	-2.93603	0.00362469	0.368405	-1.93898
EIF4A1P10	-0.273114	8.48973	-2.93444	0.00364274	0.368405	-1.9428
KIF1B	0.510826	4.19423	2.93378	0.0036502	0.368405	-1.94438
AC137932.1	0.524049	-1.70295	2.93283	0.00366099	0.368405	-1.94665
DNAJC18	-0.476459	2.33869	-2.93087	0.0036835	0.369045	-1.95137
SREK1IP1	0.222733	4.32557	2.92565	0.00374374	0.373442	-1.96385
ZBTB14	-0.19936	4.7399	-2.92221	0.00378394	0.375458	-1.97207
CHRNB1	-0.437521	2.93151	-2.91815	0.00383197	0.375458	-1.98178
BLOC1S4	-0.274474	4.77674	-2.91612	0.00385623	0.375458	-1.98663
RP11-332H14.2	-0.526125	3.1134	-2.91324	0.0038908	0.375458	-1.9935
SLC25A3	-0.260485	8.12276	-2.91263	0.0038982	0.375458	-1.99496
GLI2	-1.34214	-2.61663	-2.90705	0.00396612	0.375458	-2.00824
RP11-561P12.5	0.952859	-0.302568	2.90653	0.00397245	0.375458	-2.00947
ENPP2	-0.953938	1.75261	-2.90648	0.00397314	0.375458	-2.0096
RP5-837J1.2	-0.282263	3.92654	-2.90581	0.0039813	0.375458	-2.01118
RP11-218M22.1	0.3738	4.54458	2.90556	0.00398443	0.375458	-2.01178
OR7M1P	-0.503052	-0.46735	-2.90201	0.00402831	0.375458	-2.0202
SLC2A11	-0.367519	1.83909	-2.90111	0.00403963	0.375458	-2.02236
MIR4489	0.451045	0.34022	2.89965	0.0040578	0.375458	-2.02581
PTPN13	0.73137	-0.104052	2.89918	0.00406368	0.375458	-2.02692
PIK3R1	-0.382605	6.84713	-2.89761	0.00408343	0.375458	-2.03065
IL12A	-0.726628	3.09793	-2.89741	0.00408597	0.375458	-2.03112
CTD-3074O7.12	-0.337205	4.68587	-2.89447	0.00412317	0.375458	-2.03809
CDC34	0.240985	5.96377	2.89418	0.00412695	0.375458	-2.03879
RP11-403I13.4	-0.538279	-0.672899	-2.89171	0.00415842	0.375458	-2.04463
TRNP1	0.923436	0.272449	2.8909	0.00416887	0.375458	-2.04656
GPC2	-0.668288	1.68242	-2.89066	0.00417187	0.375458	-2.04711
AMPD3	0.529431	5.14216	2.89014	0.00417855	0.375458	-2.04834
SLC35A3	-0.15229	4.65582	-2.88985	0.00418238	0.375458	-2.04904
TDPX2	0.512127	0.89878	2.88867	0.00419761	0.375458	-2.05184
CTB-131B5.5	-0.654681	-1.01875	-2.88846	0.00420028	0.375458	-2.05232
HIGD1AP1	0.566172	3.08682	2.88794	0.00420703	0.375458	-2.05356
FKBP11	-0.306123	3.96487	-2.88686	0.00422105	0.375458	-2.05611
ZNF26	-0.321877	-0.28083	-2.88662	0.00422417	0.375458	-2.05668
KRT17P1	-0.903337	-0.365973	-2.88434	0.0042538	0.376379	-2.06205
AAGAB	-0.172693	5.71164	-2.88165	0.00428914	0.376379	-2.0684
FAM168B	-0.188381	7.03328	-2.88101	0.00429757	0.376379	-2.06991
SCARA3	-1.29661	-0.717313	-2.87931	0.00432008	0.376379	-2.07392
RAI14	1.04553	-1.34423	2.8759	0.00436563	0.376379	-2.08197
POMT1	-0.284773	4.34998	-2.87575	0.00436755	0.376379	-2.08231
RP11-567M16.1	-0.539556	-2.37268	-2.87558	0.00436987	0.376379	-2.08272
IDH3B	-0.159478	7.21987	-2.8746	0.00438307	0.376379	-2.08503
GHRL	0.572287	3.28742	2.87004	0.00444476	0.376379	-2.09576
MSI2	-0.706754	6.13275	-2.8687	0.00446305	0.376379	-2.09891
RABEP2	-0.287287	4.6763	-2.86792	0.00447362	0.376379	-2.10073
SPCS1	-0.19743	6.9607	-2.86707	0.00448525	0.376379	-2.10272
ADAMTS3	1.2343	-0.807678	2.86664	0.00449123	0.376379	-2.10374
GS1-124K5.2	-0.347879	2.34226	-2.86579	0.00450295	0.376379	-2.10574
GAL3ST4	-0.721072	1.65196	-2.86427	0.00452389	0.376379	-2.1093
ARID3A	0.360406	5.04142	2.86295	0.0045422	0.376379	-2.1124
MAP6D1	-0.436643	2.11277	-2.8621	0.00455402	0.376379	-2.11439
SMIM3	-0.773482	-0.974437	-2.85831	0.00460706	0.376379	-2.12328
SUGP2	-0.206616	6.93373	-2.85798	0.00461172	0.376379	-2.12405
SCD5	-0.837135	1.92695	-2.85737	0.00462023	0.376379	-2.12547
KAZALD1	0.697828	-0.673052	2.85565	0.00464465	0.376379	-2.12951
SOD2	0.537572	6.39624	2.85499	0.00465401	0.376379	-2.13105
SMAD2	0.172472	5.09693	2.85466	0.0046587	0.376379	-2.13182
TEX22	-0.527841	1.57134	-2.85449	0.00466103	0.376379	-2.13221
ATRAID	-0.164948	6.90339	-2.85436	0.00466293	0.376379	-2.13252
PIGL	-0.324064	3.22966	-2.85322	0.00467915	0.376379	-2.13518
CERS6	-0.296169	6.68702	-2.853	0.00468226	0.376379	-2.13569
EXTL3-AS1	-0.518673	-0.341472	-2.85046	0.00471867	0.376379	-2.14163
ISPD	-0.583762	1.7506	-2.84718	0.00476606	0.376379	-2.14929
TMEM178B	-0.505887	-3.06344	-2.8469	0.00477005	0.376379	-2.14993
ZNF554	-0.306308	2.07662	-2.8467	0.00477296	0.376379	-2.1504
CCDC15	0.478169	2.1663	2.84641	0.0047773	0.376379	-2.15109
RP11-402J6.3	0.353571	0.881895	2.84634	0.00477827	0.376379	-2.15125
CDRT4	-0.553693	-0.235479	-2.84264	0.00483239	0.379334	-2.15988
AC007879.7	0.734484	0.546562	2.83532	0.00494096	0.386529	-2.17691
SAAL1	-0.241813	4.43092	-2.83334	0.00497068	0.387084	-2.1815
DCTD	-0.222278	6.21776	-2.8326	0.00498195	0.387084	-2.18323
ARHGAP29	1.00178	-2.02657	2.8311	0.00500468	0.387532	-2.18672
PITPNM3	-0.443909	-0.702948	-2.82634	0.00507734	0.39183	-2.19776
AEBP1	-0.931275	3.4787	-2.82329	0.00512429	0.394122	-2.2048
AMN	-0.895511	2.36563	-2.81585	0.00524088	0.397587	-2.22202
FAM167A	-0.722954	-0.266626	-2.81409	0.00526868	0.397587	-2.22607
MCU	0.468975	4.69898	2.81359	0.00527677	0.397587	-2.22724
BBS9	-0.42262	2.68063	-2.81251	0.00529392	0.397587	-2.22973
NAT9	-0.257882	4.70812	-2.81086	0.0053203	0.397587	-2.23353
HNRNPH1	-0.278078	8.74324	-2.8082	0.00536309	0.397587	-2.23966
SH3GLB2	0.23999	4.88303	2.808	0.00536639	0.397587	-2.24013
P4HTM	-0.277207	3.86883	-2.80753	0.00537397	0.397587	-2.24121
CD200R1	0.952566	1.56518	2.80739	0.0053762	0.397587	-2.24152
AC007690.1	-0.416904	0.663037	-2.80705	0.0053817	0.397587	-2.24231
RP3-325F22.5	-0.747014	0.168211	-2.80642	0.00539199	0.397587	-2.24377
ZBTB40	-0.193629	5.09883	-2.80614	0.00539642	0.397587	-2.2444
CCT6P1	-0.335669	4.09147	-2.8046	0.00542162	0.397587	-2.24796
TNFAIP6	1.07903	2.24621	2.80357	0.00543835	0.397587	-2.25031
RP11-218E20.3	-0.686142	-2.37761	-2.80193	0.00546534	0.397587	-2.2541
RP11-252K23.2	0.335824	0.159883	2.80185	0.00546655	0.397587	-2.25427
TPM4	-0.461229	8.18687	-2.80086	0.00548295	0.397587	-2.25656
AVP	-0.779937	-0.0523306	-2.80066	0.00548612	0.397587	-2.257
TRMT61B	-0.234632	4.6285	-2.79982	0.00550004	0.397587	-2.25894
SEPT7P2	-0.337909	4.09792	-2.79772	0.00553482	0.398839	-2.26376
CHPF2	-0.255903	6.47889	-2.79432	0.00559157	0.401202	-2.27155
HFE	0.828059	-0.522451	2.79289	0.00561565	0.401202	-2.27484
RP11-48B3.4	-0.543086	1.92842	-2.79261	0.00562031	0.401202	-2.27547
LINC00623	-0.369593	-0.646276	-2.78926	0.00567714	0.403997	-2.28316
SHOX2	0.754718	-1.7002	2.78807	0.00569739	0.404179	-2.28588
PRPF6	-0.22485	7.42881	-2.78609	0.0057312	0.404839	-2.2904
GDF15	0.827325	0.389772	2.78545	0.00574215	0.404839	-2.29186
CTD-2643I7.1	0.743038	-1.15295	2.78382	0.0057703	0.405152	-2.29559
RP11-1277A3.1	-0.41211	2.60329	-2.78192	0.00580324	0.405152	-2.29994
C3orf80	-1.32176	2.66903	-2.78108	0.00581779	0.405152	-2.30185
KLHL4	-0.734438	-2.89559	-2.7804	0.00582967	0.405152	-2.30341
PRPF8	-0.251752	7.84477	-2.7782	0.00586804	0.405152	-2.30842
XXbac-BPG252P9.10	0.648833	0.584609	2.77779	0.00587522	0.405152	-2.30936
CYP2J2	0.601031	-1.73117	2.77551	0.00591536	0.405152	-2.31455
AC062029.1	-0.357293	1.30973	-2.77514	0.00592183	0.405152	-2.31539
LMF1	-0.275675	2.51851	-2.77462	0.00593103	0.405152	-2.31657
PDE4C	-0.482665	-2.80893	-2.77406	0.00594098	0.405152	-2.31785
DGKK	-0.619943	-2.88495	-2.77402	0.00594169	0.405152	-2.31794
PCSK4	-0.579611	2.20826	-2.76939	0.00602427	0.405785	-2.32848
AC011330.5	-0.441582	1.54262	-2.76929	0.00602608	0.405785	-2.32871
FZD8	0.795457	-0.102842	2.76919	0.0060279	0.405785	-2.32894
FAM72D	0.621195	1.16524	2.76822	0.0060453	0.405785	-2.33114
UNGP3	-0.693937	-0.10354	-2.7679	0.00605105	0.405785	-2.33187
IGFBP4	0.913336	1.80946	2.76619	0.00608191	0.405785	-2.33575
SF3B14	-0.147922	7.64508	-2.76406	0.00612061	0.405785	-2.34059
MIR155HG	-0.75385	3.81169	-2.76248	0.00614943	0.405785	-2.34417
ECT2	0.448861	3.54402	2.76227	0.00615342	0.405785	-2.34467
XBP1	-0.353929	8.50529	-2.76219	0.00615484	0.405785	-2.34484
EDIL3	1.03505	-2.07085	2.76194	0.00615943	0.405785	-2.34541
RP11-798M19.3	0.604555	2.5507	2.76165	0.00616473	0.405785	-2.34607
GPR84	1.01399	3.01852	2.75919	0.00620989	0.405785	-2.35163
CTD-2555O16.4	-0.406401	1.44358	-2.75773	0.006237	0.405785	-2.35496
TARSL2	-0.407505	4.34647	-2.7574	0.00624304	0.405785	-2.35569
DEPDC1	0.750951	1.6877	2.75725	0.00624576	0.405785	-2.35603
AGPAT9	0.839492	3.96131	2.75653	0.0062591	0.405785	-2.35765
CNPY2	-0.235834	3.07337	-2.75502	0.0062873	0.405785	-2.36108
CMIP	0.254558	6.27715	2.75496	0.00628848	0.405785	-2.36123
RNF125	-0.448558	5.50587	-2.75329	0.00631962	0.406645	-2.36499
EMCN-IT1	0.665324	-0.62389	2.75036	0.00637478	0.407595	-2.37162
RP11-307P22.1	0.45323	3.01643	2.74892	0.00640209	0.407595	-2.37488
ARFIP2	-0.195223	5.59022	-2.74882	0.00640394	0.407595	-2.3751
CTD-3065B20.3	-0.382778	-0.123696	-2.74789	0.00642156	0.407595	-2.37719
RALY	-0.143818	8.11261	-2.74778	0.0064236	0.407595	-2.37743
GATA5	0.611822	-2.08704	2.74648	0.00644854	0.407693	-2.38039
RPAIN	-0.262488	4.64834	-2.74583	0.00646084	0.407693	-2.38184
TGFB1	0.281285	8.9852	2.74395	0.00649685	0.408482	-2.38608
HNRNPCP5	0.347492	-0.457437	2.74069	0.00655984	0.408482	-2.39343
MEX3B	-0.83308	4.41445	-2.74013	0.00657081	0.408482	-2.3947
PITRM1	-0.208061	5.97336	-2.73881	0.00659632	0.408482	-2.39765
CEACAM1	1.2174	3.62185	2.73753	0.00662129	0.408482	-2.40053
HMGA1P8	0.393421	2.42787	2.73698	0.00663217	0.408482	-2.40178
HCG11	0.757933	3.07702	2.73598	0.00665168	0.408482	-2.40402
DENND6B	-0.470922	4.30297	-2.73566	0.00665803	0.408482	-2.40475
SENP3	-0.186676	4.41121	-2.73514	0.0066683	0.408482	-2.40592
RP11-43F13.3	-1.19524	-1.0567	-2.73495	0.00667197	0.408482	-2.40634
SH2D3C	0.43388	5.55133	2.73418	0.00668719	0.408482	-2.40807
EMCN	0.622426	-2.67752	2.73414	0.00668793	0.408482	-2.40816
P2RY4	-0.368943	-0.0760524	-2.73173	0.00673571	0.410303	-2.41358
CD93	1.00978	5.80167	2.72998	0.00677053	0.41034	-2.41751
MALSU1	-0.211977	3.50773	-2.72989	0.00677223	0.41034	-2.4177
CFH	-1.09295	1.37158	-2.72805	0.00680916	0.411486	-2.42184
FNDC3A	-0.211522	5.74473	-2.72543	0.00686191	0.412412	-2.42771
CD99	-0.531988	9.1388	-2.72386	0.00689361	0.412412	-2.43122
ALG10B	-0.313354	2.5922	-2.7238	0.00689486	0.412412	-2.43136
ACP1	-0.200092	6.40597	-2.72371	0.0068967	0.412412	-2.43156
CXCR1	1.16963	2.47786	2.72037	0.00696476	0.413228	-2.43904
GLP1R	-0.869835	-2.0132	-2.71909	0.00699082	0.413228	-2.44188
C8orf59	-0.178976	5.81369	-2.71881	0.00699661	0.413228	-2.44251
TRAF4	-0.643147	4.53405	-2.71815	0.00701019	0.413228	-2.44399
MRVI1-AS1	0.597731	-0.586805	2.71766	0.0070203	0.413228	-2.44508
FAM101A	-0.890972	-1.62254	-2.71715	0.00703086	0.413228	-2.44622
MAPRE1	-0.219581	8.48174	-2.71653	0.00704357	0.413228	-2.4476
AC011513.4	0.955255	0.500097	2.71598	0.00705507	0.413228	-2.44884
RPL7P32	-0.330459	3.56844	-2.714	0.00709608	0.413756	-2.45325
PPP1R3F	-0.305353	1.85936	-2.7138	0.0071003	0.413756	-2.4537
SLFN12L	-0.480618	2.07218	-2.70886	0.00720386	0.416839	-2.46471
GOLGA8A	-0.681216	5.01081	-2.70877	0.00720578	0.416839	-2.46492
USP22	-0.246529	7.34175	-2.70867	0.00720796	0.416839	-2.46515
KARS	-0.185861	7.38086	-2.70306	0.00732716	0.419183	-2.47762
HSD17B7P2	-0.603727	3.01987	-2.70088	0.00737407	0.419183	-2.48247
ZCCHC18	-0.624191	0.695306	-2.69932	0.00740779	0.419183	-2.48594
FAM35DP	-0.342059	0.31274	-2.69882	0.00741851	0.419183	-2.48704
SHF	-0.639037	1.76292	-2.69727	0.00745219	0.419183	-2.49048
LL0XNC01-116E7.4	-0.452571	-0.487683	-2.69634	0.00747235	0.419183	-2.49253
GUF1	-0.16475	5.23624	-2.69505	0.00750071	0.419183	-2.49541
AL672183.2	0.411762	0.0658119	2.69503	0.00750115	0.419183	-2.49546
FGD5	1.41062	-1.04636	2.69488	0.0075043	0.419183	-2.49577
DBH-AS1	-0.681206	0.735777	-2.69446	0.00751359	0.419183	-2.49671
AC002467.7	0.48212	1.99411	2.69398	0.00752407	0.419183	-2.49777
EPPK1	0.750998	-0.924081	2.69396	0.00752452	0.419183	-2.49782
CTA-204B4.2	-0.395402	2.06774	-2.69387	0.00752653	0.419183	-2.49802
MT-ND5	-0.167947	12.5218	-2.69349	0.00753491	0.419183	-2.49887
APBA3	0.203393	3.48612	2.6924	0.00755887	0.419183	-2.50128
PIAS4	0.251702	4.63478	2.69099	0.00758988	0.419183	-2.50439
B4GALT7	-0.203606	3.98328	-2.69057	0.00759916	0.419183	-2.50532
HAAO	-0.489765	3.83974	-2.68964	0.00761994	0.419183	-2.50739
METTL16	-0.208964	4.51811	-2.68904	0.00763324	0.419183	-2.50872
PDCL3P4	-0.297124	4.46728	-2.68637	0.00769269	0.419183	-2.51461
RP4-684O24.5	0.581059	-1.56903	2.68621	0.00769644	0.419183	-2.51498
GS1-124K5.3	-0.362821	2.7666	-2.68516	0.0077199	0.419183	-2.51729
CECR2	0.848397	-2.4763	2.68483	0.0077274	0.419183	-2.51803
RP11-152P17.2	0.692482	-1.90121	2.6847	0.00773012	0.419183	-2.5183
FGF10	-0.997499	-2.16864	-2.68468	0.00773061	0.419183	-2.51834
PRUNE2	0.813725	0.563422	2.68419	0.00774171	0.419183	-2.51943
WFDC1	-0.832481	0.492778	-2.68289	0.00777095	0.419183	-2.52229
MAST3	0.473323	5.01258	2.68223	0.00778598	0.419183	-2.52376
CTD-2314B22.3	-1.08809	-2.98102	-2.68	0.0078365	0.419183	-2.52867
CCDC68	0.688877	-1.81356	2.67868	0.00786663	0.419183	-2.53159
AC010522.1	0.365128	3.59671	2.67854	0.00786994	0.419183	-2.5319
RP11-16P6.1	-0.465442	1.84369	-2.6785	0.00787073	0.419183	-2.53198
AP001877.1	-0.348132	0.783429	-2.6769	0.00790732	0.419183	-2.5355
ADAMTS1	-1.15266	-0.23082	-2.67686	0.00790826	0.419183	-2.53559
MPRIPP1	-0.314562	4.53852	-2.67618	0.00792398	0.419183	-2.5371
CTD-2350C19.1	-0.574862	1.741	-2.67255	0.0080079	0.419183	-2.54509
ADAMTS13	-0.36317	0.840742	-2.67187	0.00802364	0.419183	-2.54658
EPS8	0.975531	2.6017	2.67007	0.00806562	0.419183	-2.55054
RFX3	-0.271798	2.98534	-2.66965	0.00807536	0.419183	-2.55146
TCTN1	-0.477687	2.52347	-2.6686	0.00809987	0.419183	-2.55376
PPIA	-0.224582	7.2844	-2.66828	0.00810744	0.419183	-2.55446
ALKBH5	-0.171559	7.07591	-2.66785	0.00811761	0.419183	-2.55542
SEC14L1	0.33015	5.67217	2.66715	0.00813408	0.419183	-2.55695
RRH	-0.341763	-0.614303	-2.66657	0.00814765	0.419183	-2.55822
ETV1	0.741846	-2.99394	2.66651	0.00814911	0.419183	-2.55835
CYCS	-0.241485	5.8014	-2.66512	0.00818189	0.419183	-2.5614
CEACAM6	1.51663	4.75178	2.66504	0.00818386	0.419183	-2.56158
U73166.2	-0.500272	1.10264	-2.66491	0.00818693	0.419183	-2.56187
OR6N1	0.507834	-1.37666	2.66392	0.00821035	0.419183	-2.56403
MTG2	0.245847	3.6891	2.6636	0.00821805	0.419183	-2.56474
CLEC4D	1.26096	3.17123	2.66301	0.00823206	0.419183	-2.56603
CNTN1	-1.17959	-2.31574	-2.6619	0.00825843	0.419183	-2.56846
KIAA1407	-0.359955	2.96412	-2.66128	0.00827328	0.419183	-2.56982
RP11-416N2.4	0.735813	0.0546335	2.66122	0.00827483	0.419183	-2.56996
OLR1	1.26372	2.89445	2.66082	0.00828439	0.419183	-2.57084
ATF1	0.291083	5.30013	2.6607	0.0082871	0.419183	-2.57109
BCKDK	0.241023	5.6292	2.65863	0.00833676	0.419183	-2.57562
COL17A1	1.35704	1.50309	2.65813	0.00834891	0.419183	-2.57672
TMEM92	0.833084	-0.710786	2.65787	0.00835509	0.419183	-2.57728
CTDSPL	0.766705	2.77259	2.65742	0.008366	0.419183	-2.57827
DRG2	-0.183399	4.24189	-2.65547	0.0084133	0.419183	-2.58254
NBEA	-0.697186	0.316989	-2.65406	0.00844749	0.419183	-2.58562
MOB3A	0.333697	6.82534	2.65391	0.00845116	0.419183	-2.58595
IFI44L	1.07655	2.7114	2.65332	0.00846554	0.419183	-2.58724
PJA1	-0.309798	4.19307	-2.65322	0.00846794	0.419183	-2.58745
GOLGA8B	-0.671936	4.06636	-2.6532	0.00846851	0.419183	-2.5875
STARD7-AS1	-0.200192	3.58957	-2.65268	0.00848118	0.419183	-2.58864
WBP2	0.219662	6.30363	2.65178	0.00850324	0.419183	-2.5906
RBMS3	0.763366	-2.52426	2.65131	0.00851468	0.419183	-2.59162
CLINT1	-0.175727	7.06762	-2.64864	0.00858038	0.419372	-2.59745
TNFRSF9	0.756454	0.676962	2.64838	0.00858692	0.419372	-2.59802
MMP16	0.873672	-3.41668	2.6482	0.00859127	0.419372	-2.59841
RP5-968J1.1	0.521078	0.270527	2.6479	0.00859868	0.419372	-2.59906
VPS51	-0.223849	6.69881	-2.64701	0.00862074	0.419372	-2.601
FAM160B2	-0.232303	4.38026	-2.6465	0.00863344	0.419372	-2.60212
RP11-353N4.2	-0.309712	1.24839	-2.64555	0.00865702	0.419372	-2.60418
FAM136A	-0.208605	6.38753	-2.64444	0.00868486	0.419372	-2.60661
CTAGE3P	-0.256517	-0.269545	-2.64385	0.00869951	0.419372	-2.60789
ZZEF1	-0.168961	5.78799	-2.64232	0.00873776	0.419372	-2.61121
FOXJ2	0.203478	5.52586	2.64124	0.0087651	0.419372	-2.61358
GVINP2	0.649768	-1.21711	2.64018	0.00879183	0.419372	-2.61588
CTD-2012K14.6	-0.428333	1.25244	-2.63967	0.00880459	0.419372	-2.61698
MRPS17	-0.301246	2.37584	-2.6394	0.00881142	0.419372	-2.61757
C1orf172	0.441796	-1.45409	2.63815	0.00884313	0.419372	-2.62029
GAN	-0.237718	2.68271	-2.63812	0.00884374	0.419372	-2.62034
AC007246.3	-0.42356	0.678966	-2.63798	0.00884739	0.419372	-2.62065
SRP14	-0.139701	8.64885	-2.63625	0.00889151	0.419372	-2.62442
RP11-458F8.4	-0.449462	4.48686	-2.63574	0.00890439	0.419372	-2.62552
AGPAT3	0.455963	4.97646	2.63554	0.00890945	0.419372	-2.62595
AC100830.3	-0.467246	0.667181	-2.63497	0.00892405	0.419372	-2.62719
TWIST2	-0.520904	-1.50765	-2.63435	0.00893994	0.419372	-2.62853
MAPKAPK3	-0.20037	7.87509	-2.63432	0.00894077	0.419372	-2.6286
CXCR2	1.09504	3.33076	2.63348	0.0089622	0.419516	-2.63042
CC2D2A	0.820236	-1.26873	2.63129	0.00901873	0.421298	-2.63517
TSTD2	-0.229121	4.45402	-2.6283	0.00909637	0.421568	-2.64166
AOC2	0.53028	1.22525	2.62801	0.0091039	0.421568	-2.64229
ATP8B4	-0.493684	6.47161	-2.62793	0.00910587	0.421568	-2.64245
GSS	-0.171169	6.22578	-2.62772	0.00911139	0.421568	-2.64291
VWA2	0.612971	-2.40341	2.62564	0.00916582	0.421568	-2.64741
BCRP3	-0.443606	1.28447	-2.62407	0.00920698	0.421568	-2.6508
LA16c-380H5.5	0.725435	1.63427	2.6238	0.00921417	0.421568	-2.65139
RNF144A	-0.434977	5.17003	-2.62368	0.00921736	0.421568	-2.65166
ACTA2	-0.632673	4.36728	-2.62337	0.0092253	0.421568	-2.65231
POLE	0.370267	5.48001	2.62235	0.00925241	0.421568	-2.65453
FAM66B	-0.425074	-0.648814	-2.62212	0.0092583	0.421568	-2.65501
DHX15	-0.156302	6.74283	-2.62025	0.0093081	0.421568	-2.65907
FILIP1L	0.732999	0.154675	2.61987	0.00931819	0.421568	-2.65988
SERPINE2	0.867262	0.711306	2.61884	0.00934564	0.421568	-2.66211
NSA2	-0.223873	7.75776	-2.61815	0.009364	0.421568	-2.66359
RBAK	-0.236185	4.18974	-2.61811	0.00936489	0.421568	-2.66366
ARFIP1	0.451142	3.95089	2.61754	0.00938028	0.421568	-2.66491
SERPINB10	1.181	4.38097	2.61714	0.0093909	0.421568	-2.66576
LPCAT1	0.420667	5.50899	2.6165	0.00940824	0.421568	-2.66716
TUBA4A	0.771497	5.63917	2.61637	0.00941159	0.421568	-2.66743
CFI	1.07898	-1.10399	2.61635	0.00941206	0.421568	-2.66746
TAS2R43	-0.477748	-0.84934	-2.61538	0.00943812	0.421765	-2.66955
MED25	0.184452	5.14338	2.61444	0.00946361	0.421765	-2.67159
RP11-503E24.2	-0.351838	3.7024	-2.61341	0.0094913	0.421765	-2.6738
ATP6V1C1	0.310095	4.96888	2.61202	0.00952905	0.421765	-2.6768
UNC119B	-0.340829	5.85596	-2.61181	0.00953473	0.421765	-2.67725
CEP70	-0.619733	3.89298	-2.61037	0.0095739	0.421765	-2.68035
PISD	0.206342	5.77911	2.60994	0.00958553	0.421765	-2.68127
NKD2	-1.25386	0.0832582	-2.60977	0.00959028	0.421765	-2.68164
ALG13	-0.221023	5.07929	-2.60966	0.00959328	0.421765	-2.68188
MATN2	-0.768471	0.209558	-2.60937	0.0096011	0.421765	-2.68249
AC096677.1	0.764071	0.688647	2.60847	0.0096257	0.421939	-2.68443
TLDC2	0.519011	-1.53229	2.60764	0.00964866	0.421939	-2.68623
PRKX	-0.292679	5.7313	-2.60623	0.00968731	0.421939	-2.68925
MEMO1P1	-0.125614	6.17233	-2.60559	0.00970483	0.421939	-2.69061
ANKMY2	-0.241806	5.50275	-2.60472	0.00972911	0.421939	-2.6925
RP11-458F8.1	-0.466689	3.16645	-2.604	0.00974891	0.421939	-2.69404
PSMB6	-0.157864	6.98674	-2.60391	0.00975146	0.421939	-2.69423
SMC5	-0.177357	6.49494	-2.60386	0.00975282	0.421939	-2.69434
RAB11FIP3	-0.321082	4.45949	-2.6006	0.00984355	0.423112	-2.70133
UBL3	0.269417	5.60485	2.60058	0.00984409	0.423112	-2.70138
ACN9	0.309858	4.20823	2.60031	0.00985166	0.423112	-2.70196
DBI	-0.330383	7.36894	-2.59967	0.00986939	0.423112	-2.70331
ENOSF1	-0.408926	3.96252	-2.59956	0.00987256	0.423112	-2.70356
SFPQ	-0.289423	8.52987	-2.59687	0.00994835	0.425562	-2.70933
AP000525.9	-0.964865	-2.19963	-2.59275	0.010065	0.428328	-2.71813
FAM72C	0.545555	0.308239	2.59232	0.0100772	0.428328	-2.71905
AC018804.6	0.617155	1.13401	2.59223	0.0100798	0.428328	-2.71924
LPIN2	0.229678	5.37164	2.59194	0.010088	0.428328	-2.71986
AC098614.2	-0.420041	6.65983	-2.58603	0.0102583	0.432758	-2.73249
DEGS1	0.282794	6.34314	2.58582	0.0102642	0.432758	-2.73292
PPAPDC1B	-0.268593	4.83273	-2.58476	0.0102951	0.432758	-2.73519
TMEM87A	-0.224786	5.51623	-2.58401	0.0103171	0.432758	-2.7368
RP11-378A13.2	0.404073	1.01396	2.58347	0.0103328	0.432758	-2.73795
SYNPO	-0.511844	0.00798511	-2.58303	0.0103455	0.432758	-2.73888
RP11-1081L13.4	-0.538839	-0.0631892	-2.58083	0.0104099	0.432758	-2.74356
RP3-522J7.6	-0.476646	0.292838	-2.58062	0.010416	0.432758	-2.744
AFF1	-0.2765	6.7984	-2.57996	0.0104355	0.432758	-2.74541
AC005562.1	-0.287747	-0.604966	-2.57962	0.0104454	0.432758	-2.74613
GOLGA8UP	-0.390062	0.0981749	-2.5789	0.0104668	0.432758	-2.74766
FAM72A	0.534723	1.42664	2.57873	0.0104717	0.432758	-2.74802
TMSB15B	-0.489049	0.170155	-2.57871	0.0104724	0.432758	-2.74807
RP11-403I13.5	-0.422946	-0.0443631	-2.57811	0.0104902	0.432758	-2.74935
HNRNPA1P7	-0.291725	9.51667	-2.57791	0.0104962	0.432758	-2.74978
PI3	1.22578	1.73372	2.57756	0.0105064	0.432758	-2.75052
COX19	-0.22258	4.29476	-2.5771	0.01052	0.432758	-2.75149
THEM4	-0.474763	3.97115	-2.57657	0.0105358	0.432758	-2.75262
VWA5A	0.68643	2.95491	2.57583	0.0105577	0.432758	-2.75419
CLDN9	0.730903	1.48421	2.57538	0.0105712	0.432758	-2.75515
PCDHGB7	-0.79183	0.0400144	-2.5745	0.0105975	0.433034	-2.75702
HPN	0.466895	-1.95279	2.57313	0.0106384	0.433034	-2.75993
TPTE2P1	-0.71188	-1.23209	-2.5726	0.0106543	0.433034	-2.76105
RP11-199F11.2	-0.345073	3.15179	-2.57169	0.0106816	0.433034	-2.76298
ATP5LP4	0.315152	1.41822	2.57094	0.0107042	0.433034	-2.76457
AC097639.8	-0.343067	0.319977	-2.57035	0.010722	0.433034	-2.76583
COL2A1	-0.958416	-1.61058	-2.57012	0.0107288	0.433034	-2.76631
AL358813.1	-0.414057	-0.337884	-2.56986	0.0107367	0.433034	-2.76686
IRF2	0.445174	5.78304	2.5688	0.0107688	0.433034	-2.76911
CCT6P2	-0.263637	3.43033	-2.56806	0.0107914	0.433034	-2.77069
DDX27	-0.164363	6.15431	-2.56773	0.0108012	0.433034	-2.77137
RP11-385D13.3	-0.489103	1.23684	-2.56746	0.0108095	0.433034	-2.77195
IFT172	-0.3559	3.87558	-2.56697	0.0108244	0.433034	-2.77299
RP3-406A7.7	-0.866776	1.74239	-2.56369	0.0109245	0.433642	-2.77992
FOXD4L1	0.539235	-1.20403	2.56326	0.0109377	0.433642	-2.78084
LL22NC03-N14H11.1	-0.716555	-0.99087	-2.56315	0.010941	0.433642	-2.78106
MAN2C1	-0.189177	6.15539	-2.56247	0.010962	0.433642	-2.78251
PECR	0.886396	1.46135	2.56226	0.0109683	0.433642	-2.78294
PYGO1	0.746576	-2.60615	2.56176	0.0109839	0.433642	-2.78401
RBM15B	-0.185442	6.22712	-2.56122	0.0110004	0.433642	-2.78514
PURB	-0.232207	5.69391	-2.56058	0.0110202	0.433642	-2.78649
ZNF354B	-0.272078	3.9833	-2.5599	0.0110413	0.433642	-2.78793
C19orf25	0.2765	3.46339	2.55972	0.0110468	0.433642	-2.78831
C1orf27	-0.185286	5.19055	-2.55916	0.0110644	0.433642	-2.78951
SRSF12	-0.653297	0.498656	-2.55906	0.0110674	0.433642	-2.78972
MED17	-0.282528	3.99396	-2.55825	0.0110926	0.433884	-2.79143
RP11-353N14.5	-0.679317	-2.52965	-2.55524	0.0111864	0.436207	-2.79777
TEX2	0.320154	5.32487	2.55512	0.0111902	0.436207	-2.79802
RPL3	-0.284447	10.1254	-2.55376	0.011233	0.436431	-2.8009
RP11-458F8.2	-0.468666	2.79603	-2.55357	0.011239	0.436431	-2.8013
RPL7P9	-0.167858	10.8172	-2.5524	0.0112757	0.436431	-2.80375
SLC26A2	-0.394965	3.8564	-2.55066	0.0113308	0.436431	-2.80742
HNRNPDL	-0.21727	8.36145	-2.54982	0.0113574	0.436431	-2.80919
MST1P2	-0.455281	1.48038	-2.5493	0.0113741	0.436431	-2.81029
OAS3	0.605143	5.07342	2.54922	0.0113766	0.436431	-2.81046
RASGRP3	-0.816865	3.49385	-2.5486	0.0113963	0.436431	-2.81176
BNC2	0.590657	-2.43687	2.54858	0.011397	0.436431	-2.81181
ANAPC2	-0.159301	5.44488	-2.54815	0.0114106	0.436431	-2.8127
AC079807.4	0.551251	-1.21797	2.54777	0.0114227	0.436431	-2.8135
RP11-37J13.1	0.30124	-0.231834	2.54684	0.0114525	0.436431	-2.81546
RP11-24C3.2	0.357106	-0.505733	2.54683	0.0114526	0.436431	-2.81547
ITGA1	0.759721	-0.265488	2.54631	0.0114693	0.436431	-2.81656
NCKAP1	0.627308	-1.05352	2.5459	0.0114825	0.436431	-2.81743
CDV3	-0.152748	8.69616	-2.54285	0.0115808	0.439211	-2.82384
DDX51	-0.244118	4.4095	-2.54194	0.0116101	0.439211	-2.82574
RP3-330M21.5	-0.320095	-0.272823	-2.54183	0.0116136	0.439211	-2.82597
ZBED5	-0.18184	4.9274	-2.54076	0.0116485	0.439211	-2.82823
DCAF12	0.461826	5.17105	2.54066	0.0116518	0.439211	-2.82844
HECW2	0.501307	-1.19709	2.53902	0.011705	0.439375	-2.83186
DZIP1L	0.680707	0.636723	2.53882	0.0117117	0.439375	-2.83229
GTPBP2	0.175173	6.15472	2.53844	0.0117239	0.439375	-2.83308
KCNK13	0.707129	-1.09493	2.53653	0.0117865	0.439375	-2.83708
PYGB	-0.242608	5.80802	-2.53535	0.0118254	0.439375	-2.83956
SNX22	0.547421	0.402051	2.53515	0.0118318	0.439375	-2.83997
UBB	-0.164928	10.608	-2.53497	0.0118377	0.439375	-2.84034
RLN3	0.615949	-0.649554	2.53481	0.011843	0.439375	-2.84068
GNB5	-0.456479	3.19752	-2.5343	0.0118598	0.439375	-2.84174
ACSM1	-0.581549	-0.0352727	-2.53401	0.0118695	0.439375	-2.84236
ZNF540	-0.40256	-0.0254857	-2.53358	0.0118837	0.439375	-2.84326
GALNT5	0.836789	-2.16675	2.53348	0.011887	0.439375	-2.84346
RBMS2	-0.456887	3.94712	-2.5327	0.0119129	0.439621	-2.8451
TRPM7	-0.130769	5.99627	-2.53111	0.0119657	0.440086	-2.84842
OSBPL5	-0.422658	5.37454	-2.53002	0.012002	0.440086	-2.8507
TMEM9B-AS1	-0.431175	3.43002	-2.52953	0.0120183	0.440086	-2.85173
RP11-527J8.1	-0.318059	2.4825	-2.52951	0.012019	0.440086	-2.85177
AUTS2	-0.594348	2.88796	-2.52838	0.0120567	0.440086	-2.85412
FKBP15	0.403211	4.94878	2.52817	0.0120639	0.440086	-2.85457
TOMM7	-0.230524	7.04704	-2.52707	0.0121006	0.440086	-2.85685
KLHL7	-0.221757	3.13604	-2.52679	0.01211	0.440086	-2.85744
KRIT1	-0.192278	4.5719	-2.52614	0.0121319	0.440086	-2.85879
SPTAN1	-0.20015	6.39965	-2.52548	0.0121542	0.440086	-2.86017
RP11-51O6.1	-0.220156	10.6535	-2.52544	0.0121557	0.440086	-2.86027
OSBPL1A	0.611644	3.89052	2.52541	0.0121566	0.440086	-2.86032
RP11-298J20.4	0.320693	0.793138	2.52217	0.0122663	0.442415	-2.86707
NAP1L4P3	-0.291463	4.94949	-2.522	0.0122722	0.442415	-2.86743
PDCL3	-0.22992	5.07944	-2.52149	0.0122895	0.442415	-2.86849
NCKIPSD	0.262614	3.84365	2.52113	0.0123017	0.442415	-2.86923
DCAF6	0.214477	5.32101	2.52066	0.0123178	0.442415	-2.87022
PI15	-1.11797	-2.1985	-2.51918	0.0123684	0.442882	-2.8733
DIAPH3	0.632485	2.09156	2.51901	0.0123742	0.442882	-2.87365
CDH5	0.791922	-1.60375	2.51858	0.012389	0.442882	-2.87454
PRSS36	0.489187	1.32622	2.51581	0.0124845	0.444331	-2.88031
DDHD2	-0.258803	4.75445	-2.51529	0.0125023	0.444331	-2.88138
PLCH1	0.819797	-0.265045	2.51524	0.012504	0.444331	-2.88148
DYNAP	0.68663	-1.78484	2.51515	0.0125073	0.444331	-2.88168
AMHR2	0.598405	-1.46254	2.5136	0.012561	0.444754	-2.8849
IFIT1	0.873329	2.9211	2.51314	0.0125771	0.444754	-2.88586
LINC00211	0.727173	1.42775	2.51312	0.0125777	0.444754	-2.88589
ATP1A3	-0.551947	1.11338	-2.51255	0.0125975	0.444769	-2.88708
TTC3P1	-0.297085	4.68823	-2.51065	0.0126638	0.44538	-2.89101
RHPN1	-0.73253	5.36006	-2.5096	0.0127007	0.44538	-2.8932
NOL10	-0.134075	4.98253	-2.50885	0.0127269	0.44538	-2.89474
SETD6	-0.279033	3.6836	-2.50777	0.0127651	0.44538	-2.89699
KL	0.718758	-1.15381	2.50769	0.0127678	0.44538	-2.89715
SF3B1	-0.149297	8.38496	-2.50676	0.0128008	0.44538	-2.89909
SLC4A10	-0.552763	-2.0386	-2.50666	0.0128043	0.44538	-2.89929
RALGAPA1P	-0.21293	3.88274	-2.50616	0.0128219	0.44538	-2.90032
PROM2	-0.476887	-0.988411	-2.5061	0.012824	0.44538	-2.90045
OR2A9P	0.534495	-2.12293	2.50591	0.0128306	0.44538	-2.90083
SRSF6	-0.283969	8.50626	-2.50586	0.0128324	0.44538	-2.90093
FGFRL1	-0.531973	4.9578	-2.50523	0.0128547	0.44538	-2.90224
RP11-108L7.15	0.394334	0.128244	2.50485	0.0128683	0.44538	-2.90303
TUBGCP6	-0.169444	5.98736	-2.50353	0.0129151	0.445602	-2.90576
TMEM220	-0.483605	3.87719	-2.50326	0.0129248	0.445602	-2.90632
ZSWIM7	-0.243951	4.84214	-2.50245	0.0129535	0.445602	-2.90798
STON1	-0.477131	0.592962	-2.50228	0.0129596	0.445602	-2.90834
RNF157-AS1	0.356642	-1.69748	2.50182	0.0129761	0.445602	-2.90929
ACOX1	0.203674	4.71952	2.50138	0.0129918	0.445602	-2.9102
RP11-22P6.2	-0.32363	0.607578	-2.50015	0.013036	0.44645	-2.91275
LAPTM4A	-0.255753	8.09548	-2.49667	0.0131617	0.449438	-2.91994
RP1-90J20.8	0.457328	-0.124197	2.49664	0.0131626	0.449438	-2.91999
B3GALT1	-0.73066	-2.06811	-2.49571	0.0131962	0.449913	-2.92191
LINC00202-1	-0.538508	-1.181	-2.49387	0.0132634	0.450328	-2.92571
ABTB1	0.3474	5.77457	2.49367	0.0132706	0.450328	-2.92611
LINC00893	-0.436787	2.42448	-2.49344	0.0132788	0.450328	-2.92658
SLFNL1	-0.419278	-1.06085	-2.49268	0.0133069	0.450328	-2.92816
IL3RA	-0.561093	6.66801	-2.49267	0.013307	0.450328	-2.92817
RASGRF2	-0.462195	-0.258821	-2.49119	0.0133614	0.450531	-2.93123
TICRR	0.657933	2.07566	2.49097	0.0133694	0.450531	-2.93168
GRIK5	-0.909979	4.00914	-2.4909	0.0133721	0.450531	-2.93183
LMBR1	0.220171	4.33116	2.48951	0.013423	0.450541	-2.93468
DUSP15	-0.627186	-0.982346	-2.48881	0.0134491	0.450541	-2.93613
CBX3P2	-0.301537	2.46584	-2.4884	0.0134642	0.450541	-2.93697
HMGA1P2	0.359602	5.47702	2.48749	0.0134979	0.450541	-2.93884
KLHL12	0.169891	5.39961	2.48744	0.0134996	0.450541	-2.93894
PWP1	-0.178665	6.10063	-2.4871	0.0135122	0.450541	-2.93964
MREG	0.693133	2.05785	2.48668	0.0135278	0.450541	-2.9405
ANKRD22	0.898079	2.54225	2.4863	0.013542	0.450541	-2.94129
STK32C	0.39458	3.62328	2.48608	0.01355	0.450541	-2.94173
RP11-3D4.2	-0.493005	1.82949	-2.48421	0.0136198	0.45073	-2.94558
RPS12P26	0.309482	1.0043	2.48236	0.013689	0.45073	-2.94937
NONO	-0.173953	8.20586	-2.48136	0.0137266	0.45073	-2.95143
ERGIC3	-0.171079	6.59937	-2.48042	0.0137617	0.45073	-2.95334
BCL2L15	0.720465	1.65649	2.47949	0.0137969	0.45073	-2.95525
TOP1MT	-0.431067	5.87658	-2.47918	0.0138087	0.45073	-2.95589
RP4-545C24.1	0.670473	0.10737	2.47788	0.013858	0.45073	-2.95856
RP6-109B7.4	-0.359951	0.524029	-2.47781	0.0138605	0.45073	-2.9587
CTD-2308N23.2	0.489774	-1.08682	2.477	0.0138914	0.45073	-2.96036
KCNJ14	-0.383204	0.871618	-2.47667	0.0139036	0.45073	-2.96102
RP11-276H19.4	0.285738	0.502034	2.4762	0.0139217	0.45073	-2.962
COL4A3BP	0.218524	5.18576	2.47567	0.0139419	0.45073	-2.96308
CRYGS	-0.291019	2.2256	-2.4756	0.0139444	0.45073	-2.96321
RCN3	0.838783	3.30135	2.4752	0.0139597	0.45073	-2.96403
LMBR1L	-0.304521	5.20759	-2.47443	0.0139893	0.45073	-2.96562
FBXO25	-0.389799	4.0507	-2.47436	0.013992	0.45073	-2.96577
CEBPZ	-0.151131	6.19028	-2.47415	0.0140001	0.45073	-2.9662
TRMT2B	-0.145177	4.89739	-2.47379	0.0140137	0.45073	-2.96693
CRCP	-0.158966	5.7433	-2.47377	0.0140143	0.45073	-2.96696
NKAIN2	1.01333	-1.70833	2.47341	0.0140282	0.45073	-2.9677
CD177	1.40966	2.71813	2.47335	0.0140305	0.45073	-2.96782
EMC10	-0.167062	6.9685	-2.47324	0.0140349	0.45073	-2.96806
CBX3	-0.165859	6.88886	-2.4731	0.0140402	0.45073	-2.96834
RP11-265N6.3	0.305072	2.00498	2.47256	0.0140609	0.45073	-2.96944
RFTN1	-0.37574	5.29733	-2.47235	0.0140688	0.45073	-2.96986
EPOR	0.622418	3.34539	2.47214	0.0140771	0.45073	-2.9703
RABL2B	-0.263771	4.19786	-2.47184	0.0140884	0.45073	-2.9709
C3orf18	-0.394885	1.90727	-2.47019	0.014152	0.452131	-2.97427
LST1	0.470818	7.59993	2.46841	0.0142211	0.453245	-2.97792
KIAA1147	-0.41886	5.85269	-2.46827	0.0142265	0.453245	-2.9782
TPBGL	-0.468577	-1.79759	-2.46689	0.0142801	0.453834	-2.98101
HBZ	0.711863	-0.739318	2.46673	0.0142863	0.453834	-2.98134
GS1-279B7.2	0.412373	0.937485	2.46555	0.0143325	0.453834	-2.98375
LUZP1	-0.392652	5.49143	-2.46533	0.0143411	0.453834	-2.9842
RP4-655J12.4	0.442026	-0.547653	2.46386	0.0143986	0.453834	-2.9872
TSSC2	-0.465723	-1.51435	-2.46277	0.0144415	0.453834	-2.98942
RP3-469D22.1	0.358361	3.74688	2.46276	0.0144418	0.453834	-2.98944
NBEAL2	0.285689	7.41593	2.46195	0.0144738	0.453834	-2.99109
NEK2	0.65863	2.53405	2.46132	0.0144983	0.453834	-2.99236
CTD-2047H16.4	-0.379548	-0.938452	-2.4612	0.0145031	0.453834	-2.9926
TIMP3	1.02018	1.48619	2.4606	0.0145268	0.453834	-2.99382
SETD8	0.183496	5.27567	2.46037	0.0145361	0.453834	-2.9943
RP5-1024G6.8	-0.402874	3.67217	-2.45947	0.0145716	0.453834	-2.99613
RP1-90L6.2	-0.432005	-0.0370855	-2.45938	0.0145754	0.453834	-2.99632
PDXDC1	-0.127168	5.55758	-2.45858	0.014607	0.453834	-2.99794
RP11-427H3.3	-0.282852	5.19654	-2.4585	0.0146102	0.453834	-2.9981
PGLYRP1	1.3542	5.64625	2.45763	0.0146448	0.453834	-2.99987
C11orf30	0.178922	3.90391	2.45703	0.0146687	0.453834	-3.00109
CLEC5A	1.11647	4.05414	2.45647	0.0146911	0.453834	-3.00223
COL24A1	-0.73592	3.82093	-2.4564	0.0146938	0.453834	-3.00237
CTTN	0.835218	0.644428	2.456	0.0147098	0.453834	-3.00318
BAHD1	-0.206441	5.29142	-2.45573	0.0147204	0.453834	-3.00372
KNSTRN	0.324027	3.49508	2.4554	0.0147336	0.453834	-3.00439
PLLP	0.447553	-1.32106	2.4553	0.0147377	0.453834	-3.0046
ITPA	-0.239838	5.64219	-2.4552	0.0147417	0.453834	-3.0048
ITPKB-IT1	0.455376	0.611394	2.45412	0.014785	0.454238	-3.007
CLEC6A	0.670505	-0.860069	2.4536	0.0148058	0.454238	-3.00804
SEC31B	-0.317614	5.02908	-2.45238	0.0148552	0.454238	-3.01053
KIAA1755	0.6248	-3.2127	2.45232	0.0148574	0.454238	-3.01064
RRN3P1	-0.314305	3.61049	-2.4522	0.0148624	0.454238	-3.0109
URI1	-0.20213	6.30055	-2.45139	0.014895	0.454238	-3.01253
ACOX2	0.773934	-0.59301	2.45074	0.0149212	0.454238	-3.01385
NCBP2	-0.192387	5.91527	-2.45029	0.0149397	0.454238	-3.01477
EHD1	0.344214	6.18665	2.45002	0.0149506	0.454238	-3.01531
SLC43A3	0.285764	5.27691	2.44992	0.0149548	0.454238	-3.01552
NDUFAF4P3	0.408693	-0.666371	2.44892	0.0149951	0.454238	-3.01753
AC005154.7	-0.431832	3.04709	-2.44857	0.0150095	0.454238	-3.01825
RP1-178F10.3	-0.219481	6.1863	-2.44838	0.015017	0.454238	-3.01863
LTV1	-0.212101	6.53155	-2.44799	0.0150332	0.454238	-3.01943
PPIP5K1	-0.279678	3.26321	-2.44685	0.0150797	0.455005	-3.02174
RP11-417J8.3	-0.621685	-1.94727	-2.44637	0.0150991	0.455005	-3.0227
RP11-452K12.7	0.489596	-0.147261	2.4459	0.0151184	0.455005	-3.02365
RP11-495P10.8	-0.619954	-0.125866	-2.44523	0.015146	0.455238	-3.02502
ENDOV	-0.260923	2.57164	-2.44463	0.0151706	0.455378	-3.02623
FUBP1	-0.199886	7.33519	-2.44324	0.0152277	0.456045	-3.02903
EIF3J	-0.150879	6.42991	-2.44312	0.0152328	0.456045	-3.02928
EIF4H	-0.220742	8.38821	-2.44112	0.0153153	0.457486	-3.03331
PGBD1	-0.397406	3.3962	-2.44098	0.015321	0.457486	-3.03359
KCTD18	-0.161771	4.88259	-2.43932	0.0153901	0.458705	-3.03695
SIGLEC1	1.1243	0.857752	2.43903	0.015402	0.458705	-3.03753
IFIT3	0.623935	5.18865	2.43821	0.0154363	0.45893	-3.03919
RP11-496I9.1	-0.487638	0.516018	-2.43789	0.0154497	0.45893	-3.03983
GLRX	0.399586	5.06844	2.43699	0.0154871	0.459444	-3.04164
FAM124A	-0.897555	0.36739	-2.43549	0.01555	0.460712	-3.04467
GALNT18	0.660093	-1.96383	2.43373	0.0156242	0.46205	-3.04822
ATL1	-0.469753	1.8405	-2.43344	0.0156365	0.46205	-3.0488
OAS1	0.753758	4.16876	2.43298	0.0156558	0.46205	-3.04973
RNASE1	1.04089	1.84356	2.43237	0.0156816	0.462213	-3.05095
PARL	-0.179046	6.72702	-2.43109	0.0157358	0.463213	-3.05353
GPR63	-0.687243	-1.81238	-2.43015	0.015776	0.463633	-3.05543
PPP1R12A	0.154306	5.96749	2.4298	0.0157907	0.463633	-3.05612
IRX3	-1.37937	0.62378	-2.42882	0.0158324	0.464055	-3.05809
RP3-395C13.1	-0.425919	0.860639	-2.42641	0.0159354	0.464055	-3.06293
HHAT	-0.530082	2.56078	-2.4259	0.0159574	0.464055	-3.06396
AC084018.1	-0.321501	4.46245	-2.42587	0.0159588	0.464055	-3.06402
PTPRN2	0.733596	1.74443	2.42577	0.0159631	0.464055	-3.06422
ANXA3	1.08541	4.30845	2.42575	0.0159638	0.464055	-3.06426
HOXA10	-1.23083	4.32573	-2.42472	0.0160081	0.464055	-3.06632
CLDN7	0.577382	0.549544	2.4243	0.0160263	0.464055	-3.06717
SARM1	-0.455255	2.93783	-2.4241	0.0160351	0.464055	-3.06758
ADHFE1	-0.3678	3.62158	-2.424	0.0160391	0.464055	-3.06776
PTGFR	-0.897232	-1.8145	-2.42392	0.0160428	0.464055	-3.06794
MST1L	-0.478856	-0.054199	-2.42315	0.016076	0.464055	-3.06948
NOD1	-0.232682	4.36384	-2.4231	0.0160783	0.464055	-3.06958
LCNL1	-0.603474	-1.46533	-2.42216	0.0161187	0.464055	-3.07145
LINC00342	-0.410019	5.29392	-2.42182	0.0161336	0.464055	-3.07214
ZRANB2	-0.19209	7.08326	-2.4215	0.0161477	0.464055	-3.07279
PQBP1	-0.152001	6.6968	-2.42143	0.0161504	0.464055	-3.07292
MSRB3	-0.505361	6.61465	-2.41987	0.0162182	0.465255	-3.07604
DLEU7	0.739121	0.111251	2.41912	0.016251	0.465255	-3.07755
POLQ	0.537706	2.83747	2.41907	0.0162533	0.465255	-3.07765
C19orf47	0.166377	3.56298	2.41741	0.0163259	0.465796	-3.08097
FAM47E	-0.587364	-1.17102	-2.41711	0.0163389	0.465796	-3.08157
CYP2B7P	-0.847079	-0.098063	-2.41705	0.0163415	0.465796	-3.08169
DGAT1	0.224719	6.31556	2.41665	0.0163591	0.465796	-3.08249
LINC00174	-0.349681	3.11514	-2.41631	0.0163741	0.465796	-3.08317
EIF4A1P2	-0.252655	5.77257	-2.41576	0.0163986	0.465911	-3.08428
EWSR1	-0.141239	7.28892	-2.41403	0.0164745	0.467488	-3.08772
FAM13B	-0.191742	5.83318	-2.41335	0.0165049	0.467769	-3.0891
LINC00205	-0.407986	3.38868	-2.41287	0.0165259	0.467783	-3.09004
COPS3	-0.172497	6.74838	-2.41056	0.0166287	0.470024	-3.09466
ZNF251	-0.313557	4.25031	-2.40975	0.0166646	0.470024	-3.09627
AARSD1	-0.275541	1.25276	-2.40964	0.0166696	0.470024	-3.09649
ADCY2	-1.19956	-1.9858	-2.40923	0.0166881	0.470024	-3.09732
STRAP	-0.22072	7.73881	-2.40869	0.0167123	0.470024	-3.0984
RNU1-122P	-0.401806	0.210651	-2.40832	0.0167285	0.470024	-3.09912
ABI3	0.727752	3.21344	2.40632	0.0168185	0.470902	-3.10311
PTK2	0.890096	1.30569	2.40588	0.0168383	0.470902	-3.10399
OAS2	0.700355	4.72499	2.40563	0.0168496	0.470902	-3.10449
CHODL	-0.428974	-1.58706	-2.40472	0.0168906	0.470902	-3.1063
OBSL1	-0.935171	3.33663	-2.40388	0.0169287	0.470902	-3.10797
RP11-458N5.1	-0.447893	2.12071	-2.40377	0.0169334	0.470902	-3.10818
TRAFD1	0.227116	5.64521	2.40361	0.0169408	0.470902	-3.10851
LTK	-0.99041	3.84003	-2.40252	0.0169904	0.470902	-3.11068
ZNF593	-0.247675	4.48877	-2.40194	0.0170167	0.470902	-3.11183
TXNIP	-0.391481	10.2542	-2.40158	0.017033	0.470902	-3.11255
MARK2	0.190118	5.96189	2.40144	0.0170395	0.470902	-3.11283
UBE2T	0.54976	4.07767	2.40059	0.0170783	0.470902	-3.11452
SLC30A7	-0.156355	4.53685	-2.40053	0.0170811	0.470902	-3.11464
CCPG1	0.405758	3.36183	2.3998	0.0171144	0.470902	-3.11609
PHF8	0.127397	4.93731	2.39861	0.0171686	0.470902	-3.11845
CCNB1	0.488712	4.43924	2.39792	0.0172002	0.470902	-3.11982
XPO6	0.215319	6.59753	2.39768	0.0172113	0.470902	-3.1203
PLSCR1	0.36703	5.77438	2.3975	0.0172197	0.470902	-3.12066
TUBGCP3	0.127196	5.5824	2.39563	0.0173057	0.470902	-3.12436
RP11-621H8.2	0.370748	3.26089	2.39431	0.0173669	0.470902	-3.12699
CANT1	0.212488	5.35115	2.39355	0.0174019	0.470902	-3.12848
N4BP1	0.202609	5.30204	2.39304	0.0174255	0.470902	-3.12949
TTK	0.563453	2.98276	2.39291	0.0174318	0.470902	-3.12976
FAM180B	-0.441145	0.187892	-2.39284	0.0174348	0.470902	-3.12989
PHYH	-0.304318	3.97368	-2.39229	0.0174605	0.470902	-3.13099
RP11-517P14.7	-0.398472	-0.798024	-2.39221	0.0174641	0.470902	-3.13114
REV1	-0.130563	4.92674	-2.39195	0.0174761	0.470902	-3.13165
KIF9	-0.319937	2.67924	-2.39193	0.0174771	0.470902	-3.13169
AP001063.1	0.50958	0.0677179	2.39189	0.0174793	0.470902	-3.13179
AKAP9	-0.170483	5.94455	-2.39176	0.0174851	0.470902	-3.13203
CCDC134	-0.245904	4.40662	-2.39175	0.0174858	0.470902	-3.13206
PCED1A	-0.306927	6.68438	-2.39157	0.0174939	0.470902	-3.13241
AC137932.6	0.436877	-1.44165	2.39145	0.0174996	0.470902	-3.13265
ACVRL1	0.856422	-0.203278	2.39132	0.0175056	0.470902	-3.1329
GINS1	0.543893	2.71263	2.39048	0.017545	0.470902	-3.13458
CDC42EP3	0.583405	5.57198	2.39016	0.0175597	0.470902	-3.1352
CLEC3B	-0.716697	-0.259164	-2.39005	0.0175649	0.470902	-3.13542
RP11-126K1.2	0.374817	1.91135	2.38971	0.0175807	0.470902	-3.13609
UBE2Q2	-0.223923	6.10994	-2.38965	0.0175836	0.470902	-3.13621
CTD-2349P21.5	-0.514507	1.73449	-2.38964	0.0175844	0.470902	-3.13624
RP11-544M22.13	-0.396668	-0.467911	-2.38833	0.0176455	0.470984	-3.13882
SGSM1	-0.433927	-1.9697	-2.38821	0.0176511	0.470984	-3.13906
NR5A2	0.892149	-2.18356	2.38754	0.0176825	0.470984	-3.14038
GPR4	0.497364	-1.94911	2.38675	0.0177198	0.470984	-3.14195
B4GALNT3	0.680554	-0.389081	2.38635	0.0177389	0.470984	-3.14275
TCTN3	-0.293838	5.17772	-2.38403	0.0178484	0.470984	-3.14732
TMEM140	0.487716	4.08215	2.38395	0.0178522	0.470984	-3.14748
RP11-1105G2.3	-0.39111	1.85306	-2.38281	0.0179066	0.470984	-3.14974
RXRA	0.512794	4.97876	2.38223	0.0179341	0.470984	-3.15088
CCDC42	-0.482562	-0.341402	-2.38183	0.0179531	0.470984	-3.15166
TNRC18	-0.222228	7.09157	-2.38075	0.0180047	0.470984	-3.1538
DCLRE1B	0.280107	4.26203	2.38058	0.0180127	0.470984	-3.15413
RP11-59D5__B.2	0.651744	0.597692	2.38046	0.0180186	0.470984	-3.15437
ANKLE1	0.448826	3.86268	2.38003	0.0180391	0.470984	-3.15521
ALCAM	-0.459083	5.81487	-2.37999	0.0180412	0.470984	-3.1553
ZNF121	-0.321468	5.64702	-2.37987	0.0180468	0.470984	-3.15553
ZNF337	-0.242519	5.31723	-2.37985	0.0180475	0.470984	-3.15556
DNAJC1	-0.333891	6.46443	-2.37871	0.0181021	0.470984	-3.15781
FKBP1C	0.254146	5.14381	2.3786	0.0181077	0.470984	-3.15803
RPL7P26	-0.3004	0.76241	-2.37836	0.0181191	0.470984	-3.1585
ZNF853	-0.569551	1.64642	-2.37825	0.0181246	0.470984	-3.15873
SRSF9	-0.110154	7.01026	-2.37781	0.0181454	0.470984	-3.15958
IGF2R	0.756366	5.69785	2.37746	0.0181626	0.470984	-3.16028
FAM133B	-0.268083	3.48671	-2.37561	0.0182517	0.470984	-3.16392
LRRC4	0.827561	3.15042	2.37529	0.018267	0.470984	-3.16454
AP000487.5	0.475113	-1.91305	2.37472	0.018295	0.470984	-3.16568
ANGPT2	1.03084	-1.36965	2.37471	0.0182954	0.470984	-3.16569
PNRC2	-0.508568	3.31225	-2.37443	0.0183088	0.470984	-3.16624
SKA3	0.626418	3.59059	2.37424	0.0183182	0.470984	-3.16662
ORC2	0.207063	4.5767	2.37375	0.018342	0.470984	-3.16758
ZBED4	-0.185514	6.13239	-2.3735	0.0183541	0.470984	-3.16807
HIATL1	0.345384	6.09229	2.37314	0.0183717	0.470984	-3.16878
CTA-14H9.5	0.77475	2.00423	2.37295	0.0183808	0.470984	-3.16915
IL7	0.747969	-0.116937	2.37273	0.0183916	0.470984	-3.16959
RP11-552J9.9	0.408893	0.688605	2.37255	0.0184004	0.470984	-3.16994
FAM83B	0.675013	-2.10822	2.37245	0.0184051	0.470984	-3.17013
RP11-108K14.4	-0.36623	0.498009	-2.3723	0.0184124	0.470984	-3.17043
KBTBD7	0.502869	2.60013	2.37209	0.0184227	0.470984	-3.17084
GPR174	-0.694234	4.3175	-2.37177	0.0184385	0.470984	-3.17148
SNRPE	-0.225382	4.91218	-2.37176	0.0184388	0.470984	-3.17149
LINGO2	0.477139	-2.26154	2.37166	0.0184436	0.470984	-3.17169
MAD2L1	0.395584	3.4205	2.37146	0.0184534	0.470984	-3.17208
CHMP5	0.177923	5.98772	2.3694	0.0185544	0.471784	-3.17613
DMTF1	-0.182944	5.84876	-2.36861	0.018593	0.471784	-3.17767
DTX3L	0.255585	5.79927	2.3685	0.0185985	0.471784	-3.17789
PFKFB2	0.730065	2.78385	2.36837	0.018605	0.471784	-3.17815
DCUN1D3	-0.352826	3.51395	-2.3678	0.0186329	0.471784	-3.17926
NPM2	-0.733023	3.0921	-2.36779	0.0186333	0.471784	-3.17928
XKR3	0.553892	-0.753663	2.36582	0.0187305	0.471784	-3.18314
FAM89B	0.284826	4.31844	2.36569	0.0187373	0.471784	-3.18341
AC004069.2	-0.316284	4.09684	-2.36505	0.0187689	0.471784	-3.18466
HTRA3	0.968076	3.67751	2.36485	0.018779	0.471784	-3.18506
ZNF513	-0.18256	5.53555	-2.36465	0.0187886	0.471784	-3.18544
TFB2M	-0.289469	5.11853	-2.36299	0.0188714	0.471784	-3.1887
SLC9A9	0.672595	2.29309	2.3629	0.0188758	0.471784	-3.18887
KIF3C	0.390044	3.2449	2.36243	0.018899	0.471784	-3.18978
BZW2	-0.299139	6.29978	-2.36224	0.0189085	0.471784	-3.19016
RP11-468O2.1	-0.368618	-0.919863	-2.36213	0.0189139	0.471784	-3.19037
CDA	0.99682	5.93238	2.36202	0.0189198	0.471784	-3.1906
SP100	0.174601	5.84611	2.36196	0.0189228	0.471784	-3.19072
DUSP13	0.83284	-0.582686	2.36157	0.018942	0.471784	-3.19147
PRPH	-0.550157	-2.30792	-2.36124	0.0189587	0.471784	-3.19212
ACTN3	-0.353103	-1.76341	-2.36119	0.018961	0.471784	-3.19221
TDRD3	-0.176642	4.39927	-2.36113	0.0189641	0.471784	-3.19233
GNB2L1	-0.221189	9.94124	-2.3605	0.0189954	0.471784	-3.19356
FAM227A	-0.642495	-0.774815	-2.36049	0.0189961	0.471784	-3.19359
CTIF	-0.254213	3.66615	-2.36039	0.0190011	0.471784	-3.19378
CTD-3179P9.1	-0.920536	0.294346	-2.35821	0.0191105	0.472516	-3.19804
PPIB	-0.21208	9.00925	-2.35816	0.0191131	0.472516	-3.19814
RP11-434C1.1	-0.577687	0.770259	-2.35769	0.019137	0.472516	-3.19906
TRAF1	-0.394133	3.76511	-2.35762	0.0191403	0.472516	-3.19919
ANKRD36	-0.299791	3.89994	-2.35636	0.0192039	0.472516	-3.20165
SLC31A1	0.384083	4.35336	2.35616	0.0192143	0.472516	-3.20205
PAPLN	-0.630071	0.43687	-2.35573	0.019236	0.472516	-3.20289
CFL1P1	-0.287798	-0.0375299	-2.3557	0.0192376	0.472516	-3.20295
IRGM	-0.662102	2.71376	-2.35521	0.0192625	0.472516	-3.20391
AC013460.1	-0.391953	-1.72585	-2.35442	0.0193024	0.472516	-3.20544
YES1	-0.702714	3.49747	-2.35392	0.0193279	0.472516	-3.20642
NDE1	0.17408	5.07918	2.35322	0.0193633	0.472516	-3.20778
MYL12A	0.258921	8.32098	2.35322	0.0193633	0.472516	-3.20778
CHRNA5	0.444018	-0.106041	2.353	0.0193746	0.472516	-3.20821
UTP15	-0.252485	3.82904	-2.35269	0.0193903	0.472516	-3.20881
AC015849.16	0.528917	-1.1889	2.35248	0.019401	0.472516	-3.20922
EFHC1	-0.324346	3.36006	-2.35158	0.0194469	0.472516	-3.21097
TSHZ2	-0.570174	-1.40459	-2.35148	0.0194523	0.472516	-3.21118
GNA12	-0.415926	5.87394	-2.3507	0.0194924	0.472516	-3.2127
RP11-299H22.5	-0.500703	-1.8095	-2.35055	0.0194997	0.472516	-3.21298
CKLF	0.28047	4.41119	2.35039	0.0195083	0.472516	-3.21331
RP1-35C21.1	-0.968506	-0.380737	-2.35026	0.0195147	0.472516	-3.21355
SMAD6	0.539263	0.416913	2.34975	0.0195409	0.472516	-3.21455
MT-TK	0.458233	0.797456	2.34839	0.0196107	0.472516	-3.21719
HLCS	-0.311414	3.27085	-2.34713	0.0196761	0.472516	-3.21965
TNFSF15	0.6541	-1.24665	2.34709	0.019678	0.472516	-3.21973
UBA5	-0.165401	4.68492	-2.34563	0.0197535	0.472516	-3.22256
KDM8	-0.246756	1.84868	-2.34502	0.0197853	0.472516	-3.22375
GRAPL	-0.500157	0.336983	-2.34472	0.0198008	0.472516	-3.22433
ZCCHC24	0.558344	2.45383	2.34465	0.0198046	0.472516	-3.22448
ZNF880	-0.424149	3.21643	-2.34394	0.0198411	0.472516	-3.22584
NMU	0.742155	-0.571134	2.34321	0.0198796	0.472516	-3.22727
SERGEF	-0.24507	2.75264	-2.34222	0.0199313	0.472516	-3.2292
RP11-559M23.1	-0.301587	-0.64485	-2.34211	0.0199366	0.472516	-3.2294
RUNX1	-0.40955	7.25459	-2.34208	0.0199381	0.472516	-3.22945
GS1-393G12.12	0.324367	2.94572	2.34006	0.0200442	0.472516	-3.23338
HARS2	-0.196285	5.18418	-2.33944	0.0200769	0.472516	-3.23459
CTGF	1.11066	0.0451937	2.33881	0.0201101	0.472516	-3.23581
SLCO4C1	0.729202	3.26027	2.33871	0.0201151	0.472516	-3.23599
STRN4	0.127631	6.0012	2.3377	0.0201687	0.472516	-3.23796
EPSTI1	0.74593	3.61271	2.33756	0.0201759	0.472516	-3.23823
AC012360.4	-0.352793	0.247891	-2.33728	0.0201905	0.472516	-3.23876
PPP1R9B	0.219462	7.57247	2.33721	0.0201945	0.472516	-3.23891
C16orf71	-0.308472	-1.67384	-2.33711	0.0201998	0.472516	-3.2391
PI4KA	-0.138234	6.42492	-2.3371	0.0202003	0.472516	-3.23912
ZNF764	-0.207901	3.81868	-2.33626	0.0202448	0.472516	-3.24075
SLC5A9	0.575995	-2.19152	2.3362	0.0202481	0.472516	-3.24087
HFM1	0.716126	-2.23796	2.33615	0.0202504	0.472516	-3.24095
UBE2QL1	-0.548481	-2.50772	-2.33561	0.0202793	0.472516	-3.24201
RPL26	-0.255681	7.24459	-2.33559	0.0202801	0.472516	-3.24204
FGD6	0.583983	1.57541	2.33555	0.0202823	0.472516	-3.24212
DPH1	-0.27718	4.27558	-2.33436	0.0203455	0.472516	-3.24442
NARFL	0.288367	3.80979	2.33385	0.0203727	0.472516	-3.24541
RPS20	-0.182551	10.2473	-2.33315	0.0204098	0.472516	-3.24676
RP11-196O16.1	-0.453851	0.917572	-2.33291	0.020423	0.472516	-3.24723
WBP2NL	-0.517812	-0.745116	-2.33242	0.0204488	0.472516	-3.24817
RP11-3D4.3	-0.424038	1.54747	-2.33235	0.0204528	0.472516	-3.24831
SLC19A1	0.318879	3.72676	2.33213	0.0204647	0.472516	-3.24874
CTC-297N7.8	-0.253983	3.84627	-2.33135	0.0205065	0.472516	-3.25025
PRX	0.685763	2.19673	2.33085	0.0205329	0.472516	-3.25121
CKAP2L	0.612693	3.02379	2.33061	0.0205459	0.472516	-3.25168
CMTM3	-0.244521	6.55938	-2.33045	0.0205546	0.472516	-3.25199
RNF216	-0.154836	5.46676	-2.33036	0.0205592	0.472516	-3.25216
VEPH1	0.762062	-1.53195	2.33013	0.0205715	0.472516	-3.2526
GBP1	0.770668	2.68469	2.32913	0.0206256	0.472516	-3.25454
AC027612.1	0.244643	2.11727	2.32904	0.0206304	0.472516	-3.25471
XPNPEP1	-0.16321	5.93726	-2.32904	0.0206305	0.472516	-3.25471
SHD	-1.19119	0.356625	-2.3289	0.0206378	0.472516	-3.25498
SNORA5C	-0.354992	0.789903	-2.32825	0.0206728	0.472516	-3.25623
SLC25A29	-0.399374	5.34026	-2.32806	0.020683	0.472516	-3.25659
DHX34	0.280094	4.77686	2.32781	0.0206967	0.472516	-3.25708
KIF2C	0.599726	3.87187	2.32744	0.020717	0.472516	-3.25781
SMTN	0.351884	1.97483	2.32732	0.0207234	0.472516	-3.25804
GTF2F1	-0.140069	7.16677	-2.32628	0.0207795	0.472516	-3.26003
TPP2	-0.188735	6.5674	-2.32594	0.020798	0.472516	-3.26069
PKIG	-0.431014	4.72736	-2.32533	0.0208312	0.472516	-3.26187
MDM4	-0.241377	6.27749	-2.32494	0.0208521	0.472516	-3.26262
SDHDP6	0.369583	1.4541	2.32425	0.0208899	0.472516	-3.26396
CDCA2	0.59113	2.24894	2.3238	0.0209144	0.472516	-3.26482
POLG2	-0.255624	5.25813	-2.32346	0.0209331	0.472516	-3.26548
CCER2	-0.394418	1.92012	-2.32327	0.0209435	0.472516	-3.26585
EMC2	0.204181	4.36477	2.3225	0.0209854	0.472516	-3.26733
COMMD3	-0.370085	4.45352	-2.32248	0.0209865	0.472516	-3.26736
MYO7B	0.792236	1.82969	2.3221	0.021007	0.472516	-3.26809
HHIP-AS1	-0.87602	0.421876	-2.32174	0.0210269	0.472516	-3.26879
DGCR6	-0.432299	2.31981	-2.32158	0.0210357	0.472516	-3.2691
AC000120.7	-0.363081	1.76154	-2.32141	0.0210448	0.472516	-3.26942
MALAT1	-0.326373	10.0408	-2.32099	0.0210679	0.472516	-3.27023
RP1-80N2.2	0.575322	0.767515	2.32079	0.0210789	0.472516	-3.27061
KCTD12	0.932753	5.2184	2.32065	0.0210869	0.472516	-3.27089
FANCD2	0.300338	4.18076	2.32037	0.021102	0.472516	-3.27142
AC018816.3	-0.25909	0.19525	-2.32029	0.0211066	0.472516	-3.27158
EPN1	0.170769	6.18508	2.32022	0.0211106	0.472516	-3.27172
CTD-3088G3.4	-0.574859	0.33659	-2.31985	0.0211306	0.472516	-3.27242
IQCK	-0.471015	0.897525	-2.31907	0.0211735	0.472516	-3.27392
ADCY1	-0.781592	-2.48362	-2.31885	0.0211855	0.472516	-3.27434
DYNC2LI1	-0.312519	2.78476	-2.31879	0.0211888	0.472516	-3.27446
SEMA5A	-0.848259	-2.51984	-2.31841	0.02121	0.472516	-3.2752
XYLB	0.481392	0.935648	2.31834	0.0212139	0.472516	-3.27533
CEACAM8	1.31637	5.4646	2.31757	0.0212565	0.472516	-3.27681
BSN	-0.452991	-1.60628	-2.31718	0.0212783	0.472516	-3.27757
RP11-79H23.3	0.525433	-1.87305	2.31693	0.0212916	0.472516	-3.27803
DPYSL3	-1.10962	2.4841	-2.31693	0.0212919	0.472516	-3.27804
DDAH2	-0.346405	7.12478	-2.31683	0.0212975	0.472516	-3.27824
EXOSC6	-0.225773	5.97862	-2.31635	0.021324	0.472516	-3.27915
AP2A1	0.169938	5.8867	2.31629	0.0213275	0.472516	-3.27928
PNMT	0.854848	0.575882	2.31545	0.021374	0.472516	-3.28089
EMR2	-0.372534	6.23832	-2.31531	0.0213819	0.472516	-3.28116
ATG9A	0.287281	4.68723	2.31511	0.0213926	0.472516	-3.28153
ANAPC4	-0.137737	4.66513	-2.315	0.0213991	0.472516	-3.28175
RALGAPA1	-0.196003	2.75975	-2.3144	0.0214326	0.472516	-3.28291
SLC12A2	-0.346416	3.51905	-2.31418	0.0214447	0.472516	-3.28333
LINC00671	0.932758	1.00177	2.31406	0.021451	0.472516	-3.28354
MRPL9	-0.170261	6.84577	-2.31399	0.0214551	0.472516	-3.28368
CISH	-0.491208	3.89274	-2.31346	0.0214847	0.472516	-3.2847
SLC25A26	-0.278617	3.40268	-2.31336	0.0214903	0.472516	-3.28489
SUMF2	-0.233865	6.6676	-2.31318	0.0215003	0.472516	-3.28524
MT-TH	0.475874	1.81906	2.3131	0.0215047	0.472516	-3.28539
PROX2	-0.411599	-0.7703	-2.31285	0.0215189	0.472516	-3.28587
ZNF215	-0.803079	-1.11776	-2.31269	0.0215277	0.472516	-3.28618
RPL10A	-0.233553	10.409	-2.31177	0.0215793	0.472516	-3.28795
TESK2	0.27809	4.5186	2.31153	0.0215925	0.472516	-3.2884
CROCCP3	-0.380449	1.68793	-2.31143	0.0215982	0.472516	-3.28859
RP11-863P13.4	-0.537696	-1.78253	-2.31059	0.0216452	0.472516	-3.2902
AURKA	0.598845	3.21456	2.31056	0.0216471	0.472516	-3.29026
TRAV22	0.46445	0.0664645	2.31048	0.0216515	0.472516	-3.29041
RP11-73B2.6	-0.571234	-0.00325399	-2.3098	0.02169	0.472516	-3.29172
NCAPD2	0.29431	6.09125	2.30909	0.02173	0.472516	-3.29308
EIF3I	-0.150297	8.19543	-2.30894	0.0217384	0.472516	-3.29337
LIN9	0.276633	2.79752	2.30836	0.0217711	0.472516	-3.29448
LINC00304	-0.49996	-0.831093	-2.30796	0.0217936	0.472516	-3.29524
ZNF12	-0.259056	4.53553	-2.30792	0.0217958	0.472516	-3.29532
SPATA7	-0.275553	2.12093	-2.30766	0.0218106	0.472516	-3.29582
SNX27	0.304391	5.0704	2.30742	0.0218241	0.472516	-3.29627
STAR	-0.805762	3.34066	-2.30682	0.0218579	0.472516	-3.29742
C4BPB	0.504992	-1.86241	2.30643	0.0218805	0.472516	-3.29818
CAMLG	-0.272838	6.04423	-2.3064	0.0218818	0.472516	-3.29822
CTB-25B13.12	0.363636	3.87204	2.30599	0.0219053	0.472516	-3.29902
LYVE1	0.721986	-0.749356	2.30598	0.0219058	0.472516	-3.29903
RBMX	-0.200059	7.52612	-2.30558	0.0219288	0.472566	-3.29981
C5AR1	1.06208	6.11421	2.30486	0.0219693	0.472802	-3.30117
ATAT1	-0.314124	4.19286	-2.30465	0.0219812	0.472802	-3.30157
PRPF39	-0.137595	5.59908	-2.30267	0.0220945	0.474792	-3.30536
FTL	0.177447	12.1148	2.30184	0.0221418	0.475361	-3.30694
KAT2B	0.267583	5.17817	2.30139	0.0221675	0.47545	-3.3078
S100A9	0.917205	11.2888	2.30009	0.0222423	0.47545	-3.31028
RP11-91J19.4	-0.400834	1.86985	-2.30009	0.0222426	0.47545	-3.31029
PLCB3	0.275407	4.91151	2.30001	0.022247	0.47545	-3.31044
ANKRD20A1	0.466687	-1.97348	2.29996	0.02225	0.47545	-3.31053
TRIAP1	-0.203332	5.99737	-2.29939	0.0222825	0.4757	-3.31161
TMEM173	-0.334159	7.84214	-2.29872	0.0223213	0.476083	-3.3129
ATP5LP2	0.186396	5.25785	2.29744	0.0223954	0.476404	-3.31534
DFNB59	-0.386475	1.2902	-2.29678	0.0224338	0.476404	-3.31661
CCR2	1.13778	2.68306	2.29665	0.0224412	0.476404	-3.31685
PPP2R2B	-0.414591	-0.704921	-2.29639	0.0224563	0.476404	-3.31734
ZNF195	-0.24254	4.34851	-2.29636	0.0224582	0.476404	-3.31741
FAM65A	0.259309	5.52659	2.29599	0.0224794	0.476404	-3.3181
NUDT8	0.475757	3.1041	2.29546	0.0225104	0.476404	-3.31912
AP000640.10	0.415626	0.206499	2.29506	0.0225335	0.476404	-3.31987
FAM35A	-0.165523	5.19366	-2.29501	0.0225365	0.476404	-3.31997
B3GNT3	0.617971	-1.41291	2.29485	0.0225457	0.476404	-3.32028
ANKFN1	0.661665	-3.03159	2.29451	0.0225658	0.476404	-3.32093
POLR2D	-0.14794	5.86233	-2.29398	0.0225964	0.47661	-3.32193
IL12A-AS1	-1.27898	1.23277	-2.29323	0.02264	0.47709	-3.32335
RP11-351I24.3	0.35484	3.67672	2.2928	0.0226651	0.477129	-3.32417
AC092171.2	-0.356936	-0.566836	-2.29233	0.022693	0.477129	-3.32507
RGS19	0.32973	7.49013	2.29182	0.022723	0.477129	-3.32605
CDKN2AIPNL	-0.212346	5.02764	-2.29177	0.0227254	0.477129	-3.32613
HDAC7	0.210225	5.76404	2.29112	0.022764	0.477227	-3.32738
SMCR8	-0.211898	6.24832	-2.29098	0.0227718	0.477227	-3.32763
BEND4	1.11575	0.994525	2.29005	0.0228265	0.477296	-3.3294
DEPDC1B	0.456778	2.44932	2.28977	0.0228431	0.477296	-3.32993
AP5Z1	-0.171449	5.19372	-2.28948	0.02286	0.477296	-3.33048
ENG	0.568369	6.08427	2.28921	0.0228761	0.477296	-3.331
AL163953.3	-0.380437	0.529716	-2.28831	0.0229294	0.477296	-3.33271
GNGT2	0.586824	1.72757	2.28827	0.0229319	0.477296	-3.33279
OGG1	0.351495	3.16365	2.28824	0.0229336	0.477296	-3.33285
KLHL5	0.248879	4.78177	2.28809	0.0229423	0.477296	-3.33313
FAM98A	-0.251428	4.63335	-2.28711	0.0230004	0.477576	-3.33499
RP11-611L7.1	-0.184466	6.64152	-2.28689	0.0230131	0.477576	-3.3354
GRTP1	0.713314	-1.16278	2.2868	0.0230185	0.477576	-3.33557
PMS2	-0.185267	4.05414	-2.28598	0.0230676	0.478161	-3.33714
KIAA1551	0.298602	6.42089	2.28428	0.0231686	0.478494	-3.34036
LGALS8-AS1	0.310681	-0.669179	2.28421	0.0231726	0.478494	-3.34049
HHEX	-0.273031	6.29185	-2.28392	0.0231902	0.478494	-3.34105
ZNF219	-0.44684	4.45074	-2.28374	0.0232008	0.478494	-3.34138
TMED9	-0.176465	7.5479	-2.28372	0.0232019	0.478494	-3.34142
RP11-79L9.2	-0.473788	2.25573	-2.28324	0.0232306	0.478494	-3.34233
NSUN6	-0.235757	4.64559	-2.28297	0.0232465	0.478494	-3.34283
MYRFL	0.477004	-2.0855	2.28259	0.0232697	0.478494	-3.34357
HNRNPA1	-0.3159	8.43832	-2.28245	0.0232777	0.478494	-3.34382
BMX	0.959574	1.93456	2.28192	0.0233099	0.478494	-3.34484
AKR7A3	-0.400918	1.14792	-2.28171	0.0233223	0.478494	-3.34523
C2CD2L	0.230605	4.06099	2.2815	0.0233351	0.478494	-3.34563
SRSF2	-0.174996	8.86985	-2.28103	0.0233632	0.478642	-3.34652
MICU1	0.220724	5.62515	2.27965	0.0234459	0.479362	-3.34912
ME3	-0.609965	3.59249	-2.27955	0.0234518	0.479362	-3.34931
TPX2	0.431862	5.60957	2.2794	0.0234613	0.479362	-3.34961
FGR	0.692395	7.92231	2.27879	0.0234977	0.479677	-3.35075
DUSP12	-0.181762	5.6944	-2.27753	0.0235737	0.480799	-3.35313
DNA2	0.296378	2.94628	2.2769	0.0236123	0.481156	-3.35433
HNRNPM	-0.149546	7.73504	-2.27654	0.0236341	0.481172	-3.35501
OR2A1-AS1	0.582394	-0.309796	2.27577	0.0236811	0.481269	-3.35647
BTBD11	-0.593466	3.74742	-2.27498	0.0237287	0.481269	-3.35795
JMJD8	-0.153967	6.11636	-2.27451	0.0237573	0.481269	-3.35884
LRRD1	-0.420977	-2.57801	-2.2745	0.023758	0.481269	-3.35886
SIPA1L2	0.795227	2.55051	2.27411	0.0237818	0.481269	-3.3596
TMPRSS9	-0.589882	0.898321	-2.27321	0.0238366	0.481269	-3.36129
STMN3	-0.39786	6.24541	-2.27257	0.0238758	0.481269	-3.3625
RP11-353N4.6	-0.296819	1.55923	-2.27227	0.0238943	0.481269	-3.36307
KYNU	0.828775	3.97969	2.27196	0.023913	0.481269	-3.36364
C6orf89	0.177663	5.65295	2.27192	0.0239161	0.481269	-3.36374
KIAA1217	1.01829	-1.46793	2.27178	0.0239241	0.481269	-3.36399
KIAA1462	0.961148	-0.086033	2.27178	0.0239242	0.481269	-3.36399
NID2	0.63124	-1.0369	2.27126	0.0239565	0.481269	-3.36498
RP11-434C1.3	-0.333789	-0.736102	-2.27113	0.0239643	0.481269	-3.36522
C3orf27	-0.63635	-1.29063	-2.27082	0.0239833	0.481269	-3.3658
TGFB1I1	0.629919	0.929626	2.27067	0.0239927	0.481269	-3.36609
OCLN	-0.783689	1.03703	-2.27036	0.0240115	0.481269	-3.36667
RP4-779E11.3	-0.436418	0.0447231	-2.27015	0.0240246	0.481269	-3.36707
RNA5SP395	0.404497	0.280968	2.26969	0.0240531	0.481269	-3.36794
CYP4F11	-0.630278	-2.04183	-2.26957	0.0240603	0.481269	-3.36816
NKTR	-0.20609	6.65703	-2.26845	0.0241296	0.482191	-3.37028
SC5D	-0.22117	4.15262	-2.26814	0.0241486	0.482191	-3.37086
FZD6	0.834752	2.38825	2.26695	0.0242223	0.482953	-3.3731
ITPR2	-0.342799	5.70057	-2.26637	0.0242583	0.482953	-3.37419
CKS1BP7	0.341299	0.360744	2.26627	0.0242643	0.482953	-3.37437
PLAGL2	0.241148	5.67374	2.26616	0.0242714	0.482953	-3.37459
NUDT16P1	0.956981	1.46505	2.26566	0.0243019	0.482973	-3.37551
CASP5	0.770497	0.814709	2.26538	0.0243194	0.482973	-3.37604
KB-1507C5.4	0.524975	1.74364	2.26449	0.0243749	0.482973	-3.37771
RP11-418J17.1	-0.272834	2.2733	-2.26422	0.0243917	0.482973	-3.37822
C16orf93	-0.337766	4.61403	-2.26349	0.0244372	0.482973	-3.37959
GAREM	-0.548821	-2.58086	-2.26342	0.024442	0.482973	-3.37974
MEGF9	0.562788	6.20812	2.26289	0.0244748	0.482973	-3.38072
RP1-5O6.4	-0.363409	0.257889	-2.26285	0.0244773	0.482973	-3.3808
FAM207A	0.203963	4.02359	2.26274	0.0244846	0.482973	-3.38102
FKBP4P1	0.466244	0.924279	2.26269	0.0244873	0.482973	-3.3811
FOXK1	-0.214999	4.79907	-2.26241	0.0245049	0.482973	-3.38163
LCE5A	0.631965	-1.02958	2.262	0.0245306	0.483036	-3.3824
AC011841.1	0.767339	2.22112	2.26054	0.0246224	0.483036	-3.38514
CPNE3	0.461394	6.04166	2.26044	0.0246288	0.483036	-3.38533
PRPF4B	-0.129964	6.50255	-2.26034	0.024635	0.483036	-3.38552
ALG2	-0.232826	5.10703	-2.26006	0.0246525	0.483036	-3.38604
AC007255.8	-0.503623	-1.00208	-2.25961	0.0246807	0.483036	-3.38688
KDM1A	-0.179395	6.34208	-2.25914	0.0247107	0.483036	-3.38777
TANC2	0.507012	3.48934	2.25885	0.0247289	0.483036	-3.38831
DDX52	-0.154259	4.48703	-2.25858	0.0247458	0.483036	-3.38882
CTDNEP1	-0.101933	7.054	-2.25853	0.0247493	0.483036	-3.38892
LINC00565	-0.49614	-0.336309	-2.25825	0.0247669	0.483036	-3.38944
MMP19	-0.962429	2.18011	-2.25816	0.0247725	0.483036	-3.38961
GLIS3	-0.874437	-1.53606	-2.25799	0.024783	0.483036	-3.38992
AC011841.2	0.443427	2.43608	2.25748	0.0248156	0.483259	-3.39089
AL356585.2	0.178957	4.89878	2.257	0.0248456	0.483432	-3.39178
HTATSF1	-0.177258	7.27929	-2.25666	0.0248676	0.483447	-3.39242
HDAC9	0.703284	2.62482	2.25609	0.0249033	0.483729	-3.39348
SYCE1L	-0.342828	2.08331	-2.25511	0.0249658	0.484078	-3.39532
AC005339.2	0.273644	0.580454	2.2549	0.0249789	0.484078	-3.39571
RP11-396M11.1	0.40699	-0.241517	2.25435	0.0250144	0.484078	-3.39675
CHCHD2	-0.197394	8.04775	-2.25429	0.025018	0.484078	-3.39685
C5orf45	-0.282379	3.09411	-2.25394	0.0250402	0.484078	-3.39751
RP11-769O8.3	-0.508473	-0.0138947	-2.2537	0.0250558	0.484078	-3.39797
TADA3	0.188234	6.30088	2.25348	0.0250696	0.484078	-3.39837
RAD54B	0.274762	0.38561	2.2528	0.0251129	0.484193	-3.39964
IFI6	0.513521	6.78011	2.25258	0.0251274	0.484193	-3.40006
NUMB	0.237152	5.92964	2.25239	0.0251391	0.484193	-3.4004
FER1L6	-0.56728	-2.32611	-2.25188	0.0251722	0.484233	-3.40137
PSEN2	-0.440697	2.92726	-2.2517	0.0251836	0.484233	-3.4017
FBN1	0.699077	1.79248	2.25089	0.0252353	0.48482	-3.40321
KPNA5	-0.263222	4.43605	-2.25043	0.0252652	0.484985	-3.40408
CACNB3	-0.494212	2.04949	-2.24908	0.0253519	0.485763	-3.40659
RP11-693N9.2	-0.368707	-0.0640115	-2.24825	0.0254058	0.485763	-3.40815
RP11-1136G11.6	-0.189447	6.00833	-2.24792	0.025427	0.485763	-3.40876
RP11-689B22.2	-0.35434	0.557941	-2.24778	0.0254361	0.485763	-3.40903
AC016700.5	0.292001	0.0604516	2.24771	0.0254403	0.485763	-3.40915
HK1	0.320669	6.46874	2.24737	0.0254623	0.485763	-3.40978
CTC-471F3.5	-0.350588	2.30405	-2.24732	0.0254661	0.485763	-3.40989
LMO7	-0.255833	1.2613	-2.24703	0.0254844	0.485763	-3.41042
SLC4A5	-0.335376	0.402514	-2.24684	0.0254971	0.485763	-3.41079
PHC1P1	-0.358521	5.11256	-2.2449	0.025623	0.487098	-3.4144
EIF5A	-0.199304	8.22233	-2.24484	0.0256271	0.487098	-3.41452
DUSP10	-0.475376	6.75436	-2.24478	0.0256311	0.487098	-3.41463
RP4-676J13.2	-0.363697	0.337222	-2.24423	0.0256667	0.487368	-3.41565
TPT1P9	0.410477	8.05963	2.2439	0.0256883	0.487373	-3.41627
COA5	-0.182016	5.22159	-2.24289	0.0257542	0.48754	-3.41815
TMEM62	-0.191351	3.87885	-2.24198	0.0258134	0.48754	-3.41983
ARAP2	0.473165	4.2777	2.24082	0.0258898	0.48754	-3.422
AD000092.3	-0.231527	5.23911	-2.24049	0.0259117	0.48754	-3.42262
MTMR2	-0.247508	4.7465	-2.24048	0.0259121	0.48754	-3.42263
KALRN	0.61631	-1.18978	2.2399	0.0259505	0.48754	-3.42372
DDR2	-0.392485	-0.812799	-2.2393	0.0259898	0.48754	-3.42483
DST	-0.818183	3.89614	-2.23929	0.0259902	0.48754	-3.42484
AGTRAP	0.531572	6.31474	2.23926	0.0259924	0.48754	-3.4249
CNOT11	-0.109752	6.43968	-2.2386	0.0260363	0.48754	-3.42614
COX10-AS1	-0.307055	2.01603	-2.23858	0.0260375	0.48754	-3.42617
BTF3	-0.190089	9.77933	-2.23838	0.0260504	0.48754	-3.42654
ZFYVE28	-0.437958	1.10969	-2.23829	0.0260563	0.48754	-3.42671
KIF18A	0.38012	2.69589	2.2382	0.0260622	0.48754	-3.42687
hsa-mir-8072	-0.32507	1.71679	-2.23816	0.0260648	0.48754	-3.42694
NOP10	0.208431	7.78809	2.23742	0.0261142	0.48754	-3.42833
TIMM44	-0.162024	4.45361	-2.23737	0.0261173	0.48754	-3.42842
EREG	-1.29755	4.11807	-2.23719	0.0261288	0.48754	-3.42874
WIZ	0.146829	4.8013	2.23704	0.0261394	0.48754	-3.42904
SRPK1	0.265172	5.99819	2.23626	0.0261908	0.48754	-3.43048
BMP2	0.880673	0.214748	2.23591	0.0262141	0.48754	-3.43113
FLOT1	0.413257	7.15421	2.23588	0.0262163	0.48754	-3.4312
HOXA4	-0.894769	1.75404	-2.23563	0.0262325	0.48754	-3.43165
NAP1L1P1	-0.220154	5.5499	-2.23517	0.026263	0.48754	-3.4325
CTBP2P8	0.29721	1.97369	2.23514	0.0262654	0.48754	-3.43257
LRRK2	0.974067	3.49385	2.23489	0.0262818	0.48754	-3.43302
H2AFV	-0.213333	6.81914	-2.23458	0.0263023	0.48754	-3.43359
CTC-490G23.2	0.977424	1.88791	2.23348	0.0263761	0.48754	-3.43565
RP11-981G7.2	-0.353957	1.53038	-2.2334	0.0263814	0.48754	-3.4358
CTB-61M7.2	1.01292	4.98232	2.23325	0.026391	0.48754	-3.43606
XXbac-BPG252P9.9	0.436194	1.57127	2.23303	0.0264062	0.48754	-3.43648
RP5-894A10.6	-0.449439	3.83996	-2.23217	0.0264631	0.48754	-3.43806
SCN2A	-0.923952	-2.63673	-2.23141	0.0265145	0.48754	-3.43949
SNHG15	-0.346983	5.58624	-2.23131	0.0265209	0.48754	-3.43966
SCN9A	-1.18304	0.369515	-2.23108	0.0265363	0.48754	-3.44009
PTPN12	0.231553	6.74522	2.23071	0.0265612	0.48754	-3.44078
LINC01024	-0.383711	0.486002	-2.23059	0.0265694	0.48754	-3.441
SPRY1	0.903683	3.84096	2.23041	0.0265815	0.48754	-3.44134
MTUS2	-0.8278	-1.39002	-2.2304	0.0265823	0.48754	-3.44136
CEBPA	-0.500183	3.21141	-2.23022	0.0265944	0.48754	-3.44169
RP5-940J5.6	0.424626	0.374654	2.23019	0.0265963	0.48754	-3.44175
FPR2	0.98241	2.47244	2.23005	0.0266056	0.48754	-3.442
HLA-AS1	-0.367426	1.28028	-2.22928	0.0266573	0.48754	-3.44342
SPTLC1	0.138608	5.8788	2.22924	0.0266602	0.48754	-3.4435
WDPCP	-0.203561	2.07773	-2.22889	0.0266835	0.48754	-3.44414
RDH16	-0.283291	-0.563941	-2.22882	0.0266885	0.48754	-3.44428
LPIN3	0.577083	-1.94268	2.22773	0.0267618	0.48754	-3.44629
RPL3P2	-0.22821	6.04869	-2.2277	0.0267639	0.48754	-3.44635
AC108448.2	-0.50862	1.45591	-2.22753	0.0267757	0.48754	-3.44667
AC021021.1	0.325772	1.39229	2.22742	0.0267833	0.48754	-3.44688
KLF2	0.49534	8.75801	2.22738	0.0267856	0.48754	-3.44694
HNRNPA1L2	-0.235898	5.85842	-2.22702	0.0268098	0.487571	-3.4476
CFLAR	0.183967	6.84365	2.22596	0.0268818	0.487571	-3.44957
ACTR5	-0.240297	4.74873	-2.22587	0.0268878	0.487571	-3.44973
PEMT	-0.230707	4.72117	-2.2256	0.0269061	0.487571	-3.45023
USP46-AS1	-0.341591	2.57973	-2.22556	0.0269091	0.487571	-3.45031
RP11-37N22.1	-0.481699	-0.575693	-2.22543	0.026918	0.487571	-3.45055
RP11-476D10.1	0.51957	-1.13654	2.2247	0.0269677	0.487571	-3.45191
PROC	-0.573565	-0.435521	-2.22454	0.0269786	0.487571	-3.4522
AC007383.3	-0.356393	5.49309	-2.22405	0.0270119	0.487571	-3.4531
PKD1P6	-0.247196	4.05396	-2.22404	0.0270123	0.487571	-3.45312
PLGLB1	-0.469081	0.360577	-2.22355	0.0270458	0.487571	-3.45402
SEC24B-AS1	-0.311063	0.947035	-2.22338	0.0270572	0.487571	-3.45433
PCMT1	0.275616	6.33646	2.22328	0.0270647	0.487571	-3.45454
C17orf58	-0.448864	3.79815	-2.22281	0.0270966	0.48776	-3.4554
RNMTL1	-0.187383	4.55876	-2.22225	0.0271346	0.48806	-3.45642
FSCN3	-0.356359	-0.330002	-2.22015	0.0272789	0.488724	-3.46031
RRBP1	-0.232622	6.42967	-2.21983	0.0273007	0.488724	-3.46089
CPXM1	-0.764506	7.17781	-2.21961	0.0273159	0.488724	-3.4613
TACSTD2	1.12412	2.11314	2.21948	0.0273251	0.488724	-3.46155
RP11-1020A11.1	-0.344471	1.45359	-2.21912	0.0273495	0.488724	-3.4622
RP11-259G18.1	-0.332287	0.340153	-2.21907	0.0273534	0.488724	-3.46231
PES1P2	-0.277592	0.580667	-2.21904	0.0273548	0.488724	-3.46234
RP5-1159O4.2	-0.334201	0.700277	-2.21895	0.0273612	0.488724	-3.46251
OR52N4	-0.417792	0.337153	-2.21863	0.0273836	0.488724	-3.46311
AP001053.11	0.954117	1.3503	2.2186	0.0273855	0.488724	-3.46316
C5orf24	-0.227169	4.74708	-2.21786	0.0274365	0.488815	-3.46453
ELF2	-0.201904	5.31622	-2.21784	0.0274379	0.488815	-3.46456
ZNF708	-0.245591	4.55126	-2.2176	0.0274548	0.488815	-3.46501
PTAR1	-0.167731	5.78287	-2.21543	0.027605	0.490727	-3.46901
GPER1	0.864934	-0.000181822	2.21532	0.0276121	0.490727	-3.4692
YTHDF2	-0.188814	6.6642	-2.21512	0.0276266	0.490727	-3.46958
ST14	0.855226	3.32965	2.21429	0.027684	0.491364	-3.4711
NSUN5P2	-0.378705	4.55341	-2.21392	0.02771	0.491443	-3.47178
RP11-361M10.3	-0.313053	0.413321	-2.21308	0.0277685	0.49167	-3.47333
IGFALS	-0.372584	-0.0285611	-2.21268	0.0277965	0.49167	-3.47406
SH3RF3-AS1	0.559935	-0.566616	2.21238	0.0278177	0.49167	-3.47463
CTA-126B4.7	0.566907	0.28059	2.21226	0.0278258	0.49167	-3.47484
TESC	0.651714	5.56658	2.212	0.0278442	0.49167	-3.47532
DNAH1	-0.175232	4.9051	-2.21173	0.027863	0.49167	-3.47581
PREX1	0.237121	7.42205	2.21137	0.0278883	0.49167	-3.47648
PLGRKT	-0.205636	4.68576	-2.21127	0.027895	0.49167	-3.47665
FGD4	0.705927	3.2578	2.21043	0.027954	0.49215	-3.4782
CTC-308K20.2	-0.385353	0.195228	-2.21003	0.0279824	0.49215	-3.47894
CFD	-0.770652	9.21966	-2.20967	0.0280073	0.49215	-3.47959
ASGR1	0.583461	1.70139	2.20963	0.0280105	0.49215	-3.47968
RP11-561I11.4	-0.490069	-0.964013	-2.20907	0.0280499	0.49215	-3.4807
MYT1	0.650438	-1.48799	2.20899	0.0280557	0.49215	-3.48086
PHC1	-0.344456	3.62667	-2.20874	0.028073	0.49215	-3.48131
FKBP1A	0.221759	8.6747	2.20829	0.0281046	0.492326	-3.48213
PMS2P2	-0.411139	0.951428	-2.20722	0.0281805	0.493277	-3.4841
RAB7A	0.176299	8.8809	2.20576	0.0282836	0.493979	-3.48677
EMP2	0.735789	-1.54748	2.20535	0.0283127	0.493979	-3.48752
MIR451B	0.501321	-1.30414	2.20533	0.0283142	0.493979	-3.48756
ANKH	0.686906	1.8397	2.20523	0.0283212	0.493979	-3.48774
TMEM198B	-0.305429	5.63406	-2.20512	0.0283287	0.493979	-3.48794
LGR6	-0.518812	-0.0115358	-2.2044	0.0283801	0.494498	-3.48926
RP11-17A1.3	-0.360438	-0.103929	-2.20328	0.0284601	0.494853	-3.49132
PLEKHB1	-0.389886	0.834227	-2.20321	0.0284652	0.494853	-3.49145
ASAH2B	0.366876	-2.18438	2.20284	0.028491	0.494853	-3.49211
ATP13A4	-0.419393	-0.827417	-2.2026	0.0285085	0.494853	-3.49256
RP11-465L10.10	0.429759	-1.5772	2.20228	0.0285314	0.494853	-3.49315
Z95704.1	0.500011	-0.18786	2.20211	0.0285432	0.494853	-3.49345
IKBKE	-0.263255	5.23543	-2.20199	0.0285521	0.494853	-3.49368
MTHFS	0.263814	2.76919	2.20065	0.0286481	0.495591	-3.49613
DIO3OS	-0.727675	-2.87158	-2.20045	0.0286622	0.495591	-3.49649
DPP4	-0.602313	1.34433	-2.20027	0.0286754	0.495591	-3.49683
RP11-745L13.2	-0.495149	-1.04945	-2.20018	0.0286815	0.495591	-3.49698
BX842568.2	0.331897	3.69548	2.19936	0.0287406	0.496236	-3.49849
PPARGC1A	-1.11492	-1.85285	-2.19865	0.0287915	0.496574	-3.49978
ARL2	0.320481	5.07075	2.19849	0.0288036	0.496574	-3.50009
RP11-511H9.3	-0.536591	3.00135	-2.19818	0.0288255	0.496577	-3.50064
OR7E140P	0.561323	-0.874081	2.19785	0.0288492	0.496611	-3.50124
MICAL1	0.339772	6.91213	2.19684	0.0289223	0.497494	-3.50309
SIGLEC5	0.653687	2.44042	2.19627	0.0289633	0.497586	-3.50413
RPL7	-0.264215	7.22441	-2.19563	0.0290102	0.497586	-3.50531
RP11-467H10.1	-0.288539	2.61317	-2.19509	0.0290488	0.497586	-3.50628
RP11-713P17.3	-0.499679	-1.7314	-2.19416	0.0291164	0.497586	-3.50798
RRAS	0.552226	4.81479	2.19402	0.0291269	0.497586	-3.50824
RP11-198M15.1	0.283748	2.50096	2.19374	0.0291474	0.497586	-3.50875
RP11-658F2.8	-0.294696	4.60811	-2.19366	0.0291532	0.497586	-3.5089
HIST1H3E	0.560676	-0.13256	2.19349	0.0291653	0.497586	-3.5092
RPL5P30	-0.282975	6.24471	-2.19327	0.0291816	0.497586	-3.50961
SND1	-0.198578	7.20022	-2.19318	0.0291883	0.497586	-3.50978
RAB3GAP1	0.12214	5.19975	2.19304	0.0291983	0.497586	-3.51003
CARD6	0.414683	4.14207	2.19286	0.0292117	0.497586	-3.51036
PINLYP	-0.627143	0.416965	-2.19255	0.0292343	0.497586	-3.51093
KLRC4-KLRK1	-0.46193	-0.941347	-2.19219	0.0292602	0.497586	-3.51158
RP11-44F14.2	-0.492961	-0.931361	-2.19174	0.0292933	0.497586	-3.5124
WDR54	-0.274749	3.48023	-2.19173	0.0292943	0.497586	-3.51242
MAOB	0.597334	-1.75569	2.19161	0.029303	0.497586	-3.51264
PLXDC1	-0.402329	-0.283751	-2.19134	0.0293225	0.497586	-3.51313
AC131097.3	-0.444742	2.81998	-2.19108	0.0293415	0.497586	-3.5136
POLR2J4	-0.433329	1.48264	-2.19077	0.0293643	0.497603	-3.51417
ZFP3	-0.498713	2.87933	-2.19001	0.0294196	0.497605	-3.51554
RAD18	0.181875	3.81173	2.18992	0.0294263	0.497605	-3.51571
RP11-443B7.2	0.474883	0.480862	2.18988	0.0294298	0.497605	-3.51579
EIF2S3	-0.194715	7.93892	-2.18957	0.0294521	0.497614	-3.51635
DNHD1	-0.255468	3.72755	-2.18845	0.029535	0.4984	-3.5184
PPFIBP1	-0.491999	3.39585	-2.18835	0.0295422	0.4984	-3.51858
WDR73	-0.148616	4.05299	-2.18752	0.0296032	0.498543	-3.52008
MX1	0.680913	3.95369	2.18747	0.0296068	0.498543	-3.52017
HPR	0.75268	-0.365473	2.18734	0.0296162	0.498543	-3.5204
MT-CYB	-0.129948	12.6289	-2.18616	0.0297037	0.499647	-3.52256
SEPSECS	-0.213074	3.85835	-2.18536	0.0297629	0.500275	-3.52401
RABGGTB	-0.205846	6.04537	-2.1847	0.0298121	0.500733	-3.52521
DEPDC7	-0.613747	1.82785	-2.18405	0.0298603	0.501174	-3.52639
HNRNPA1P35	-0.240545	4.36662	-2.18273	0.0299582	0.501968	-3.52878
DOPEY1	-0.176192	3.89758	-2.18231	0.0299898	0.501968	-3.52955
FKBP4	0.415841	5.8939	2.18166	0.030038	0.501968	-3.53072
RPS3AP34	-0.356077	0.371894	-2.18163	0.0300407	0.501968	-3.53079
RP11-844P9.2	-0.762469	-2.1846	-2.18153	0.0300478	0.501968	-3.53096
EIF4G2	-0.16754	9.06576	-2.1815	0.0300503	0.501968	-3.53102
E2F6	-0.226322	3.14847	-2.18114	0.0300768	0.501968	-3.53166
C11orf82	0.443991	2.26403	2.18106	0.0300834	0.501968	-3.53182
ZNF428	-0.215529	5.97793	-2.18053	0.0301228	0.502259	-3.53277
LINC00504	0.414708	-2.67279	2.17984	0.0301748	0.502441	-3.53403
PAM	0.464544	3.7544	2.1798	0.0301777	0.502441	-3.5341
RN7SL127P	0.408879	0.680667	2.1795	0.0301997	0.502441	-3.53464
KCNK6	0.520173	3.6084	2.17898	0.0302392	0.502732	-3.53559
BPI	1.15606	5.9529	2.17846	0.0302784	0.503018	-3.53653
OSBPL6	0.648619	-1.78761	2.1777	0.0303356	0.50303	-3.53791
CDC42SE2	-0.22161	7.00477	-2.17751	0.03035	0.50303	-3.53826
ACAP2	0.15139	6.10876	2.17748	0.0303518	0.50303	-3.5383
ORMDL3	-0.234696	5.54116	-2.17728	0.0303672	0.50303	-3.53867
AP001429.1	-0.370717	0.950097	-2.17683	0.0304012	0.503228	-3.53948
ZNF787	0.15678	5.90473	2.17616	0.0304517	0.503421	-3.54069
DAPL1	-0.672631	-0.388437	-2.17609	0.0304569	0.503421	-3.54082
NT5DC4	0.467816	-1.4994	2.17553	0.0304996	0.503545	-3.54184
HSD17B12	0.239233	4.99144	2.17541	0.0305085	0.503545	-3.54205
DDX5	-0.177795	9.72654	-2.17442	0.0305837	0.504091	-3.54385
CTD-2086O20.3	-0.296036	2.78189	-2.17419	0.0306006	0.504091	-3.54425
ANKRD28	-0.365717	6.88355	-2.1741	0.0306078	0.504091	-3.54442
NPIPP1	-0.301488	2.74286	-2.17376	0.0306337	0.504154	-3.54504
LRRC37A9P	0.495119	-1.60768	2.17314	0.0306807	0.504255	-3.54615
SMARCB1	-0.162291	6.92411	-2.1731	0.030684	0.504255	-3.54623
UROC1	-0.440376	-1.93873	-2.17172	0.0307891	0.504317	-3.54873
MAP3K11	0.166698	5.62377	2.17157	0.0308002	0.504317	-3.54899
PLK1	0.549827	3.58635	2.17102	0.0308428	0.504317	-3.54999
TNFAIP8	0.335843	5.01699	2.17055	0.0308785	0.504317	-3.55084
PDE6G	-0.40771	5.20144	-2.17047	0.0308842	0.504317	-3.55097
RP11-1186N24.5	-0.325911	-0.0780206	-2.1703	0.0308977	0.504317	-3.55129
DNAJC27	-0.265507	3.1489	-2.16998	0.0309223	0.504317	-3.55187
TTC3	-0.272031	6.41139	-2.16945	0.030963	0.504317	-3.55283
SPECC1	0.341343	4.56424	2.16943	0.0309639	0.504317	-3.55285
KCNQ2	0.606231	-2.29446	2.1692	0.0309821	0.504317	-3.55328
NEIL2	-0.305582	3.07623	-2.16906	0.0309922	0.504317	-3.55351
TAF5	0.255755	3.2828	2.16878	0.0310142	0.504317	-3.55403
EBLN2	-0.317276	3.72693	-2.16834	0.0310477	0.504317	-3.55482
PSTK	-0.316638	1.64494	-2.16832	0.0310496	0.504317	-3.55486
KCTD7	0.503168	1.90125	2.16795	0.0310779	0.504317	-3.55553
TMEM63B	0.365947	3.69125	2.16752	0.0311107	0.504317	-3.55629
C20orf96	-0.353039	5.51523	-2.16738	0.0311214	0.504317	-3.55655
NFATC1	-0.355044	4.38457	-2.1673	0.0311278	0.504317	-3.55669
TRIP13	0.404368	3.20038	2.16709	0.0311442	0.504317	-3.55708
SUMO2P3	0.262897	0.696532	2.16622	0.0312111	0.504317	-3.55864
RFESD	0.415703	0.228545	2.16591	0.0312349	0.504317	-3.5592
FAM212B-AS1	0.40059	-0.6519	2.16504	0.0313028	0.504317	-3.56078
FAM72B	0.470233	2.21475	2.16485	0.0313172	0.504317	-3.56111
STARD8	0.641608	3.39535	2.16421	0.0313671	0.504317	-3.56227
AC091633.2	-0.293991	0.136311	-2.16409	0.0313764	0.504317	-3.56249
POLD3	0.279897	4.64508	2.16404	0.0313798	0.504317	-3.56257
RPL7AP28	-0.750887	-0.888144	-2.16347	0.0314239	0.504317	-3.56359
GSTT1	0.850278	-0.332109	2.16319	0.0314462	0.504317	-3.56411
EFCAB6	-0.512221	-1.92718	-2.16312	0.0314511	0.504317	-3.56422
QPCT	0.966352	4.07433	2.16287	0.0314711	0.504317	-3.56468
TCERG1	-0.161671	6.04144	-2.16248	0.0315013	0.504317	-3.56538
HSPA9	-0.165693	7.65626	-2.16206	0.0315339	0.504317	-3.56613
KIAA1524	0.300765	3.66959	2.16177	0.0315563	0.504317	-3.56665
KLF5	0.72535	2.95042	2.16168	0.0315637	0.504317	-3.56682
ABLIM3	0.698831	-0.800278	2.16147	0.0315798	0.504317	-3.56719
TMEM66	-0.188381	8.90572	-2.1612	0.0316007	0.504317	-3.56767
PPP1R18	0.279491	7.48497	2.16096	0.0316195	0.504317	-3.56811
GJA1	1.11244	-0.533126	2.1608	0.0316319	0.504317	-3.56839
ADARB1	-0.348836	3.71636	-2.1603	0.0316718	0.504317	-3.56931
SUFU	0.283207	3.92857	2.16	0.0316946	0.504317	-3.56983
ZNF789	-0.213768	3.16232	-2.15996	0.0316982	0.504317	-3.56991
MGAT4A	0.375602	3.96232	2.15959	0.031727	0.504317	-3.57057
IQSEC1	0.46382	5.41194	2.1595	0.0317344	0.504317	-3.57074
SEC61B	-0.16806	7.00067	-2.15943	0.0317394	0.504317	-3.57086
RP3-370M22.8	0.404819	0.329564	2.15931	0.031749	0.504317	-3.57108
IL11RA	-0.310522	4.24584	-2.1587	0.0317967	0.504317	-3.57217
CIB1	-0.162773	7.57046	-2.1587	0.031797	0.504317	-3.57218
RP11-553L6.5	-0.405301	3.92534	-2.15869	0.0317974	0.504317	-3.57219
GATAD1	-0.174064	5.53676	-2.15773	0.0318729	0.504317	-3.57391
RP11-415F23.2	-0.367351	1.97404	-2.1577	0.0318752	0.504317	-3.57397
TBCC	-0.260943	6.32077	-2.15726	0.0319097	0.504317	-3.57475
RBPJ	0.246425	5.88365	2.15718	0.0319163	0.504317	-3.5749
USP44	-0.877011	-0.788738	-2.15715	0.0319183	0.504317	-3.57495
P2RY13	0.852696	4.97786	2.15707	0.031925	0.504317	-3.5751
RP5-854E16.2	-0.21164	3.20481	-2.15704	0.0319269	0.504317	-3.57515
OSBPL7	-0.166588	4.51028	-2.15691	0.0319378	0.504317	-3.57539
MYL6P3	0.332471	1.35458	2.1568	0.0319462	0.504317	-3.57558
RASSF3	0.336956	6.21277	2.15596	0.0320126	0.504521	-3.5771
DDI2	0.24757	4.27607	2.15549	0.0320499	0.504521	-3.57794
RPL4	-0.184559	9.82072	-2.15542	0.0320553	0.504521	-3.57806
RTP4	0.54982	2.61955	2.15536	0.0320595	0.504521	-3.57816
DLX2	0.47259	-1.26916	2.15524	0.0320696	0.504521	-3.57839
MSL3P1	-0.689282	2.37348	-2.15392	0.0321736	0.505809	-3.58074
CLGN	0.805205	0.770533	2.15288	0.0322564	0.506201	-3.58261
RPL19	-0.168173	10.3914	-2.15272	0.0322691	0.506201	-3.5829
NAT14	-0.320614	3.96445	-2.15271	0.0322702	0.506201	-3.58292
C19orf59	0.886509	5.05682	2.15249	0.0322872	0.506201	-3.58331
POLR2G	-0.105505	6.67727	-2.15139	0.0323748	0.507222	-3.58528
FSTL3	0.503693	4.51009	2.15112	0.0323967	0.507222	-3.58577
RACGAP1	0.367229	4.43604	2.1505	0.0324457	0.507454	-3.58687
APOL4	-0.976188	0.658859	-2.15032	0.0324602	0.507454	-3.58719
FCAR	1.00883	4.93775	2.14993	0.0324913	0.507454	-3.58789
IFT52	-0.177416	5.07516	-2.14979	0.0325023	0.507454	-3.58813
FAM86B3P	-0.353667	1.85489	-2.14954	0.0325226	0.507454	-3.58859
CRB2	0.425645	-2.68786	2.14879	0.0325824	0.508037	-3.58993
GREM2	-0.47679	-1.97125	-2.14845	0.0326104	0.508037	-3.59055
MAP7	-0.646045	4.95078	-2.148	0.0326461	0.508037	-3.59134
HERC5	0.451997	3.97036	2.1479	0.0326545	0.508037	-3.59153
HYKK	0.342159	-1.13492	2.14769	0.0326711	0.508037	-3.5919
CCDC40	-0.553654	-0.948446	-2.14704	0.032723	0.508313	-3.59306
MID1IP1-AS1	0.343678	0.458378	2.14658	0.0327601	0.508313	-3.59388
AKAP7	0.507463	3.28665	2.14632	0.0327809	0.508313	-3.59434
IFNAR1	0.252897	5.46711	2.14618	0.0327928	0.508313	-3.5946
RP11-686D22.10	-0.426488	2.83003	-2.14608	0.0328002	0.508313	-3.59477
RPL7P1	-0.227333	9.51971	-2.145	0.0328877	0.508693	-3.5967
RP11-274B21.9	-0.374165	-0.0404601	-2.14466	0.0329151	0.508693	-3.59731
PRKRA	-0.182029	5.53689	-2.14453	0.0329254	0.508693	-3.59753
RP3-462E2.5	-0.29219	3.64191	-2.14419	0.0329533	0.508693	-3.59815
CENPP	0.257193	2.56711	2.1441	0.0329602	0.508693	-3.5983
RP11-867G23.8	-0.286332	0.17142	-2.14399	0.032969	0.508693	-3.5985
TMEM14B	0.170292	4.85985	2.14377	0.0329876	0.508693	-3.5989
HTR2A	0.45833	-2.76887	2.14357	0.0330032	0.508693	-3.59925
DMAP1	-0.14022	5.33859	-2.14289	0.0330583	0.508693	-3.60046
MT-ATP6	-0.132237	12.8322	-2.14238	0.0331001	0.508693	-3.60138
RPL3P7	-0.241993	6.13349	-2.14234	0.0331034	0.508693	-3.60145
F11R	-0.287386	5.58967	-2.14217	0.0331166	0.508693	-3.60174
UBE2J2	0.130977	5.31782	2.14169	0.0331564	0.508693	-3.60261
RP11-1000B6.3	-0.388261	3.28092	-2.14128	0.033189	0.508693	-3.60333
SEC62	0.186684	6.06759	2.1409	0.0332206	0.508693	-3.60402
CKS1B	0.308418	3.17957	2.14047	0.0332553	0.508693	-3.60478
CD1C	0.992855	2.14272	2.14018	0.033279	0.508693	-3.60529
ZNF571	-0.296617	1.58183	-2.13986	0.0333054	0.508693	-3.60587
RP11-503N18.1	-0.472143	-1.79925	-2.13984	0.0333071	0.508693	-3.60591
RPL5	-0.208358	10.2783	-2.13952	0.0333331	0.508693	-3.60647
ZNF709	-0.368423	-1.0975	-2.13936	0.0333464	0.508693	-3.60676
MTFP1	0.377389	1.59974	2.13923	0.033357	0.508693	-3.60699
NR3C2	-0.42293	0.155463	-2.13921	0.0333584	0.508693	-3.60703
SELO	-0.2324	6.36437	-2.1392	0.0333591	0.508693	-3.60704
LL22NC03-86G7.1	0.378728	1.56583	2.13886	0.0333871	0.508694	-3.60765
RDM1	0.424715	-0.549419	2.13866	0.0334037	0.508694	-3.60801
NKIRAS1	-0.267778	1.71687	-2.1381	0.0334489	0.509018	-3.60899
RP11-511B23.2	0.473316	-1.19856	2.13733	0.0335128	0.509018	-3.61038
UBE2C	0.586491	4.61394	2.1373	0.0335153	0.509018	-3.61043
MRPS31P5	-0.397993	1.81607	-2.13684	0.0335527	0.509018	-3.61124
SIGLEC22P	0.614656	4.22392	2.13657	0.0335749	0.509018	-3.61172
STIM2	0.219862	4.73724	2.1365	0.0335806	0.509018	-3.61185
AC007566.10	-0.311092	3.338	-2.1365	0.033581	0.509018	-3.61185
ATMIN	-0.153546	5.58371	-2.13594	0.0336265	0.509196	-3.61284
USP18	0.556551	2.21006	2.13558	0.0336565	0.509196	-3.61348
UPB1	0.659021	0.681293	2.13482	0.0337189	0.509196	-3.61483
ZNF532	0.811414	1.49177	2.13454	0.0337423	0.509196	-3.61533
TBRG4	-0.206548	4.79663	-2.13432	0.0337604	0.509196	-3.61572
RBM22	-0.160877	6.90753	-2.13426	0.0337658	0.509196	-3.61584
POLR1C	-0.257037	4.33358	-2.13418	0.0337717	0.509196	-3.61596
RP11-689P11.2	-0.329521	0.354876	-2.13405	0.0337827	0.509196	-3.6162
CC2D1A	0.172813	4.90083	2.13369	0.0338128	0.509196	-3.61685
LA16c-60G3.7	-0.225762	0.155795	-2.13365	0.0338156	0.509196	-3.61691
NSL1	0.158211	4.62217	2.13245	0.0339155	0.509648	-3.61905
CDYL2	-0.425216	4.20113	-2.13198	0.033954	0.509648	-3.61987
ZNF558	-0.239685	3.99758	-2.13179	0.03397	0.509648	-3.62021
MAPK8	-0.184396	4.41062	-2.13159	0.0339866	0.509648	-3.62057
RP11-303G3.6	-0.404981	0.539774	-2.13153	0.033992	0.509648	-3.62068
SSBP1	-0.200344	5.69234	-2.13136	0.034006	0.509648	-3.62098
CYTH3	-0.335385	4.05699	-2.13132	0.0340087	0.509648	-3.62104
DBP	0.360289	2.56857	2.13079	0.034053	0.509648	-3.62198
NOP58	-0.186566	6.82221	-2.13054	0.034074	0.509648	-3.62243
WDR52	-0.390491	2.72905	-2.13019	0.0341028	0.509648	-3.62304
TRAV24	0.324745	-0.722928	2.13019	0.0341031	0.509648	-3.62305
ZNF462	0.792465	-1.58672	2.12973	0.0341419	0.509648	-3.62387
NPTN	0.244349	5.97604	2.12959	0.0341536	0.509648	-3.62412
MORF4L2	-0.146884	7.14182	-2.12953	0.034158	0.509648	-3.62422
RP11-817O13.6	-0.261896	2.69226	-2.1292	0.0341856	0.509727	-3.6248
VPS13C	-0.20455	6.37437	-2.12878	0.0342211	0.509829	-3.62555
RAB5B	0.254173	4.63555	2.12738	0.0343378	0.509829	-3.62803
CHRM3-AS2	-0.554541	1.46034	-2.12735	0.0343403	0.509829	-3.62808
SLC18B1	0.558497	2.11253	2.12684	0.0343833	0.509829	-3.62898
RPL5P9	-0.268591	7.59468	-2.1264	0.0344202	0.509829	-3.62976
PRKACA	0.251765	5.98088	2.1258	0.0344705	0.509829	-3.63082
SOCS5	-0.224136	4.90993	-2.12572	0.034478	0.509829	-3.63098
ORMDL1	-0.163336	6.49082	-2.12567	0.0344821	0.509829	-3.63106
RP11-778J16.2	-0.20439	3.34555	-2.12542	0.034503	0.509829	-3.6315
ESCO2	0.53941	1.32657	2.12529	0.034514	0.509829	-3.63174
GNPTAB	-0.242256	6.12974	-2.12372	0.0346461	0.509829	-3.6345
LAMB1	0.673998	-2.2778	2.12366	0.0346511	0.509829	-3.63461
ATP8A2	-0.607251	-1.722	-2.12356	0.0346595	0.509829	-3.63478
HIST1H2AC	0.430979	6.90793	2.12333	0.0346795	0.509829	-3.6352
SH3BP5	0.596605	4.98149	2.12326	0.0346853	0.509829	-3.63532
SPEG	-0.463669	-1.52876	-2.12307	0.0347008	0.509829	-3.63565
BIRC6	-0.121834	6.14301	-2.12305	0.0347029	0.509829	-3.63569
CWC22	0.147282	5.44777	2.12251	0.0347482	0.509829	-3.63664
THBD	0.780422	3.57177	2.12249	0.0347499	0.509829	-3.63667
BORA	0.225215	4.22275	2.12238	0.0347596	0.509829	-3.63687
ACAT1	0.336134	4.37694	2.12229	0.0347676	0.509829	-3.63704
NAA50	0.162691	6.47881	2.12198	0.0347932	0.509829	-3.63758
RPL36AP21	0.291244	1.45279	2.12157	0.0348281	0.509829	-3.6383
SLA	0.47261	5.70346	2.12109	0.034869	0.509829	-3.63915
CDC26	0.231262	4.22847	2.12077	0.0348961	0.509829	-3.63972
CTSH	0.80818	4.60769	2.12042	0.034926	0.509829	-3.64034
GRK6	0.213129	6.99703	2.12026	0.0349398	0.509829	-3.64062
KIR2DL3	0.479802	-1.20435	2.11976	0.0349826	0.509829	-3.64151
RRAS2	-0.572149	0.98086	-2.11975	0.0349829	0.509829	-3.64152
NAP1L1	-0.241973	8.33177	-2.11974	0.0349839	0.509829	-3.64154
CTD-2139B15.2	0.414575	-0.513048	2.11969	0.0349886	0.509829	-3.64163
TRIM73	-0.369764	-0.0595232	-2.11915	0.0350342	0.509829	-3.64258
GPR135	-0.403028	1.59678	-2.11914	0.0350353	0.509829	-3.6426
ERCC6	0.193212	2.55963	2.11899	0.0350478	0.509829	-3.64286
DDHD1	-0.235995	3.47302	-2.11894	0.0350522	0.509829	-3.64295
PANK4	0.244702	3.44748	2.11891	0.0350548	0.509829	-3.64301
NTSR1	0.741837	1.17809	2.11884	0.0350609	0.509829	-3.64313
RP11-47I22.2	0.44406	-1.28174	2.1183	0.0351066	0.509829	-3.64407
SLC16A10	0.51593	-0.991066	2.1183	0.035107	0.509829	-3.64408
DDX56	-0.158955	5.30771	-2.1181	0.0351241	0.509829	-3.64444
TRGV9	-0.71361	2.09629	-2.11767	0.0351605	0.509829	-3.64519
CERS1	-0.525963	-1.22838	-2.11767	0.0351605	0.509829	-3.64519
RP11-524O24.2	-0.291886	-0.14113	-2.11739	0.035185	0.509829	-3.64569
AC092641.2	-0.240242	1.83361	-2.11722	0.0351989	0.509829	-3.64598
CTHRC1	0.67395	-0.681503	2.11707	0.0352116	0.509829	-3.64624
FAM13A	0.368065	2.53611	2.11699	0.0352191	0.509829	-3.64639
RRN3	-0.261029	5.67149	-2.11596	0.0353073	0.510537	-3.6482
TRPT1	-0.182067	4.26376	-2.1159	0.0353127	0.510537	-3.64832
ZBTB1	-0.218821	6.11574	-2.11556	0.0353419	0.510636	-3.64891
CPHL1P	-0.420351	-1.85058	-2.11505	0.0353855	0.510943	-3.64981
MYH14	0.480453	-4.15733	2.11463	0.0354216	0.511141	-3.65055
SYCP3	-0.272679	-0.483995	-2.11361	0.0355098	0.51188	-3.65234
AC091878.1	0.476067	-1.44617	2.1134	0.035528	0.51188	-3.65272
WDHD1	0.367341	3.48646	2.11277	0.0355826	0.51188	-3.65383
RP11-1023L17.1	-0.260658	2.67425	-2.11271	0.0355874	0.51188	-3.65393
AC000095.9	-0.32972	-0.655718	-2.11237	0.0356172	0.51188	-3.65453
LIMK2	0.340417	4.98688	2.11229	0.0356235	0.51188	-3.65466
RP11-1191J2.2	-0.430932	-0.835783	-2.11203	0.0356465	0.51188	-3.65513
AC022431.1	-0.181286	10.534	-2.11139	0.035702	0.51188	-3.65625
PCDHB15	-0.630036	-1.07744	-2.11114	0.0357234	0.51188	-3.65669
CTD-2616J11.14	0.336474	0.155044	2.11101	0.0357348	0.51188	-3.65692
UNC79	-0.410772	-1.45564	-2.11093	0.0357416	0.51188	-3.65706
PCDH12	0.681214	-0.640758	2.11058	0.0357719	0.51188	-3.65767
CENPK	0.32538	3.87924	2.11016	0.0358079	0.51188	-3.6584
SLC29A4	-0.539631	-0.74122	-2.11002	0.0358209	0.51188	-3.65866
RP11-65J3.1	0.622253	1.80536	2.10979	0.0358406	0.51188	-3.65906
RP11-634B7.4	-0.522783	-0.894624	-2.10972	0.0358467	0.51188	-3.65918
RP13-228J13.6	-0.490067	-0.236734	-2.10951	0.035865	0.51188	-3.65955
HMGA1P3	0.296903	1.83865	2.10938	0.0358762	0.51188	-3.65978
KIAA1715	0.309798	4.82624	2.10823	0.0359763	0.512355	-3.66179
RIBC1	-0.249352	0.577454	-2.10808	0.0359893	0.512355	-3.66206
APLNR	0.506855	-2.36358	2.10804	0.0359928	0.512355	-3.66213
MMGT1	-0.146242	6.35939	-2.10738	0.0360506	0.512355	-3.66329
RP11-534L20.5	-0.370098	0.911924	-2.10733	0.036055	0.512355	-3.66338
RP5-1007M22.2	-0.280964	3.13807	-2.10718	0.0360681	0.512355	-3.66364
ARHGAP31-AS1	0.402178	1.43202	2.10698	0.036086	0.512355	-3.664
CEACAM3	0.931084	2.17707	2.10694	0.036089	0.512355	-3.66406
PRKCSH	-0.146971	8.14441	-2.10633	0.0361425	0.512582	-3.66513
WDR36	-0.204447	4.54825	-2.10593	0.0361781	0.512582	-3.66584
SYNM	0.505882	-0.232603	2.10582	0.036187	0.512582	-3.66602
ABHD8	0.244926	4.74959	2.10564	0.0362032	0.512582	-3.66634
RPL7P19	-0.297605	2.40453	-2.10495	0.0362635	0.512582	-3.66755
PVRL2	0.488271	5.31761	2.10484	0.0362735	0.512582	-3.66775
IPO4	-0.204398	-0.687168	-2.10482	0.0362748	0.512582	-3.66777
CCDC115	-0.125116	5.54442	-2.10413	0.0363356	0.512582	-3.66899
NR1D1	0.317058	3.43571	2.10391	0.0363555	0.512582	-3.66938
SIRPB1	0.801186	4.79023	2.10354	0.0363882	0.512582	-3.67003
SUPT4H1	0.121321	7.56787	2.10315	0.036422	0.512582	-3.6707
ANO10	0.282928	4.2666	2.10277	0.0364557	0.512582	-3.67137
RP11-214K3.21	-0.353302	-0.012794	-2.10259	0.0364717	0.512582	-3.67169
UBA7	-0.306514	7.43593	-2.10147	0.036571	0.512582	-3.67365
RP11-697E2.7	-0.23399	3.26367	-2.10147	0.036571	0.512582	-3.67366
FAM19A5	-0.624882	-1.77334	-2.10137	0.0365796	0.512582	-3.67382
ZNF69	-0.357324	3.35414	-2.10119	0.0365951	0.512582	-3.67413
ZDHHC24	-0.202118	5.06344	-2.10095	0.0366169	0.512582	-3.67456
NEGR1	-0.909562	2.48274	-2.10094	0.0366173	0.512582	-3.67457
UBAP1	0.225218	7.087	2.10087	0.0366239	0.512582	-3.6747
GPBAR1	0.787135	2.30072	2.10075	0.0366343	0.512582	-3.67491
PPM1F	0.260423	6.69097	2.10049	0.0366576	0.512582	-3.67537
RP11-799O21.2	0.566702	-0.517325	2.1004	0.0366656	0.512582	-3.67552
RNF219	0.298534	4.25438	2.09976	0.0367223	0.512582	-3.67664
NSMCE4A	-0.141881	5.14329	-2.09973	0.0367253	0.512582	-3.6767
MBD6	0.18191	6.71333	2.09962	0.0367343	0.512582	-3.67688
CTC-338M12.6	-0.266698	-0.712274	-2.09942	0.0367526	0.512582	-3.67724
SECISBP2	-0.18521	5.37601	-2.09926	0.0367671	0.512582	-3.67752
RP11-43A14.1	0.360213	0.362239	2.09912	0.0367789	0.512582	-3.67775
GOT2P2	-0.270623	-0.683758	-2.09881	0.0368069	0.512582	-3.6783
RP11-77P16.4	-0.473796	2.58148	-2.09817	0.0368636	0.512582	-3.67942
RP11-778D9.12	0.378053	-0.130356	2.09807	0.0368725	0.512582	-3.67959
SRPK3	-0.596713	-1.13137	-2.098	0.0368786	0.512582	-3.67971
DHX9P1	-0.175452	3.77362	-2.09787	0.0368901	0.512582	-3.67994
SETMAR	-0.282516	3.88172	-2.09787	0.0368902	0.512582	-3.67994
PORCN	-0.232826	3.34172	-2.09728	0.0369431	0.512974	-3.68097
MRPS24	-0.239478	0.345519	-2.09692	0.0369754	0.512974	-3.6816
RN7SKP269	0.304012	0.453238	2.0968	0.0369859	0.512974	-3.68181
ANK2	0.655234	-3.68825	2.0957	0.0370841	0.513673	-3.68373
MIR4639	0.408466	1.48679	2.09553	0.0370996	0.513673	-3.68403
GALNT1	-0.173013	6.83044	-2.09546	0.0371056	0.513673	-3.68415
AP3M2	-0.243803	3.3838	-2.09504	0.0371439	0.513673	-3.68489
RP11-428P16.2	0.553335	-1.39049	2.09451	0.037191	0.513673	-3.68581
APRT	-0.175029	7.27735	-2.0941	0.0372282	0.513673	-3.68653
PLEK2	0.633502	-0.225986	2.09407	0.0372307	0.513673	-3.68658
LENG8	-0.249572	8.38448	-2.0937	0.0372643	0.513673	-3.68723
HS6ST1P1	-0.342571	2.84605	-2.09283	0.0373422	0.513673	-3.68874
RP11-552M11.8	-0.375523	1.69781	-2.09271	0.0373528	0.513673	-3.68894
TMEM169	0.579912	-1.08424	2.09269	0.0373549	0.513673	-3.68899
EEF1A2	0.840764	0.632035	2.09269	0.0373551	0.513673	-3.68899
MPC1	-0.133502	6.22773	-2.09263	0.0373603	0.513673	-3.68909
B9D1	0.365205	-0.0526936	2.09214	0.0374043	0.513673	-3.68994
CDCA8	0.479607	4.28983	2.09209	0.037409	0.513673	-3.69003
LXN	0.397881	5.38224	2.09199	0.037418	0.513673	-3.69021
RP11-388P9.2	-1.05877	0.0943279	-2.09191	0.0374251	0.513673	-3.69034
RP11-355F16.1	-0.349074	-1.78518	-2.09153	0.0374599	0.513673	-3.69101
ERBB2IP	0.153752	6.36853	2.09149	0.0374635	0.513673	-3.69108
KRTCAP2	-0.365937	2.80365	-2.09102	0.0375053	0.513851	-3.69189
HNRNPA1P54	-0.276101	-1.84178	-2.09084	0.0375215	0.513851	-3.6922
CTD-2587H19.1	-0.338078	4.69312	-2.09033	0.0375678	0.514176	-3.69309
LRP5	0.512402	3.90465	2.08998	0.0375995	0.514302	-3.6937
FTH1P4	0.45797	0.106855	2.0895	0.0376432	0.51431	-3.69454
RP11-468E2.5	-0.321433	2.12148	-2.08947	0.0376459	0.51431	-3.69459
VN1R83P	-0.317012	2.46333	-2.08923	0.0376676	0.51431	-3.69501
CDC42BPG	-0.336095	2.041	-2.08867	0.0377187	0.5147	-3.69598
CTA-292E10.6	-0.269244	2.74809	-2.08691	0.0378793	0.516583	-3.69905
CTD-2616J11.3	0.351022	0.643692	2.0862	0.0379435	0.51715	-3.70028
KREMEN1	0.704279	0.758758	2.08564	0.0379953	0.517547	-3.70126
LINC00176	-0.294415	-0.117151	-2.08492	0.0380611	0.518046	-3.70251
ADAMTS14	-0.761227	1.39144	-2.08474	0.0380773	0.518046	-3.70282
MGAM	0.874683	4.01906	2.08432	0.0381156	0.518259	-3.70354
MAPT	-0.539323	-2.73322	-2.08362	0.03818	0.518497	-3.70476
SLC39A13	-0.176871	4.44966	-2.08337	0.0382028	0.518497	-3.70519
KIF18B	0.596479	2.52991	2.08328	0.0382113	0.518497	-3.70535
MYLPF	-0.314408	1.8372	-2.08307	0.0382307	0.518497	-3.70572
FAM207BP	0.268685	4.22724	2.0829	0.0382467	0.518497	-3.70602
CTD-2537I9.13	-0.319469	2.30242	-2.08117	0.0384058	0.519557	-3.70902
KB-318B8.7	-0.338157	2.86076	-2.08074	0.0384456	0.519557	-3.70976
TSR1	-0.182633	5.38337	-2.08068	0.038451	0.519557	-3.70986
TBC1D19	-0.269097	1.64033	-2.08037	0.03848	0.519557	-3.71041
LA16c-349E10.1	-0.776463	1.5452	-2.0799	0.0385231	0.519557	-3.71122
TIGD1	-0.326761	4.77499	-2.07956	0.0385545	0.519557	-3.71181
SKA2P1	0.382122	3.56411	2.0791	0.0385971	0.519557	-3.7126
FANCF	-0.307675	3.81307	-2.07892	0.0386142	0.519557	-3.71292
RP11-192N10.2	0.44882	1.51813	2.0785	0.0386532	0.519557	-3.71365
C21orf2	-0.22873	3.62321	-2.07849	0.0386541	0.519557	-3.71367
PTGES	0.795418	0.270924	2.0783	0.0386712	0.519557	-3.71398
RP3-508I15.20	0.270785	1.26485	2.07812	0.0386876	0.519557	-3.71429
NANOGP4	-0.403396	-0.396483	-2.07788	0.0387103	0.519557	-3.71471
DESI1	0.253521	5.04144	2.07775	0.0387221	0.519557	-3.71493
TSPAN5	0.532021	1.30099	2.07766	0.0387307	0.519557	-3.71509
ABCB6	0.359017	-0.354791	2.07733	0.0387612	0.519557	-3.71566
PPIP5K2	0.177275	5.70037	2.07715	0.0387779	0.519557	-3.71597
MSTO1	-0.189076	2.78144	-2.07676	0.0388143	0.519557	-3.71665
RP11-445P17.8	0.35751	0.416392	2.07664	0.0388254	0.519557	-3.71685
HINT1	-0.274171	8.26392	-2.07624	0.0388629	0.519557	-3.71755
SGK223	-0.556445	2.4464	-2.07566	0.0389166	0.519557	-3.71855
GHDC	-0.189148	5.06182	-2.07544	0.038938	0.519557	-3.71894
ZNF888	-0.291685	3.53689	-2.0747	0.0390066	0.519557	-3.72021
RP3-395M20.8	0.474023	1.84211	2.07457	0.039019	0.519557	-3.72044
RP11-434P11.2	-0.349644	2.19563	-2.07445	0.0390302	0.519557	-3.72065
IMP4	-0.145521	5.79522	-2.07445	0.0390305	0.519557	-3.72065
MCF2	-0.361612	-0.502577	-2.07439	0.0390356	0.519557	-3.72075
EPHB6	-0.340187	5.00979	-2.07437	0.0390378	0.519557	-3.72079
MEF2BNB	0.248536	2.8206	2.07437	0.039038	0.519557	-3.72079
ADAMTSL2	-0.500487	-2.32286	-2.07387	0.0390846	0.519557	-3.72165
AL512428.1	0.44347	1.20063	2.07367	0.0391035	0.519557	-3.722
AC137932.5	0.40319	-0.269926	2.07366	0.0391044	0.519557	-3.72202
OTUD3	-0.213748	3.9875	-2.07314	0.0391534	0.519557	-3.72292
C7orf26	-0.17837	5.67436	-2.07302	0.039164	0.519557	-3.72311
LOXL4	-0.829461	-0.0635937	-2.07283	0.0391821	0.519557	-3.72345
SLC5A5	-0.546033	-0.398048	-2.07252	0.0392114	0.519557	-3.72399
CTA-293F17.1	-0.595608	0.551574	-2.07233	0.0392293	0.519557	-3.72432
RP11-308D16.4	-0.300106	0.92011	-2.07225	0.0392362	0.519557	-3.72444
STK11	0.158301	5.42771	2.07208	0.039252	0.519557	-3.72473
ZNF570	-0.235136	2.53247	-2.07185	0.0392742	0.519557	-3.72514
RP11-380G5.2	-0.422239	3.32065	-2.07166	0.0392916	0.519557	-3.72546
FAM171A1	-1.01774	0.404474	-2.07145	0.039312	0.519557	-3.72583
CIT	0.495163	2.91642	2.07135	0.039321	0.519557	-3.726
C10orf11	-0.490688	2.48794	-2.0713	0.0393256	0.519557	-3.72608
RP11-384P7.7	-0.838252	-0.63346	-2.07073	0.0393798	0.519832	-3.72708
AC027307.3	-0.301894	0.940635	-2.07015	0.039434	0.519832	-3.72807
NDUFS4	-0.158842	6.20463	-2.06988	0.0394597	0.519832	-3.72854
RP11-53B2.6	0.350697	1.53845	2.06977	0.0394705	0.519832	-3.72873
C9orf163	-0.33887	-1.15316	-2.06954	0.0394916	0.519832	-3.72912
RPS4Y2	0.451102	-1.03515	2.06953	0.0394928	0.519832	-3.72914
ZNF467	0.485313	5.74646	2.0694	0.0395057	0.519832	-3.72938
RASA1	0.180768	5.32849	2.06903	0.0395398	0.519981	-3.73
ITM2C	-0.513075	8.17218	-2.06841	0.0395987	0.520002	-3.73107
LINC00999	-0.239507	2.54119	-2.06813	0.0396252	0.520002	-3.73155
GOLGA8J	-0.365437	1.24106	-2.06806	0.0396326	0.520002	-3.73169
TARBP1	-0.358156	6.04597	-2.0678	0.0396564	0.520002	-3.73212
ZNF630	-0.272343	1.3613	-2.06773	0.0396633	0.520002	-3.73224
RP11-317J10.2	-0.480165	0.73672	-2.06752	0.039683	0.520002	-3.7326
RP11-320A16.1	0.268498	4.37051	2.06716	0.0397176	0.520002	-3.73323
AC092653.5	0.468452	-0.212128	2.06702	0.0397306	0.520002	-3.73346
ARHGEF5	0.595913	0.241507	2.06667	0.0397637	0.520002	-3.73407
TRIP6	0.474511	4.28044	2.06649	0.0397816	0.520002	-3.73439
HEATR5B	-0.225869	5.90287	-2.06613	0.0398155	0.520002	-3.735
AC079630.4	0.507559	0.0662862	2.06612	0.0398159	0.520002	-3.73501
CD1E	0.777965	-0.980612	2.06556	0.0398701	0.520002	-3.73599
PBX3	-0.625506	5.11756	-2.06548	0.0398771	0.520002	-3.73612
GOLGA6L5P	-0.401213	2.37471	-2.06542	0.0398828	0.520002	-3.73622
NPM1P5	-0.253192	3.21862	-2.06421	0.0399983	0.52121	-3.7383
COMTD1	0.288268	3.89179	2.06372	0.0400451	0.521523	-3.73915
SGOL2	0.327423	3.74681	2.06235	0.040177	0.522452	-3.74151
DNAH6	-0.600057	-1.30156	-2.0623	0.0401809	0.522452	-3.74158
OSGEP	-0.148686	5.67974	-2.06226	0.0401851	0.522452	-3.74166
CTU2	-0.198565	3.32477	-2.06132	0.0402759	0.52274	-3.74328
ZNF184	-0.277794	4.393	-2.06102	0.0403042	0.52274	-3.74379
RFPL2	-0.468168	-1.30218	-2.06093	0.0403128	0.52274	-3.74394
DPY19L3	-0.189792	4.50654	-2.06086	0.0403194	0.52274	-3.74406
AKR1C1	0.488002	0.130335	2.05999	0.0404038	0.52274	-3.74556
CREB3L3	0.608625	-0.909489	2.05942	0.0404581	0.52274	-3.74653
GSPT2	-0.414383	3.78084	-2.05927	0.0404728	0.52274	-3.74679
NDST3	0.884866	-1.2854	2.05925	0.0404751	0.52274	-3.74683
AGAP10	-0.306836	-1.23907	-2.05922	0.0404778	0.52274	-3.74688
AXIN2	-0.45164	-0.809824	-2.05909	0.0404901	0.52274	-3.7471
GSAP	0.397516	3.78238	2.05866	0.0405322	0.52274	-3.74785
ZMYM6	-0.142356	3.67478	-2.0586	0.0405374	0.52274	-3.74794
WNK2	0.534899	-3.37152	2.05847	0.0405506	0.52274	-3.74817
RABL2A	-0.25695	3.57533	-2.05813	0.0405832	0.52274	-3.74875
PROB1	-0.359071	1.59677	-2.05807	0.0405887	0.52274	-3.74885
LRRC66	-0.324879	-2.38919	-2.058	0.0405961	0.52274	-3.74898
AMD1	-0.281643	7.81297	-2.05799	0.0405963	0.52274	-3.74898
GNA15	-0.401733	8.0106	-2.05746	0.0406482	0.522888	-3.7499
AP001007.1	0.78658	1.9771	2.05722	0.0406714	0.522888	-3.75031
RP3-473L9.4	0.428571	-0.495879	2.05717	0.0406765	0.522888	-3.7504
RP1L1	-0.45573	-1.99057	-2.05656	0.0407354	0.523059	-3.75145
C4orf32	0.513416	2.6338	2.05656	0.0407355	0.523059	-3.75145
GYG2	-0.687393	0.285743	-2.05615	0.0407754	0.523215	-3.75215
KIF15	0.529334	3.09682	2.05596	0.0407935	0.523215	-3.75247
SLAIN2	0.138655	5.64311	2.05555	0.040833	0.523378	-3.75317
RPS2P46	-0.200208	10.2118	-2.05493	0.0408939	0.523378	-3.75424
RP11-6I2.3	0.387908	-0.354549	2.05488	0.0408988	0.523378	-3.75433
IL1R2	1.05786	2.5065	2.05473	0.0409132	0.523378	-3.75458
CRNDE	-0.79239	2.75017	-2.05465	0.0409208	0.523378	-3.75471
SPC24	0.507853	2.9824	2.054	0.0409848	0.523903	-3.75584
SCLT1	0.221819	3.69864	2.05346	0.0410368	0.524104	-3.75675
NSUN5P1	-0.340127	4.21893	-2.05285	0.0410967	0.524104	-3.7578
NRXN3	-0.653761	-3.51139	-2.05281	0.0411006	0.524104	-3.75787
YWHAQ	-0.165733	8.6431	-2.05274	0.0411075	0.524104	-3.75799
BEND5	-0.433047	3.4396	-2.05264	0.0411176	0.524104	-3.75816
PRRT2	-0.412823	-1.01277	-2.05234	0.0411461	0.524104	-3.75866
PIWIL2	-0.313282	-0.733236	-2.05219	0.0411611	0.524104	-3.75892
LPIN1	-0.386126	4.59286	-2.05151	0.0412283	0.524652	-3.7601
DDAH1	0.683556	0.0397291	2.05128	0.0412501	0.524652	-3.76048
RP11-405O10.2	-0.361031	0.632818	-2.05077	0.0413007	0.524803	-3.76136
MAMDC2	-1.09603	3.83431	-2.05043	0.041334	0.524803	-3.76194
SYNE1	0.40611	6.00269	2.05043	0.0413342	0.524803	-3.76194
RP11-452H21.4	-0.395375	2.02834	-2.05023	0.0413538	0.524803	-3.76228
RDH11	0.181368	5.06976	2.04976	0.0414002	0.5251	-3.76309
RETN	0.992501	5.05269	2.04908	0.0414671	0.525399	-3.76425
URGCP	-0.206508	3.64675	-2.04891	0.0414835	0.525399	-3.76453
ZNF524	0.183035	5.22969	2.04827	0.0415462	0.525399	-3.76562
RNPC3	-0.212113	4.77317	-2.04817	0.0415565	0.525399	-3.7658
LINC00937	0.683417	-0.0279539	2.04813	0.0415609	0.525399	-3.76587
RP11-75L1.2	-0.214898	6.04134	-2.04792	0.0415817	0.525399	-3.76623
ETF1	-0.235186	7.09887	-2.04788	0.0415848	0.525399	-3.76629
YTHDF3-AS1	-0.276404	2.15339	-2.04748	0.0416242	0.525437	-3.76697
ZSCAN12	-0.271012	3.36932	-2.04713	0.0416596	0.525437	-3.76758
ZNF143	0.198311	4.27671	2.04692	0.0416797	0.525437	-3.76792
SLC44A2	0.420787	6.00502	2.04692	0.0416798	0.525437	-3.76793
RP11-857B24.3	0.230157	0.6601	2.04646	0.0417254	0.525492	-3.76871
SNTA1	0.428281	1.77939	2.04641	0.0417302	0.525492	-3.76879
RPUSD3	0.319986	3.97362	2.04613	0.0417584	0.525558	-3.76928
NFYB	-0.166018	4.57357	-2.04585	0.0417861	0.525616	-3.76976
RP3-467L1.4	0.557072	-0.855313	2.04535	0.0418357	0.525951	-3.77061
FAM174A	0.202582	3.88047	2.04459	0.0419116	0.526144	-3.77191
TRIM52	-0.156651	5.00239	-2.04458	0.0419118	0.526144	-3.77191
ZBTB33	-0.195424	5.79448	-2.0445	0.0419201	0.526144	-3.77206
CPEB3	0.28087	2.39666	2.04371	0.0419989	0.526843	-3.77341
AP006216.11	-0.342212	2.62756	-2.04326	0.0420439	0.527117	-3.77418
RNF112	0.416521	-0.955194	2.04261	0.0421084	0.527638	-3.77528
COL14A1	-0.703318	-0.442045	-2.04222	0.0421472	0.527685	-3.77594
TNFRSF14	0.395498	5.74941	2.04189	0.0421808	0.527685	-3.77651
RNASEH1	-0.190212	4.38072	-2.04188	0.0421815	0.527685	-3.77652
RP11-420K14.1	-0.516084	-0.032038	-2.04148	0.042222	0.527889	-3.77721
TRIM69	0.381464	2.87817	2.04126	0.0422441	0.527889	-3.77759
GRK4	-0.280892	2.40859	-2.04062	0.0423079	0.528397	-3.77867
PCDHGA4	-0.510973	-1.79925	-2.04032	0.0423374	0.528477	-3.77917
MTMR9	-0.158655	3.83785	-2.03997	0.0423726	0.528627	-3.77977
CCNA2	0.498988	4.98576	2.039	0.0424699	0.529353	-3.78142
DYRK4	0.236087	2.83417	2.03877	0.0424932	0.529353	-3.78181
NUDT12	0.413776	1.98947	2.03866	0.0425044	0.529353	-3.782
RPS2P55	-0.202764	5.61754	-2.03847	0.0425235	0.529353	-3.78232
JSRP1	0.420488	1.23067	2.03818	0.0425528	0.52943	-3.78282
LINC00106	-0.292468	4.78622	-2.03761	0.04261	0.529765	-3.78378
EMR3	0.78029	2.33683	2.03688	0.0426838	0.529765	-3.78502
MAP4K5	-0.200349	5.33559	-2.0368	0.042692	0.529765	-3.78516
RP11-288H12.4	0.650347	1.69272	2.03668	0.0427039	0.529765	-3.78536
SLA2	-0.542375	4.94356	-2.0363	0.0427424	0.529765	-3.78601
UROD	0.215986	6.36059	2.03617	0.042756	0.529765	-3.78624
WI2-89927D4.1	0.288243	2.04653	2.03608	0.0427647	0.529765	-3.78638
IFT140	-0.318334	3.40045	-2.03607	0.0427662	0.529765	-3.78641
TAF4	0.181362	3.67958	2.03559	0.0428146	0.529765	-3.78722
FAM46B	0.396297	-0.903878	2.03527	0.0428472	0.529765	-3.78776
RANBP6	-0.265405	5.80817	-2.03517	0.0428574	0.529765	-3.78794
PRR5	0.351467	2.56667	2.03513	0.0428611	0.529765	-3.788
BLVRA	0.579188	4.96387	2.03493	0.0428812	0.529765	-3.78833
MIR3671	0.439849	1.98992	2.03389	0.0429872	0.529965	-3.79011
SEPT7P9	-0.267237	0.45387	-2.03363	0.0430132	0.529965	-3.79054
RP11-960L18.1	0.477603	2.64321	2.03346	0.0430309	0.529965	-3.79083
MICAL2	0.514839	4.13589	2.03329	0.0430475	0.529965	-3.79111
CPA3	-1.06216	6.13282	-2.0332	0.0430575	0.529965	-3.79128
SORCS3	-0.392333	-3.11288	-2.03234	0.0431447	0.529965	-3.79273
CTD-2303H24.2	-0.71283	-0.300808	-2.03181	0.0431982	0.529965	-3.79362
TADA1	-0.214967	4.63308	-2.03173	0.043207	0.529965	-3.79376
NRBF2P3	0.280872	0.0587297	2.03163	0.0432173	0.529965	-3.79394
RAG2	0.542168	-2.44994	2.03163	0.0432173	0.529965	-3.79394
RP3-465N24.5	0.700496	2.18085	2.03143	0.043237	0.529965	-3.79426
SRD5A1	0.350811	3.54877	2.03127	0.0432534	0.529965	-3.79453
NPM1P19	-0.324413	1.93544	-2.0312	0.043261	0.529965	-3.79466
HPGD	0.877176	1.98172	2.03115	0.0432664	0.529965	-3.79475
AC019185.4	0.454221	-0.128252	2.03065	0.0433172	0.529965	-3.79559
GREB1	-0.487642	-2.49964	-2.03048	0.0433341	0.529965	-3.79587
MOB3C	0.221188	3.82331	2.03014	0.0433691	0.529965	-3.79645
MEF2C	0.511586	5.50641	2.02979	0.0434054	0.529965	-3.79705
RP11-312O7.2	0.37232	2.5293	2.02975	0.0434089	0.529965	-3.79711
ANKRD23	-0.295586	0.82496	-2.02905	0.0434808	0.529965	-3.79829
PGAM1P7	-0.444987	1.03852	-2.02873	0.0435143	0.529965	-3.79885
RP11-927P21.1	-0.452831	-0.83333	-2.02865	0.043522	0.529965	-3.79897
LSM5	-0.197042	3.80678	-2.02817	0.043571	0.529965	-3.79978
POT1-AS1	-0.304427	-1.62161	-2.02787	0.0436018	0.529965	-3.80029
PDS5B	0.14389	5.27143	2.02748	0.0436418	0.529965	-3.80095
FXYD6	0.694805	2.17582	2.02743	0.043648	0.529965	-3.80105
SLC45A1	-0.344405	-1.67465	-2.0273	0.0436608	0.529965	-3.80126
RPL31P7	-0.336282	3.2099	-2.0271	0.0436817	0.529965	-3.8016
ZNF35	-0.279508	3.61111	-2.02685	0.0437072	0.529965	-3.80202
LILRP2	0.394	-1.54338	2.02629	0.0437647	0.529965	-3.80296
EIF3L	-0.192977	8.94241	-2.02625	0.0437693	0.529965	-3.80304
PLS1	0.601737	1.36779	2.02624	0.0437705	0.529965	-3.80306
ZNF736	-0.280288	4.17346	-2.02547	0.0438495	0.529965	-3.80435
ASF1B	0.487876	4.73863	2.0254	0.0438569	0.529965	-3.80447
RP11-981G7.6	-0.301362	1.73038	-2.02535	0.0438623	0.529965	-3.80456
TRA2A	-0.200898	7.33889	-2.02521	0.0438769	0.529965	-3.8048
CD1B	0.494312	-1.29371	2.02473	0.0439262	0.529965	-3.8056
CPNE2	0.341629	5.24733	2.02461	0.0439385	0.529965	-3.8058
TPT1P6	0.411514	4.09835	2.02453	0.0439468	0.529965	-3.80594
SEMA7A	-0.519587	3.43688	-2.02436	0.0439645	0.529965	-3.80623
RPL3P6	-0.331236	1.54976	-2.02429	0.0439717	0.529965	-3.80634
S100P	0.965909	5.2952	2.02421	0.0439795	0.529965	-3.80647
P2RY12	0.66074	8.19285e-05	2.02414	0.0439867	0.529965	-3.80659
MZF1	-0.213512	4.7665	-2.02379	0.0440234	0.529965	-3.80719
STOM	0.399616	7.69364	2.02317	0.0440876	0.529965	-3.80823
CDCA3	0.458952	2.28887	2.02259	0.0441484	0.529965	-3.80922
ZNF514	-0.320363	3.71199	-2.02253	0.0441547	0.529965	-3.80932
RP11-495P10.7	-0.53537	-0.28865	-2.02241	0.0441669	0.529965	-3.80952
RP11-1012A1.7	0.24144	3.22879	2.0222	0.0441884	0.529965	-3.80987
OLFML2A	0.870052	1.54521	2.02144	0.0442681	0.529965	-3.81116
ZNF767	-0.268086	4.72003	-2.02134	0.0442777	0.529965	-3.81131
LRIF1	0.37882	4.14562	2.02124	0.0442886	0.529965	-3.81149
STEAP3	-0.559006	4.07861	-2.02102	0.044311	0.529965	-3.81185
ZFYVE26	0.126968	4.2556	2.02102	0.0443116	0.529965	-3.81186
THUMPD1	-0.154421	5.79068	-2.02092	0.0443223	0.529965	-3.81204
XRCC4	0.270463	4.27192	2.02084	0.0443304	0.529965	-3.81217
SAMD14	0.511515	0.183819	2.02023	0.0443939	0.529965	-3.81319
PINK1	0.241747	5.00846	2.02017	0.0443998	0.529965	-3.81329
AC093415.2	0.456121	-0.561738	2.01978	0.044441	0.529965	-3.81395
RP11-428G5.5	0.542586	0.467498	2.01977	0.0444425	0.529965	-3.81398
GCLM	0.311821	3.39035	2.01941	0.0444792	0.529965	-3.81457
MSANTD1	-0.237806	-1.22235	-2.0194	0.044481	0.529965	-3.8146
RP11-290F20.1	0.593131	-0.0412568	2.01938	0.0444833	0.529965	-3.81463
SLC20A2	-0.161277	4.1034	-2.01935	0.0444856	0.529965	-3.81467
DERL3	-0.40829	3.2448	-2.01923	0.0444985	0.529965	-3.81488
FRAS1	0.547255	-3.57975	2.01913	0.0445085	0.529965	-3.81504
C14orf79	-0.403156	1.46392	-2.01899	0.0445233	0.529965	-3.81528
DLGAP5	0.626973	2.96659	2.01892	0.0445304	0.529965	-3.81539
RHPN1-AS1	-0.518342	1.58673	-2.01868	0.0445563	0.529965	-3.81581
AP001189.4	0.63966	-0.39697	2.01853	0.0445712	0.529965	-3.81605
SOX4	-0.550367	7.54987	-2.01829	0.0445974	0.529965	-3.81647
GUCY2D	-0.523469	-0.689436	-2.01811	0.0446153	0.529965	-3.81675
NEDD9	0.483746	3.55578	2.01783	0.0446449	0.529965	-3.81723
PNMA3	-0.4699	1.18944	-2.01778	0.04465	0.529965	-3.81731
AC135178.1	-0.502651	3.50643	-2.01764	0.0446646	0.529965	-3.81755
SERPINB2	1.05558	3.7187	2.01759	0.0446704	0.529965	-3.81764
ITGAM	0.595662	7.26845	2.01741	0.044689	0.529965	-3.81794
LRRC23	-0.241285	3.54961	-2.01724	0.044707	0.529965	-3.81823
CTB-114C7.3	0.379008	0.280835	2.01657	0.0447779	0.530462	-3.81936
RP11-68I3.4	-0.298528	2.16518	-2.01637	0.0447984	0.530462	-3.81969
ASB9	0.677653	1.7367	2.01613	0.0448239	0.530462	-3.82009
RSPO4	-0.436755	-1.48213	-2.01596	0.0448419	0.530462	-3.82038
INCENP	0.276502	4.94839	2.01406	0.0450417	0.532018	-3.82356
SMCR2	-0.458124	0.774354	-2.01366	0.0450846	0.532018	-3.82425
HIGD1A	0.212669	6.32962	2.01358	0.0450932	0.532018	-3.82438
RP11-245J9.4	-0.301406	0.690178	-2.01327	0.0451261	0.532018	-3.82491
KRT17P2	-0.739134	-0.248526	-2.01261	0.0451954	0.532018	-3.826
PSMB1	-0.12152	7.26382	-2.01198	0.0452627	0.532018	-3.82707
MTBP	0.235785	2.13108	2.01188	0.0452728	0.532018	-3.82723
FNIP1	-0.266471	5.32663	-2.01173	0.0452895	0.532018	-3.82749
NEB	-0.335663	0.400385	-2.01152	0.0453113	0.532018	-3.82784
LINC01058	0.319392	-0.105664	2.01097	0.0453698	0.532018	-3.82876
MIR223	0.533094	5.63059	2.01096	0.0453713	0.532018	-3.82878
CACNB4	-0.591022	1.59093	-2.01091	0.0453765	0.532018	-3.82887
CSTB	0.324956	6.53848	2.01055	0.0454152	0.532018	-3.82947
SDHA	0.146356	5.60971	2.01052	0.0454176	0.532018	-3.82951
hsa-mir-1199	0.423187	1.57005	2.01044	0.0454264	0.532018	-3.82965
S100A12	1.00024	7.80146	2.01031	0.0454398	0.532018	-3.82986
TP53BP1	-0.238708	5.19908	-2.01024	0.0454479	0.532018	-3.82999
PPIL3	-0.162027	5.23253	-2.01023	0.045449	0.532018	-3.83001
RPS26	-0.224701	5.54398	-2.00988	0.0454857	0.532018	-3.83059
FAM104A	0.13401	6.19323	2.00985	0.045489	0.532018	-3.83064
KIF3A	-0.277918	2.39151	-2.00976	0.0454987	0.532018	-3.83079
RP11-313P13.5	-0.345038	1.32119	-2.00969	0.0455058	0.532018	-3.8309
TICAM1	0.285488	5.57645	2.00951	0.0455252	0.532018	-3.83121
RP11-1260E13.4	-0.531344	-1.6234	-2.00944	0.0455324	0.532018	-3.83132
FAM66A	-0.360697	-0.987092	-2.00909	0.0455704	0.532191	-3.83192
PNPLA4	-0.273974	3.18882	-2.00845	0.045639	0.532527	-3.83299
CAPN12	0.410521	0.896211	2.00832	0.045653	0.532527	-3.83321
RP11-98J23.2	-0.384607	2.8353	-2.00816	0.0456692	0.532527	-3.83347
CEBPE	0.789693	4.21127	2.00744	0.0457465	0.532755	-3.83468
OVGP1	-0.426572	2.09736	-2.00716	0.045777	0.532755	-3.83515
USP16	-0.196526	5.52449	-2.00708	0.045785	0.532755	-3.83528
GPN2	-0.132237	5.04486	-2.00695	0.0457991	0.532755	-3.8355
DNPEP	-0.162176	5.18721	-2.00667	0.0458288	0.532755	-3.83596
ERO1LB	-0.237484	3.6776	-2.00666	0.0458298	0.532755	-3.83598
SRP72	-0.14238	7.39237	-2.00646	0.045852	0.532755	-3.83632
SPTLC2	0.295745	6.65007	2.00588	0.0459137	0.533201	-3.83729
OGFRL1	0.422093	6.00515	2.0054	0.0459662	0.533354	-3.8381
P2RY6	0.493523	-0.0887507	2.00519	0.0459882	0.533354	-3.83845
PCGF3	-0.21928	5.93866	-2.00511	0.0459969	0.533354	-3.83858
RDH14	-0.178757	4.5175	-2.0047	0.0460405	0.533589	-3.83926
CD209	0.706129	-0.837773	2.0044	0.0460734	0.533699	-3.83977
DBNDD1	-0.479268	-0.282284	-2.00406	0.0461099	0.533851	-3.84033
RAD23B	0.159732	7.17337	2.00353	0.0461668	0.534125	-3.84122
RP11-266A24.1	-0.507277	0.420859	-2.00329	0.046193	0.534125	-3.84162
RP11-102N12.3	0.497012	-0.102472	2.00319	0.0462037	0.534125	-3.84179
GPANK1	0.17247	4.82811	2.00247	0.046282	0.534759	-3.843
RP11-114F3.2	0.262067	4.79288	2.0022	0.0463107	0.534821	-3.84344
ASAP1	0.393507	5.89482	2.00177	0.0463571	0.53497	-3.84416
MRPL21	-0.154523	4.79627	-2.00086	0.0464563	0.53497	-3.84568
RP11-589N15.2	0.49295	1.57	2.00007	0.0465425	0.53497	-3.84701
ZNF341	0.206578	2.48369	2.00001	0.0465488	0.53497	-3.84711
PCDHGB2	-0.746427	0.745753	-1.99981	0.0465704	0.53497	-3.84744
IRAK2	0.632051	2.93818	1.99975	0.0465771	0.53497	-3.84754
NCAM2	-0.612086	-1.4413	-1.99958	0.0465957	0.53497	-3.84782
CANX	-0.18235	9.24412	-1.99951	0.0466034	0.53497	-3.84794
RECQL4	0.382032	4.56338	1.9993	0.0466254	0.53497	-3.84828
MAPKAPK5	-0.115433	5.02805	-1.9989	0.0466691	0.53497	-3.84895
PMS2CL	-0.222348	3.9098	-1.99887	0.046672	0.53497	-3.84899
EPHA2	0.562287	-1.27253	1.99881	0.0466788	0.53497	-3.8491
PAXIP1-AS1	-0.29353	4.46829	-1.99859	0.0467034	0.53497	-3.84947
ELP5	-0.140404	5.69496	-1.99854	0.0467081	0.53497	-3.84955
BCAS2	-0.170904	6.42886	-1.99845	0.0467186	0.53497	-3.84971
ERV3-1	-0.309071	4.98997	-1.998	0.0467671	0.53497	-3.85045
RP11-645C24.2	-0.286808	2.03451	-1.99775	0.046795	0.53497	-3.85087
PDCL3P5	-0.214766	3.85958	-1.99761	0.04681	0.53497	-3.8511
TRAPPC12	0.19239	4.62387	1.99731	0.0468423	0.53497	-3.8516
NTN5	-0.376448	0.161789	-1.99729	0.0468449	0.53497	-3.85163
SNHG6	-0.238528	7.87666	-1.99693	0.0468844	0.53497	-3.85224
[truncated: 1 more rows]

## Sheet: TableS5-GeneDifEx-Rest
Column1	logFC	AveExpr	t	P.Value	adj.P.Val	B
ITGA11	-1.40919	-1.66599	-8.33995	4.51811e-15	1.03207e-10	23.4395
CDC42BPA	2.39763	0.206789	7.75023	2.11877e-13	2.41995e-09	19.7942
ECM1	-1.53404	3.15744	-7.6629	3.69383e-13	2.81261e-09	19.2679
NQO1	-0.983412	2.04377	-7.44669	1.43893e-12	8.21737e-09	17.9809
EPS8L1	-1.13408	0.81778	-7.37326	2.27106e-12	1.03756e-08	17.5491
RASGRF1	-1.32826	-1.52884	-7.31205	3.31551e-12	1.17222e-08	17.1911
WDR66	-0.794588	-0.93486	-7.29904	3.59214e-12	1.17222e-08	17.1153
SLAIN1	1.51247	2.26539	7.1301	1.00892e-11	2.88084e-08	16.1387
KIF5A	1.18495	-1.72992	6.75505	9.44737e-11	2.37901e-07	14.0253
SFXN3	-0.805239	5.87747	-6.72447	1.12983e-10	2.37901e-07	13.8564
C17orf64	-0.786493	-0.225234	-6.7221	1.14561e-10	2.37901e-07	13.8433
S100A1	-1.44682	-0.363441	-6.6687	1.56357e-10	2.97638e-07	13.5497
XXbac-B444P24.8	-1.84076	-0.23932	-6.5852	2.53445e-10	4.45341e-07	13.0939
TAS1R3	0.643326	0.0996257	6.52994	3.48143e-10	5.68045e-07	12.7945
DNM1P35	-0.82977	-0.954462	-6.50378	4.04339e-10	6.15755e-07	12.6533
ICA1L	-0.680482	2.13766	-6.48483	4.50507e-10	6.43184e-07	12.5513
BIK	-1.35385	2.96779	-6.42772	6.23294e-10	8.37523e-07	12.2452
PTPRH	-1.39587	-0.615665	-6.40035	7.27697e-10	9.23488e-07	12.0993
VDAC1P2	-0.427534	4.63607	-6.34132	1.01478e-09	1.22004e-06	11.7858
DNAH3	-1.22989	-3.72163	-6.31549	1.17293e-09	1.33966e-06	11.6494
RP11-312J18.5	-0.310132	6.68528	-6.28962	1.35545e-09	1.47441e-06	11.5131
[truncated: 1,979 more rows]

## Sheet: Table S6-GOupregulatedFLT3Mut
Column1	ID	Description	GeneRatio	BgRatio	pvalue	p.adjust	qvalue	geneID	Count
[truncated: 3,195 more rows]

[truncated: 7 more sheets: Table S7-GOdownregulatedFLT3, Table S8-GOupregulatedInv(16), Table S9-GOdownregulatedInv(16), Table S10-GOupregulatedNRAS, Table S11-GOdownregulatedNRAS, Table S12-GOupregulatedRest, Table S13-GOdownregulatedRest]
